# Supplementary material for: The absence of the queuosine tRNA modification leads to pleiotropic phenotypes revealing perturbations of metal and oxidative stress homeostasis in Escherichia coli K12
Source: Metallomics. 2022 Sep 9;14(9):mfac065. doi: 10.1093/mtomcs/mfac065 (PMC9508795; doi:10.1093/mtomcs/mfac065)
Supplement: mfac065_Supplemental_Files [file mfac065_supplemental_files.zip]

Archive with 6 entries (6 files):
- Supplemental_file_2._Transcritomics_complete_data.xlsx
- Supplemental_file_3._GO_terms_enrichement-transcriptomics.xlsx
- Supplemental_file_4._Proteomics_Complete_Data.xlsx
- Supplemental_file_5._Comparison_Transcriptomics_to_Proteomics.xlsx
- Supplemental_file_6._RNAseq_plotted_data.csv
- Supplemental_file_1_REVISED.pdf
