# Supplementary material for: The absence of the queuosine tRNA modification leads to pleiotropic phenotypes revealing perturbations of metal and oxidative stress homeostasis in Escherichia coli K12
Source: Metallomics. 2022 Sep 9;14(9):mfac065. doi: 10.1093/mtomcs/mfac065 (PMC9508795; doi:10.1093/mtomcs/mfac065)
Supplement: mfac065_Supplemental_Files [file mfac065_supplemental_files.zip › Supplemental_file_2._Transcritomics_complete_data.xlsx]

## Sheet: A. Reads per sample
A. Reads per sample.
Reads counts after treatment with ARSyNseq* function and rpkm normalization. Genes with less than 10 reads were removed.
*filters the noise associated to identified or not identified batch effects considering the experimental design and applying Principal Component Analysis (PCA) to the ANOVA parameters and residuals.
Genes	WT_LB			tgt_LB			WT_Ni			tgt_Ni
	vc_sv_m1lb_rz_ec_S20_L002_	vc_sv_m2lb_rz_ec_S21_L002_	vc_sv_m3lb_rz_ec_S12_L002_	vc_sv_t1lb_rz_ec_S13_L002_	vc_sv_t2lb_rz_ec_S14_L002_	vc_sv_t3lb_rz_ec_S15_L002_	vc_sv_m1ni_rz_ec_S16_L002_	vc_sv_m2ni_rz_ec_S22_L002_	vc_sv_m3ni_rz_ec_S17_L002_	vc_sv_t1ni_rz_ec_S18_L002_	vc_sv_t2ni_rz_ec_S23_L002_	vc_sv_t3ni_rz_ec_S19_L002_
opgE	8.64907	6.30768	6.70606	8.59746	8.90189	6.41685	9.27945	9.6611	9.67962	10.1638	13.3681	13.5936
adhP	7.48985	9.37209	9.50697	11.3587	11.4195	11.4639	89.84	96.7203	58.8517	36.7617	47.3257	54.3985
yidE	75.8266	47.8974	46.1791	72.6033	60.4966	74.7621	42.9892	39.2053	38.8899	49.2228	33.5957	34.9487
phoE	2.83048	2.85847	2.84337	3.17272	2.52741	3.40017	3.206	2.50555	2.84487	2.91858	2.68733	2.68993
yhbO	3.55133	3.93294	3.70791	5.74907	7.40332	7.19538	98.9087	58.6719	55.4862	19.114	12.4998	19.6554
insZ	6.06633	6.72911	6.60352	9.29962	8.5592	9.35657	16.7538	16.33	14.1033	14.9566	15.1587	11.7423
lacI	29.8586	50.9631	47.0379	126.307	161.671	172.346	43.2057	48.1923	58.0881	71.6653	52.7108	57.5018
rutE	4.96858	2.48008	2.60148	3.82	2.95485	3.56556	5.11891	4.49445	4.39346	3.35333	3.26592	4.04564
rrrD	9.73553	6.68053	6.30826	4.66319	5.66019	6.86642	7.97409	9.64947	8.67273	14.3923	8.36418	9.68027
narI	32.5823	80.7171	76.0074	17.8906	208.646	14.1341	13.6811	15.7867	10.3375	16.7133	23.6433	31.2741
lptD	162.375	194.366	195.225	379.765	425.616	404.836	329.49	380.071	321.366	330.704	375.591	363.652
yaeQ	50.3777	47.8932	47.7389	63.4803	74.5421	74.4685	55.1906	52.7355	52.8032	56.1919	54.3174	47.9227
rhtB	14.1818	9.10351	9.03821	15.2285	13.5707	15.054	19.9145	19.8452	17.8685	21.3508	17.6004	17.1931
fucK	14.5934	25.1321	22.6133	28.0082	44.5213	39.4684	8.8302	9.08368	12.2017	14.2618	9.17141	10.9366
mpaA	30.4655	33.8604	31.5638	58.8036	47.8024	57.4508	106.203	118.418	89.0947	76.6902	57.8993	62.2383
yneE	4.92793	3.95045	3.86121	5.00011	4.44965	4.21052	23.9728	20.3888	21.266	16.6441	13.7247	12.1382
endA	16.5178	7.53963	8.79519	5.26956	9.15769	5.76756	7.20238	5.09038	6.49847	5.74653	9.4304	7.36193
ribD	76.097	76.2592	77.4848	127.174	131.059	133.583	95.4176	90.7359	85.5092	99.0704	108	107.883
rtcB	4.43404	5.28168	4.96221	6.70392	7.49293	7.66715	9.3255	11.9411	10.8788	10.143	7.7123	7.67973
leuT	89.5296	59.1092	56.6118	214.691	107.148	97.3586	42.2331	41.296	49.126	84.487	65.7453	53.0561
cmtA	2.34126	2.57216	2.51194	2.64065	2.20052	2.5767	2.81541	2.19228	2.86748	3.32443	2.75885	3.07936
patD	6.18582	4.76413	4.28591	7.77966	6.94914	8.20744	145.138	103.22	70.1155	32.1807	13.9276	28.6668
ycjS	6.26359	8.15636	8.01562	7.02764	17.1418	10.5241	6.15381	6.36301	5.36758	5.94214	6.44502	5.0862
tsaD	43.5907	32.9771	35.439	85.6924	77.2121	61.6406	63.0626	66.1045	57.8991	71.2113	102.697	96.9017
hemD	96.5423	90.3266	87.8674	174.742	172.772	160.128	121.155	118.024	111.436	122.692	103.399	127.142
glnL	31.1813	26.0547	26.9975	43.4835	45.4307	55.6145	47.6306	48.923	40.8114	43.7981	49.0052	45.6765
mutL	50.3315	35.9314	38.1416	74.2319	79.0742	63.0782	60.6311	71.4405	53.9336	57.5692	76.5382	73.2239
tamB	34.0624	27.7719	28.7165	63.9457	61.1766	56.273	40.3662	44.7218	37.9321	42.3996	49.5083	48.7473
yiiG	3.1223	3.19434	3.05461	3.00408	3.72727	4.78391	2.93782	4.58422	3.46668	3.98703	3.04658	3.23111
mlaD	41.4756	42.1819	44.2388	120.571	125.019	98.376	49.2931	49.0289	58.3154	71.2834	93.7509	86.3589
yeeS	5.44904	3.18263	3.28737	6.40246	5.15509	5.86165	5.80719	7.54574	6.64906	5.3251	5.18155	5.83589
yhjK	15.0384	13.4455	13.9963	29.8389	27.8146	27.7014	24.4324	22.2088	22.3926	18.9532	22.5697	22.3779
ymgI	2.43525	2.66789	2.68162	1.99988	1.99993	3.51208	3.22784	2.53519	3.24664	3.60187	3.04324	3.63065
ygcQ	4.49455	3.52829	3.46988	4.66562	6.23	4.98118	5.2872	4.19324	4.58762	4.23363	3.3381	4.44422
uidB	4.51199	5.0879	4.77651	6.46029	11.5105	8.22189	3.9565	4.24134	4.09406	4.35804	3.32198	3.73472
rpoN	205.719	209.103	205.231	340.933	353.958	332.757	308.652	326.513	296.61	292.971	270.255	304.239
mdh	1944.55	1907.17	1858.22	3617.74	3332.16	3491.08	2536.26	2826.23	3521.8	3394.58	2828.7	2762.44
yjbF	2.82361	2.34368	2.48464	4.68057	2.66543	2.61393	9.43615	6.64915	5.8835	2.58374	4.11272	2.55185
mraZ	143.185	147.044	136.365	236.591	236.026	258.739	273.331	218.038	297.629	272.659	164.65	213.328
dinI	61.626	34.5214	36.8762	73.5312	76.3229	57.88	49.6101	48.5196	41.7206	52.1991	66.5175	54.6487
pnp	440.903	521.186	563.194	843.885	1099.47	856.3	590.537	660.672	568.372	628.462	1034.62	1059.22
ribA	99.987	82.8879	86.2028	141.947	121.081	138.727	109.86	131.332	135.937	136.7	155.615	138.294
astA	8.20504	14.168	12.1847	59.7928	38.1898	78.3201	83.7697	55.3197	140.434	85.6431	32.7589	50.858
queF	47.5605	53.5657	53.4734	93.2421	93.353	79.3711	65.1923	72.7479	61.8309	70.5355	77.0664	85.5892
ddlA	101.171	70.8454	77.3644	198.414	185.926	204.871	104.541	113.645	120.506	134.304	181.143	164.055
gltP	64.6977	45.3348	46.772	141.592	117.597	142.968	41.3788	49.4294	46.8015	71.8197	71.5908	78.0288
nagB	248.735	239.528	234.351	226.64	278.914	258.824	213.099	213.057	205.118	147.488	129.334	131.953
yciF	4.34063	2.46784	2.39625	1.99038	1.99425	2.28113	42.8871	40.1696	26.5252	11.623	6.81296	9.72605
ynjF	11.3294	8.43155	8.69764	12.8714	10.5935	13.22	23.6699	27.6356	16.7475	17.9837	21.4797	17.0615
entH	5.12954	6.28314	5.91717	15.0271	9.86057	9.0043	9.02687	8.9179	6.72539	10.0907	8.89976	10.575
ytfI	5.58161	4.18065	4.2169	5.40331	4.09032	4.8563	4.26106	5.87064	5.87621	3.38489	3.19041	3.15941
malQ	172.115	140.896	153.306	297.523	211.287	761.639	87.7953	75.4294	92.9295	96.7452	98.9703	118.415
ykgR	613.772	87.049	98.0009	109.054	92.6579	63.5131	12.5084	9.25666	20.3442	28.1768	22.4237	24.5483
gnd	432.687	363.343	383.054	923.115	860.928	1084.69	429.053	506.923	449.702	871.964	1037.09	1070.79
ygjH	10.5157	5.40778	5.16315	13.8803	17.5237	20.0476	19.6579	20.5579	20.9108	11.7453	6.4956	7.07589
ycaL	4.73281	5.62742	5.62637	8.34343	8.94922	7.84145	8.56697	7.05393	6.67065	7.22549	8.37005	6.75011
yfjZ	1.99075	2.2154	2.34258	4.85165	2.89636	5.27562	3.11756	4.06118	2.33278	2.02475	3.09528	2.65948
arsR	4.30559	4.8196	4.79117	8.72078	8.71621	7.39242	41.034	39.6681	32.9272	22.0822	27.9148	13.9336
bglB	3.49379	3.1673	3.24971	3.19184	4.18749	4.07887	3.35201	2.44132	3.01892	3.0539	3.05337	3.27397
yfbU	282.487	259.309	248.101	425.085	363.5	443.2	355.84	353.446	397.023	447.005	316.403	395.743
deaD	23.6724	18.3499	23.6123	46.7933	38.7123	31.6507	93.1121	93.5828	82.6397	71.9521	285.929	206.019
yegI	4.10952	3.84303	3.72896	4.74573	4.52808	5.20806	7.3441	7.21604	6.38283	6.59685	5.18264	6.51114
yeeH	1.98003	4.55763	4.11153	3.06184	8.61334	3.48979	7.76841	17.2594	8.18187	13.3972	16.0118	8.4824
yaaA	57.3192	49.838	51.7974	88.1359	91.9415	103.733	55.281	64.3811	61.3535	49.0472	56.3604	49.7037
ldtA	24.8692	18.9865	17.2569	23.333	16.9829	24.6098	165.805	191.34	118.797	69.5777	39.7732	44.0827
glf	30.1481	35.8029	37.0267	50.8594	122.807	78.7288	78.0936	50.6528	87.1536	109.077	113.831	151.694
yhdY	2.51543	3.35227	2.99062	3.92922	2.88674	4.06201	5.07753	4.63638	4.8918	5.07259	2.83188	3.63156
yjgL	6.52534	6.10008	5.93172	4.596	7.42334	7.42587	5.82106	5.61607	5.08735	4.62139	3.61988	4.76566
tsf	335.109	348.329	416.171	757.431	739.073	792.73	475.069	419.617	646.281	852.462	1988.55	1551.26
ydcR	12.6446	15.9684	15.8331	35.9177	40.8868	37.6782	30.9791	30.4091	26.7441	27.9534	30.0619	30.781
ybdN	3.86905	2.86056	2.65654	4.39645	4.52762	2.99896	4.43398	4.60045	3.90392	4.3179	2.76957	3.3631
dmsC	43.7811	39.0415	35.0402	16.5664	42.1092	13.8554	15.0431	15.4865	10.3956	11.7237	7.91872	10.52
ycbF	14.7818	10.616	10.4559	17.0319	12.88	12.5095	19.5327	30.7571	16.9919	19.6973	19.4588	17.1253
nmpC	1144.32	972.997	1009.14	1173.22	1109.74	1230.39	363.393	361.334	742.063	1354.14	1283.71	1271.65
yidB	26.3031	18.0849	16.3715	33.9149	37.1228	40.3069	82.9727	82.1132	65.9179	54.3748	26.8221	37.2787
yfjY	3.14748	2.80626	2.85142	2.91432	3.45277	3.6693	3.46666	3.50156	2.69659	3.18845	3.4401	3.19883
amiB	28.9374	21.0454	21.8625	53.7452	49.1265	51.7284	51.8935	59.0286	44.9572	43.8917	51.6572	43.9561
ybiA	20.9452	19.746	19.3796	19.3569	16.577	19.6636	13.1525	12.0216	14.9669	17.8412	14.7322	15.6555
frwD	2.4993	3.16079	3.25513	4.32432	3.22436	5.55877	4.48665	3.30764	4.93525	3.3679	3.8127	3.28565
ldrC	5.79617	3.08655	3.71239	1.97735	3.29034	2.03727	7.27996	5.31732	8.29875	2.59029	5.01086	5.42742
moeB	38.7776	31.6901	32.9069	49.7569	50.8486	44.2975	55.5571	58.072	50.8555	49.6011	58.9253	58.553
yejH	14.5709	14.6417	14.9882	20.0643	21.857	18.6882	21.9296	22.3021	18.4994	23.0536	28.0233	27.0191
yhcB	606.73	382.222	370.303	966.984	703.866	985.197	510.374	659.638	527.338	578.045	418.347	426.754
rrsD	204.055	115.949	115.48	23.9684	12.3037	7.14319	38.5555	27.7299	43.2419	33.6075	32.0875	25.7355
yraP	155.529	110.686	119.067	248.155	177.799	278.757	132.284	143.596	119.274	122.03	153.202	148.337
hsdR	138.611	155.454	150.571	244.322	283.947	249.473	86.251	82.1686	108.834	128.7	105.855	121.031
ycaR	15.3085	20.0028	20.3031	28.4948	52.5203	53.6228	33.8224	20.1297	24.1989	39.0377	40.3049	45.2801
yegU	10.567	12.5413	12.545	23.1631	23.2955	23.9249	11.6419	14.3534	15.5268	15.8108	15.9223	19.0306
yjeI	203.004	198.101	194.746	290.342	332.368	370.365	460.246	374.889	355.231	351.079	300.647	352.886
mltA	27.8198	24.9636	26.5212	48.6951	63.4688	46.4421	48.5027	47.563	55.2651	48.1284	62.19	66.0466
pinH	5.31392	3.3888	3.67219	1.98517	4.33732	4.26532	3.47771	3.11648	6.63913	2.59925	2.49759	2.62189
yrhB	3.13606	4.0262	3.43346	5.11055	5.44929	3.90514	12.954	16.0471	10.1651	11.3755	6.19667	4.54731
fetA	35.9411	33.5752	32.0468	52.4971	47.3969	52.489	24.8752	29.9176	27.0336	36.1556	27.543	31.3626
metT	47.8023	16.6277	19.0433	44.5965	29.4498	28.998	24.2982	17.1939	25.7133	21.9763	31.1809	20.3129
yffM	6.06831	6.89526	6.3875	10.0261	4.29778	6.8573	4.31019	6.11588	4.67282	5.94923	4.69348	4.32788
galS	77.2309	124.898	126.752	398.442	365.271	423.173	88.0622	98.2809	333.774	229.076	216.225	240.007
yniA	152.438	95.031	93.1411	95.9923	65.2644	82.7062	225.446	219.577	173.685	131.815	101.116	123.562
ygdI	28.1924	19.4507	20.4657	29.2095	32.44	32.774	710.047	758.138	478.557	149.311	177.055	209.896
cynT	5.76674	5.14239	5.14213	5.10209	5.83671	8.0552	8.97686	11.1416	6.82602	9.97081	9.82894	8.61896
ybhQ	74.6532	49.0919	50.2407	129.263	113.773	154.244	109.722	99.8082	116.537	83.729	74.5793	70.0523
argF	13.1349	11.9993	11.6493	20.4657	29.2443	27.301	18.3392	15.7356	14.6268	16.8536	13.788	13.6704
arsC	14.4838	11.1803	11.1555	12.0187	15.8634	15.8378	31.6174	29.5813	33.067	24.8108	20.5337	21.7611
flc	16.8738	15.9544	15.6427	31.8239	33.6795	25.7618	63.0551	59.0588	52.7733	50.4777	46.5523	56.1162
rhsA	2.73391	2.88689	2.74253	3.43554	2.98134	3.39594	4.27558	4.19767	3.73467	3.40505	2.58262	3.32528
sgrR	22.0982	21.6156	21.3442	34.145	33.6113	33.8475	27.347	30.4284	20.5154	21.8004	22.3595	21.1622
flgM	265.099	256.546	267.296	327.883	360.291	437.878	31.9473	17.0297	25.7852	73.2925	80.7264	62.1854
sspA	379.664	348.398	341.552	640.551	627.164	651.432	551.918	616.337	563.493	595.072	528.864	524.967
ydeE	8.94572	10.2493	9.53732	24.4729	27.7284	27.8283	34.4714	41.4729	38.4938	34.3481	23.7758	28.0722
ydjE	4.56185	5.20369	5.13833	8.02179	8.16463	8.19197	4.44401	3.89456	6.12243	6.9231	6.04467	6.50318
yhiJ	3.19406	3.04216	3.06108	3.20689	2.86527	3.39341	6.53678	6.46379	6.57109	4.63845	4.67856	4.15523
eutP	2.00941	3.102	2.76382	2.93226	6.41779	5.84897	3.47737	4.88092	3.13692	4.80194	2.78782	5.11044
ybiY	7.54381	5.49738	5.16985	3.32025	3.26993	3.27843	5.70564	5.14104	3.88113	5.54859	3.77171	4.78129
rnpB	54752.2	27777	31053.8	52633.2	42152.2	56455.7	42199.7	58760.1	35717.6	37649.5	59003	39200.7
ccmC	11.2612	7.97861	8.21019	12.2576	12.4832	10.496	8.81333	9.16524	9.30047	9.04848	9.71247	8.61064
hofO	4.32925	2.27434	2.45904	4.4787	5.23278	4.04484	4.25524	2.43601	3.20027	3.15661	3.73036	4.37116
yffO	3.51846	2.81437	2.75826	4.34203	4.02014	3.93694	5.90956	6.80585	5.97067	5.01695	4.36783	3.56252
insO	21.2375	21.5072	19.6197	35.7689	29.0037	24.2355	28.438	35.7903	25.9825	33.6509	25.1024	21.6082
yghG	5.78425	6.24591	5.47207	5.83039	15.585	7.67684	2.68678	2.83758	2.58457	5.27168	2.90332	4.16463
pdxH	36.0193	41.8901	41.2242	77.7993	93.8143	89.9028	121.145	115.695	108.299	105.946	104.943	96.8373
yjaB	10.2119	9.28807	8.35075	14.8631	13.7397	15.5038	28.9859	24.4625	13.3768	9.94112	5.92145	8.62262
gudD	5.20293	9.10818	8.45724	18.1085	16.7746	12.4463	20.8637	16.4416	13.1877	9.64424	9.2774	10.0014
ligT	31.5606	27.6194	27.072	36.8071	47.1211	43.9606	33.6038	38.2149	31.9608	38.2422	32.3035	38.84
ynjA	18.8216	10.7809	9.88904	14.2133	13.8151	9.98115	15.169	23.392	13.7536	17.4886	11.4786	9.15762
xerD	54.6201	62.6164	60.7954	122.329	130.257	107.691	101.225	117.78	100.708	109.001	107.407	99.7229
epmA	14.7336	10.0576	11.0712	16.4832	13.3183	13.5596	18.9309	23.8394	20.4617	19.7653	31.4676	24.2855
pldB	62.3895	49.4249	48.3116	119.446	90.4206	102.108	92.2968	107.714	88.0331	87.5587	76.808	69.8391
mcbA	8.83875	7.04341	6.91866	6.79179	4.69999	11.1984	49.3437	52.625	42.7974	23.3227	16.639	19.303
serT	42.3989	19.012	20.1947	42.7788	21.3394	28.1463	11.7519	10.3282	7.08583	9.62999	11.042	10.2742
rbsC	64.24	63.5477	66.1786	137.32	123.255	207.757	100.883	108.747	136.337	221.524	228.705	244.604
thiM	12.0596	9.43576	9.04789	11.6253	17.438	13.4716	32.4959	40.3399	37.6178	40.5116	30.2029	26.9521
ymfM	2.91562	2.17694	2.13397	2.5246	3.66578	2.78811	3.67459	3.08093	3.61507	5.13583	3.67486	4.10687
yfiP	23.0293	19.1907	20.2376	28.3694	39.9116	24.8578	19.4029	20.7742	25.3227	30.5438	38.5906	35.0403
rpmD	118.526	155.564	180.091	260.475	438.948	244.214	190.922	119.388	187.515	342.459	764.965	769.005
yjfP	28.8417	21.8581	21.146	36.6795	32.6976	43.6392	29.9421	31.7796	25.5657	29.8571	22.0346	25.7172
yhfU	5.07948	3.78244	4.07124	6.28464	4.38574	6.52419	6.20772	4.836	8.82712	9.81337	12.5281	7.06596
cysB	85.8798	89.7803	93.6006	98.4346	147.431	138.913	492.321	616.249	434.014	118.238	154.917	143.931
mlrA	10.8076	8.67723	7.64506	15.2066	11.3902	13.7407	110.235	91.4385	75.9281	46.6193	20.4153	30.7344
rpsE	421.518	615.255	721.425	1129.63	1772.19	850.268	730.374	648.226	841.074	1209.38	3378.17	2764.52
btuD	21.1509	21.487	19.9303	36.4732	37.6986	32.1524	94.5861	103.006	73.5179	61.8966	45.4678	53.81
pheV	18.1231	14.4379	13.5582	21.8712	9.41859	14.7344	16.125	26.9918	12.4914	13.2728	10.4299	11.7476
yjeH	8.90758	10.265	9.53858	22.0362	16.9359	17.4995	23.0245	27.3925	18.7988	18.9453	15.59	13.8622
yfeA	13.111	15.7747	15.8669	21.1252	22.8869	21.6143	16.8909	19.7001	15.8497	18.2602	20.9117	22.4813
hha	173.915	137.097	138.931	152.322	250.204	151.515	193.192	216.737	188.719	217.601	233.405	209.276
hyaF	2.91938	3.41072	3.20686	4.80268	3.96574	4.64178	6.37461	4.76476	4.81606	4.89828	3.59046	4.25715
yrbN	12.6357	4.90991	5.99737	24.5929	10.5937	5.56841	35.4904	20.4506	22.213	24.9906	73.7637	71.0621
yfbK	3.1034	2.965	2.95613	3.48424	3.05166	3.4032	4.45643	4.73143	3.79321	3.86943	3.88921	3.87747
dsbD	24.2462	25.7224	25.614	73.7853	61.9179	65.6649	42.0472	40.404	35.6722	41.0169	43.1707	41.0134
tig	539.467	531.05	618.163	1210.1	1420.4	1205.86	406.548	435.938	569.307	833.719	1774	1392.27
dmsB	41.2653	31.8717	31.6442	10.8368	32.1971	7.41724	5.67642	5.35936	4.05389	5.57455	6.25627	6.27913
yciC	36.3821	32.4511	32.341	61.7045	58.4332	52.3291	61.8267	69.8357	57.664	58.478	60.2079	55.304
ileV	18.5563	11.0235	13.3112	34.6076	18.582	12.6136	8.51007	18.6533	4.93224	12.7951	59.1376	15.2866
yidJ	4.23618	3.67041	3.7668	5.84554	5.68832	4.55268	6.83616	5.02694	6.35099	4.66746	5.19221	4.79779
rrsC	330.49	107.004	123.28	24.0712	16.8405	10.1927	57.5213	39.3666	64.4545	34.3886	49.5448	45.2115
ymdE	2.89448	2.20247	2.23976	1.99756	2.41272	2.38884	2.41495	1.99647	2.95573	2.2499	2.0138	2.00325
ftsW	66.7158	64.48	64.3503	135.06	140.103	93.6463	109.129	110.627	104.153	100.908	107.864	114.087
ydhQ	37.3289	47.9137	45.9141	159.354	138.432	186.018	185.154	137.041	129.374	124.213	103.562	122.159
rplK	627.633	547.123	677.898	775.461	1308.06	571.246	746.804	673.04	864.651	1032.62	3217.96	2420.4
ydhI	25.0194	25.2616	23.9902	25.9805	30.4746	27.6273	42.7366	43.363	43.2652	27.3935	21.3765	20.6522
symE	8.28	7.80369	7.01435	13.1335	12.6635	10.3054	8.00991	12.3081	5.92322	8.38336	5.88741	6.04293
ybfE	32.0184	33.3448	30.3357	58.3155	55.4426	39.2961	32.1499	30.5742	30.0705	48.6095	31.2136	45.712
hcaT	11.4122	17.3571	16.8217	39.0831	33.9433	39.3509	33.7535	35.6048	35.8053	34.0383	33.8523	32.9476
hdfR	42.2047	38.1153	34.2675	81.0952	70.3759	116.255	54.7586	56.092	54.3936	78.6355	37.8329	53.8027
ompW	22.5901	12.5276	13.7211	10.0258	23.7079	17.2003	7.10442	6.49044	6.06557	6.87463	7.98497	9.86216
yebQ	4.84232	6.13781	5.94553	5.72477	8.52128	6.61677	8.69231	8.70233	9.02558	8.04877	7.33259	7.94811
fadR	100.64	83.8477	87.1662	127.721	140.177	122.722	100.897	114.965	139.204	118.926	132.506	125.741
ybgP	3.70299	3.04264	2.87152	3.58824	2.57621	2.91954	3.16566	4.25698	3.35825	4.12999	2.81317	3.96466
truB	50.8125	53.3677	61.7303	74.8608	120.882	74.1009	63.2726	69.4281	71.3575	91.1815	212.507	159.082
wbbH	14.7772	14.5335	15.2162	20.5823	41.0602	25.8892	25.0288	21.184	28.261	33.4559	38.387	47.0575
recB	36.4212	40.1695	42.0838	70.8344	86.3273	59.9281	45.4477	49.0145	49.0827	47.8122	66.2223	66.2807
mntP	7.22509	6.61045	6.02461	8.27899	5.4696	5.30794	5.87299	5.36803	5.11554	6.77906	4.2621	5.80567
atoB	2.73474	2.70544	2.5615	3.95214	3.42203	3.01931	5.1066	4.15426	4.31655	4.23861	3.08008	3.816
yshB	148.383	144.853	139.007	384.2	316.515	344.849	782.854	736.459	787.929	562.093	437.523	507.029
yedF	80.4949	59.5507	65.6268	112.226	140.948	82.3025	22.9207	20.4416	37.9588	87.8109	125.408	106.469
yidI	14.2345	13.1377	13.9638	15.2127	14.4807	17.2316	17.7457	13.2868	16.2711	10.6375	12.7757	13.8714
creA	53.9951	49.9678	50.306	100.082	140.285	105.633	71.1499	63.8725	80.2538	92.106	86.8875	101.523
mntR	30.1785	45.3319	41.0197	70.0874	119.646	98.2775	131.941	99.7269	108.34	118.344	74.1985	107.659
cysZ	39.6296	39.6272	38.0737	65.1243	59.7769	61.3046	50.3037	59.9717	46.6413	59.3164	52.7829	46.3471
afuC	6.55902	5.30326	5.19576	6.40759	7.90034	5.969	4.97387	6.33494	5.48295	4.68775	4.00423	5.02932
rem	3.5578	5.16267	4.52075	8.03051	4.7973	3.07112	8.48181	11.0955	10.7225	13.0256	8.84558	9.11813
hflK	298.695	271.702	283.747	877.095	792.528	775.99	366.905	404.22	321.631	323.643	420.563	395.411
talB	1492.76	1487.01	1518.81	2179.05	2506.2	2650.25	1188.92	1218.26	1236.04	1723.49	1847.97	1829.82
atoA	2.02025	2.2763	2.19038	1.99243	2.21209	2.62305	2.10811	2.27096	2.85083	2.75859	2.0436	2.55801
tyrB	88.5696	81.1626	78.0719	272.001	251.426	287.973	107.476	132.499	130.525	155.904	119.795	129.857
gcvR	187.102	168.016	164.439	223.104	244.746	301.811	221.438	285.992	212.448	241.482	210.848	197.999
sapA	33.1861	35.7437	34.9825	54.6358	51.3925	51.009	68.3992	74.5868	58.8284	61.0214	59.7153	60.7657
ybjO	10.8566	10.5466	9.68208	19.9675	15.7805	12.7246	20.9787	25.0157	19.8799	19.6818	13.5298	17.4931
atoS	28.2127	27.6153	28.4627	22.0972	24.3375	25.762	11.7353	10.7553	12.1768	14.9673	15.9385	17.9386
emrK	2.4768	2.42161	2.42441	2.45506	2.48095	2.4642	2.97293	2.54358	2.75837	3.02408	2.9183	3.16975
rpsI	548.73	511.047	618.42	971.702	1236.39	604.414	515.015	574.47	714.892	1050.21	3071.74	2182.86
fecB	106.742	45.0909	47.2126	97.1409	78.0732	76.985	8.66777	8.40176	6.47532	12.0644	12.3897	11.0738
napA	122.329	45.8676	55.3207	15.0681	28.1697	13.2571	5.05592	5.87268	5.24187	11.0721	21.5358	19.7612
intR	4.16387	4.19527	3.99442	3.5539	5.0463	4.64952	7.49206	8.46832	7.96147	9.49618	6.73739	8.17246
thiI	31.2866	26.7767	30.9487	51.3587	67.7098	46.0126	42.1831	46.5934	56.8067	65.7455	133.981	116.529
yjjG	24.4595	24.1375	25.6616	53.9541	49.1931	44.4763	75.3636	86.2078	62.5369	58.2052	90.4723	79.286
katG	443.36	415.444	395.924	578.203	779.237	660.257	376.767	300.52	315.623	235.286	171.435	210.408
yiiE	4.59539	3.26116	2.77233	7.85868	5.30501	4.53395	2.33244	2.8417	4.60858	7.54167	2.52419	2.69185
yegV	18.1824	12.9162	13.6753	28.3839	25.4963	27.2226	12.3273	13.6851	13.9515	17.6599	20.6847	20.4044
dicF	14.9993	7.7541	7.851	7.19365	2.00031	1.99918	11.5323	2.00074	1.99921	9.14472	10.6372	7.41921
yecS	21.0103	16.5889	16.7188	46.0406	34.9407	39.7059	162.249	170.956	99.6104	38.8749	41.8266	42.3895
wcaC	2.62545	2.45456	2.54109	3.99083	2.69558	3.51106	7.2353	6.70504	6.26571	3.0395	3.65473	3.57014
yfjQ	3.43008	3.31291	3.44656	3.72919	3.87989	3.79085	5.79067	4.32677	4.67573	4.06039	4.81868	5.31359
gsk	31.076	26.7907	30.0562	46.5741	45.5587	34.6341	42.5438	44.1291	44.7775	47.8608	90.0689	73.2323
fdhD	29.4236	24.1429	23.5422	35.4586	32.8229	30.8729	32.4757	41.4808	26.3194	35.0654	32.4703	31.9045
grxC	467.791	401.304	406.487	645.445	718.261	746.856	376.149	443.138	495.246	630.389	594.624	636.208
ydeN	139.824	228.143	186.057	108.449	182.478	107.914	79.8803	91.9524	142.224	72.872	29.9842	32.5524
hydN	5.37594	3.61589	3.62663	3.8545	6.00143	5.53218	7.9063	9.80539	7.19135	6.25726	5.44825	5.66257
yafS	34.9485	39.7853	36.9052	46.9769	39.362	47.1682	44.5164	45.9325	40.7388	48.0028	35.5092	32.7306
ymfJ	2.80094	5.77136	5.32223	4.28829	9.73014	7.23854	4.29423	3.45124	5.60303	7.60017	5.58027	6.688
fkpA	306.957	297.212	294.283	610.679	748.184	766.172	280.58	331.725	310.504	388.721	362.652	335.794
chpS	5.51614	9.24615	8.5347	16.7537	27.6194	33.7074	16.3588	16.3368	23.6981	18.6833	11.694	16.4278
opgG	92.6406	120.306	118.04	158.124	256.839	205.131	222.562	215.219	194.527	238.828	238.951	249.924
alaW	198.817	42.9063	42.9365	153.231	111.242	155.801	41.5314	26.7739	32.1821	47.7179	29.2805	13.7888
yeeZ	78.9001	70.2815	72.0755	123.588	134.908	126.509	152.059	185.01	148.45	157.876	181.812	172.682
relE	30.7459	19.5642	20.4734	30.4691	25.9615	33.6246	111.653	122.434	102.348	52.1533	59.672	40.4833
fbp	220.884	274.295	278.367	598.575	538.933	611.421	138.995	144.632	137.409	121.144	140.324	144.4
msrC	170	147.896	146.094	292.533	359.169	319.525	385.819	404.721	364.65	361.689	333.752	309.545
sseB	56.099	54.2368	52.6732	118.329	71.3859	108.051	121.911	111.416	159.82	160.082	124.439	117.502
etp	3.21745	3.7997	4.15814	6.4034	5.47145	5.56414	10.2498	8.57638	9.57659	5.52878	10.8314	7.26963
yjiP	9.9522	9.02474	8.84198	14.3136	13.4714	15.3984	19.7643	15.1282	16.3648	19.2665	15.9733	16.2611
fdhE	166.945	169.66	171.35	334.472	305.482	305.272	168.713	187.828	198.782	251.242	262.662	277.388
ydiU	30.8757	33.8555	35.0681	95.0412	94.2339	89.4035	211.037	214.487	192.372	132.109	170.997	166.877
yicT	2.6555	4.99449	4.32757	3.32868	5.19109	3.05996	1.99814	1.97272	2.02996	6.2052	4.41041	3.12976
ybeY	112.564	179.301	162.725	374.642	431.324	419.603	283.745	275.968	272.508	250.492	181.118	185.901
alsC	16.7488	11.7766	11.8675	27.1908	23.2061	40.5961	4.51746	4.65618	9.6936	12.7459	8.73802	9.2622
ydhW	7.55446	5.11563	5.05413	6.83608	7.66291	6.28819	9.76568	9.66524	11.2467	8.16683	6.7644	5.73818
folE	162.379	185.792	184.235	379.107	425.973	443.519	338.826	359.27	320.328	457.436	460.351	463.837
tyrA	13.5655	11.2972	11.8947	29.3902	28.5183	26.5431	26.6432	25.036	24.1063	22.3897	28.5366	26.4954
mtn	182.47	154.284	156.212	248.78	250.546	246.321	249.381	264.366	248.433	258.128	260.829	266.239
crr	849.92	530.908	587.797	902.033	723.519	990.936	1053.07	1289.65	1113.49	1453.52	2001.65	2003.89
pheP	15.931	10.7423	12.1419	25.2158	21.7799	15.0091	14.3226	15.1579	12.4758	16.9511	33.108	28.2218
tfaX	3.81578	3.92685	3.7004	1.9777	6.58719	6.50525	3.55059	5.41625	3.87542	4.8972	3.259	3.22795
rsmJ	29.1872	26.3391	25.329	136.875	95.0861	130.262	48.735	51.1256	45.831	40.992	31.8505	35.176
hybD	24.8449	25.6512	25.007	52.37	48.3157	31.3949	24.738	27.1965	24.6302	26.1965	25.5284	31.5897
yibI	11.0957	6.95591	6.07153	9.89858	5.8894	6.75123	123.395	110.3	65.4364	32.8219	14.4001	16.5383
leuQ	53.8963	20.4454	23.8856	73.6863	27.7498	50.2912	40.5618	30.6196	27.1959	35.5251	63.4412	33.8257
yeaK	66.8713	45.7447	47.1542	61.7023	78.0508	93.0555	72.46	69.568	59.6397	87.8942	86.3003	80.646
tatC	102.739	76.2582	76.7795	183.171	128.442	121.498	74.0351	81.9018	85.243	105.488	104.362	96.4205
smtA	92.0076	72.3366	70.7005	136.649	130.612	137.858	80.453	86.4646	93.1477	103.535	80.4895	90.2731
gph	62.8115	58.5745	58.6695	146.492	149.235	130.464	96.3789	105.283	84.768	114.273	121.435	118.902
yjbB	26.8104	25.2122	24.6703	51.9506	42.6046	47.3033	35.3293	45.3915	30.0999	29.6886	28.7843	27.3007
gabD	19.8125	15.5711	14.5976	26.5072	20.876	30.3738	506.194	503.867	799.451	279.339	143.573	205.664
ydfA	2.50993	2.82291	2.7337	1.99378	3.81455	2.86202	2.91248	2.58328	2.7119	4.24359	3.23992	5.219
lpxC	765.809	530.522	562.705	1215.94	836.038	932.706	966.338	1089.28	909.014	793.013	1017.27	886.418
ddpD	3.86639	3.28934	3.23297	4.26566	4.14286	3.61095	8.53147	6.56536	10.157	7.32409	5.49961	7.54711
eutT	5.47365	3.89186	3.98809	6.76732	4.62326	4.65571	5.87571	4.94933	5.41507	5.73695	5.93893	5.91991
intA	60.9479	48.4551	48.2332	67.5565	67.8245	88.0348	49.6391	45.8802	43.1232	62.8641	54.6333	50.4371
hycE	4.58357	2.89869	3.05118	4.23767	3.88971	4.64759	4.97999	4.45316	5.14166	3.99404	4.19698	4.26232
tdk	36.5643	30.9706	31.8113	45.703	78.1648	57.2619	70.8111	66.6888	79.5789	81.4537	85.7972	75.7157
flgA	282.116	263.985	272.847	558.19	562.951	582.68	46.5437	28.7062	30.445	109.997	126.649	115.712
yeeY	9.34001	7.6196	7.43894	9.94901	11.0754	11.5961	36.4928	35.5047	23.6953	21.083	17.9524	18.7005
mdtP	4.1878	2.99728	3.07464	2.90116	3.14475	3.37603	3.06055	3.91572	3.21091	3.51981	3.6204	3.47598
yecR	275.625	257.168	250.917	260.868	435.346	349.377	23.6565	8.64904	14.7848	54.4108	42.8903	33.8936
fumA	272.945	425.424	416.266	1345.54	1333.87	1670.69	249.227	213.734	555.16	750.972	598.741	683.215
syd	45.7262	34.904	33.194	47.601	60.4504	61.748	53.4754	52.9779	47.3355	46.5649	33.0523	28.8709
ydjM	12.7704	10.3347	10.613	13.2567	15.3	16.3139	12.5447	13.5089	8.93699	7.71344	8.3843	9.45169
yghS	2.8751	2.75069	2.74048	3.12212	2.58909	3.30696	3.58734	4.82301	4.14738	4.19145	4.13197	3.50435
intF	19.1813	24.232	23.7178	32.7011	38.4469	43.2265	64.3718	60.7376	58.8063	53.3669	50.7855	47.8225
dinF	16.6203	12.2574	13.1715	29.3379	23.9751	25.7405	11.6832	12.4705	10.423	11.2962	16.2689	11.4841
hypE	80.1758	60.9428	60.6932	27.9145	49.4664	25.0534	29.3407	37.2065	22.8211	23.7568	24.8764	26.3022
yagB	28.7456	18.0548	18.5942	34.4887	31.5677	33.3504	39.415	37.8629	33.2061	39.9569	39.73	41.2726
ybgQ	3.2225	2.77361	2.81067	2.86479	2.97154	2.77451	3.01093	2.69603	3.48966	3.24717	3.18008	2.97535
ecpC	4.18457	4.33585	4.0844	5.71984	5.10737	5.18652	6.11625	6.12904	6.54194	5.93073	4.13151	5.70451
queG	36.9209	33.027	32.038	37.6338	39.1395	37.1521	77.7023	92.8279	61.843	51.9292	47.3687	44.7591
dosP	3.84145	4.34262	4.15844	5.17647	4.74503	6.01627	54.6241	49.0294	31.9826	10.6386	8.48214	12.3125
nfsA	61.0457	49.6394	52.6057	102.37	105.071	113.738	81.5136	76.8993	75.2499	88.3187	111.567	92.4093
adeP	14.8628	12.408	13.3283	19.3642	22.3522	17.1175	19.8607	23.9956	18.5396	22.23	33.7048	30.8457
caiT	3.31527	2.58895	2.63075	2.70646	3.6754	3.91798	3.02814	2.72452	3.00881	2.98453	2.752	2.70732
hofB	7.4422	7.03294	6.75211	8.95865	10.131	8.69548	10.2246	12.3829	11.297	12.313	10.303	8.99875
gstA	47.6836	58.0689	53.9834	68.8388	73.0664	99.2551	242.731	243.502	203.824	188.519	130.955	153.925
fsaA	12.4377	8.16042	8.3398	11.6546	10.7629	9.30114	12.3756	9.98287	9.15833	10.9782	10.6845	13.6006
yhhA	25.2929	15.6851	13.9407	20.287	15.2189	19.3964	216.611	197.638	141.375	78.8825	35.302	47.2244
pstC	9.87253	8.78216	8.25079	19.1759	12.6622	11.1004	61.6436	54.3472	47.9215	40.3347	31.6217	27.7433
djlB	3.35923	2.70512	2.6182	3.18317	3.37809	3.21481	3.23902	4.04751	3.15541	3.50107	2.75987	3.20543
yjgM	26.7474	26.9803	25.4924	48.3041	59.5338	41.6991	52.8617	48.1861	44.4154	63.2092	50.9972	50.9138
caiE	2.94135	3.42253	3.30197	3.65158	4.85444	4.4913	4.27714	4.61809	3.49877	3.54756	3.18475	3.58658
ypaA	6.5815	11.1548	10.9191	20.6466	26.714	21.4417	22.7897	15.0786	21.4352	28.7214	29.287	33.562
ldrB	11.1433	5.23148	4.76122	4.52184	8.60861	6.88961	25.1608	22.7726	22.1548	20.1314	8.74546	6.61392
cusF	2.94778	4.0916	4.05003	3.06699	4.11491	4.80617	5.83509	6.12435	5.95854	13.7914	13.9826	13.604
mepA	34.6659	35.0951	35.9873	78.6207	83.6484	72.5959	49.0573	53.7647	52.1063	69.0608	81.7158	78.937
ycfJ	6.16831	6.77515	6.66327	10.9237	9.04184	7.67473	119.339	104.618	82.931	34.8276	38.9839	31.1367
phoR	9.29594	7.23265	7.1812	12.5909	13.2474	12.6796	24.4377	23.8808	21.7096	14.5628	13.0024	12.8537
rsmI	25.9209	24.7679	25.3889	45.2831	49.3664	45.6136	39.3161	41.1762	39.86	36.5856	42.2197	37.4945
gmr	11.8597	10.8834	10.19	15.8004	14.4304	14.5457	64.8384	64.473	52.9442	32.7067	23.0688	25.4228
cdd	42.8745	25.1317	26.6448	70.2558	47.8577	96.3487	42.0748	39.8926	42.7458	44.3659	41.4779	51.3163
lspA	120.011	116.781	121.593	306.524	282.742	220.175	173.388	173.351	189.345	216.714	285.317	240.019
gspL	8.55056	5.691	5.87898	6.44586	6.1121	7.58721	9.66496	10.1049	9.88819	7.91453	7.94242	6.84724
mngR	17.0472	15.5529	15.1207	25.4025	26.8249	22.0965	26.9671	24.0354	23.7634	22.0474	19.044	19.8816
tusB	31.6287	57.2017	51.5686	144.543	180.368	192.817	122.647	89.2041	99.3479	93.2419	65.1996	64.3373
yfeW	28.7034	25.001	25.8866	55.1422	35.6675	66.6829	18.2671	18.0703	18.5686	18.5613	18.864	20.9025
murQ	83.6166	62.2607	66.397	100.068	96.9333	165.352	33.877	33.3204	37.386	36.2194	38.6116	39.0476
yifE	213.447	124.904	136.153	323.823	236.019	330.814	180.394	162.122	140.88	198.476	260.698	208.166
ybaN	39.4208	30.2875	29.0182	51.3449	45.8625	51.7709	44.7576	41.6402	45.6395	59.7566	40.0931	52.0176
tdcD	108.845	202.13	175.865	34.2511	234.158	44.2992	4.98767	5.19402	5.69043	6.05513	4.54826	4.06063
bglA	58.424	60.5052	62.3997	139.01	170.112	176.992	96.0928	83.8324	89.7258	96.984	107.08	117.854
frvR	3.26519	3.08574	3.01484	3.97668	3.52196	3.38508	3.33442	3.23846	3.64491	3.41012	2.98741	2.87233
ydhJ	14.1188	13.275	12.9302	15.9355	17.5231	20.4868	17.9201	17.2978	18.5215	14.4763	12.2007	9.58194
ydaU	3.68613	3.87077	3.54881	3.43221	3.95341	3.74453	6.78345	6.207	8.20618	6.84909	3.69402	6.13464
yeaD	54.2262	85.617	80.7915	187.184	193.123	227.19	161.387	119.017	133.639	165.154	133.442	158.602
yhhW	35.3684	27.5921	27.5623	42.0013	42.392	55.1857	51.1472	48.9726	40.6049	46.3298	41.0242	41.317
ybeU	2.2275	2.40796	2.42836	1.99544	2.79533	2.37992	3.40105	3.03469	2.77486	2.72926	3.07224	2.6081
quuD	4.05224	5.41843	4.74417	6.63499	2.72708	7.23063	4.95371	5.31601	6.02614	4.83188	2.31498	5.19106
yghO	4.81028	7.33337	6.87212	16.6337	16.9513	18.0585	6.87129	8.02048	9.41815	12.0986	9.36109	11.1309
mliC	17.1949	15.1945	15.609	21.9531	19.9044	19.0747	57.8826	54.4495	48.1841	35.9814	44.3112	31.6874
mazF	24.4012	20.0772	19.0109	30.7404	42.5124	35.7573	40.1891	24.6129	41.055	40.6966	23.2066	38.0108
modC	30.1488	18.7353	20.2053	71.931	37.4994	68.1023	16.0323	16.8854	12.9732	17.4971	21.7356	21.5999
yejM	51.6794	46.5195	48.1844	97.6014	90.4069	84.2921	72.7016	83.0164	64.1484	76.2675	96.7522	88.1461
yfiF	71.3875	53.1881	57.9576	97.0248	102.565	111.02	63.0888	66.8382	60.6434	73.7666	102.198	96.4167
agaS	7.49428	5.53999	5.48947	8.76111	8.19593	7.91785	4.63388	5.13392	4.78275	6.09745	5.42956	5.12411
fadH	21.0441	31.5017	29.4237	77.3382	79.785	89.2949	75.1843	87.3522	141.78	81.7741	56.8156	67.8102
cycA	62.8086	96.6127	89.5809	567.69	360.352	772.853	183.358	194.687	443.473	299.869	175.324	202.423
ebgR	45.7949	38.0944	38.1533	48.0212	44.8106	58.8736	19.777	24.0629	19.5569	24.0989	21.8082	25.6458
fepD	7.9641	5.05389	5.44395	9.8998	6.23131	6.28419	3.83409	4.31431	2.74727	4.0606	6.08326	5.15138
rutG	5.10749	3.71314	3.74773	7.55795	4.4294	6.61692	9.03033	8.65607	9.43327	7.07208	6.28889	6.37045
yphC	4.78095	6.19218	5.78652	10.6484	10.0839	9.26327	10.0673	12.0728	8.91444	11.4529	9.54794	10.3492
acrA	66.6704	68.2977	69.7732	143.327	211.207	145.408	141.236	135.625	127.209	142.162	162.811	186.777
yqcC	21.4116	14.8051	14.884	18.1906	22.4744	24.7262	30.373	35.1618	30.4154	35.9348	30.5814	34.267
rdlD	32.9784	23.0988	21.9063	56.7642	32.2637	36.8043	61.8502	80.5647	55.9728	42.8819	34.455	25.12
rhsC	3.76266	3.73672	3.68457	5.50369	4.4122	3.75048	5.15458	6.07147	5.26677	5.28184	5.37563	5.46131
katE	5.27426	5.06135	4.68586	6.90912	7.42625	7.24661	362.808	289.977	239.648	111.947	62.7541	117.439
ydiE	8.37599	10.7702	10.8813	23.1104	20.2255	21.9858	41.9381	42.6654	41.3368	29.547	33.6209	40.5707
entE	7.61464	3.38922	3.75637	4.97037	3.67268	3.53416	3.67179	4.71606	4.59903	4.87378	6.96383	6.05802
fhuC	28.3518	11.9036	13.5055	15.7879	11.1035	8.94249	8.04728	8.72257	8.5248	10.9435	16.3762	17.6405
wcaM	6.68901	6.43387	6.26607	8.41181	8.93309	7.97271	11.4839	11.0273	11.1139	10.0177	8.66808	8.9266
ymgJ	5.30691	2.64789	2.66389	4.8991	2.75949	3.43214	4.67747	4.97663	4.3556	5.83603	4.5296	6.22555
ydcV	3.72683	3.79529	3.38683	5.61196	4.30982	3.49409	62.5336	62.7476	49.7449	21.0313	11.1369	15.2884
minE	373.116	325.408	327.794	568.843	581.018	616.655	295.966	287.374	349.814	446.863	411.39	427.045
yiaT	2.73473	2.60308	2.37694	3.93026	3.90251	3.61144	5.25119	6.96309	3.47619	4.49883	2.78102	4.02129
yiiQ	36.6429	41.7778	37.6557	43.8063	65.833	76.3969	31.622	29.168	38.0085	53.2269	27.3068	35.0958
fliT	55.1638	88.6856	90.5039	123.179	131.356	187.913	7.61241	4.92593	4.16721	12.8397	16.5462	14.7357
yohF	6.131	4.9875	4.37242	9.04622	6.25646	6.51852	72.6733	69.4643	50.4653	31.3733	13.6588	18.7215
rnlA	60.3657	57.7359	57.8282	61.5461	74.3729	65.6656	71.5829	80.8101	68.3305	90.7668	93.2106	93.9738
cueO	15.5307	15.2864	15.3832	31.8817	25.9534	28.7344	36.8477	37.1109	30.2937	27.7169	29.7088	30.9869
mug	42.9148	42.1672	41.4633	63.6919	68.8538	67.7271	153.464	181.371	123.234	121.764	121.775	111.807
rcdA	22.5203	22.3995	23.4639	37.1987	36.0822	33.0301	15.3276	15.26	19.3936	21.1696	26.3289	24.0264
kdpC	4.02322	3.86694	4.05099	3.40013	5.19847	5.93631	17.9581	14.9874	13.0494	15.5677	18.2061	22.5211
artQ	31.9121	24.2531	24.4171	49.0665	40.1901	39.937	88.5098	101.745	75.2642	48.1834	48.5344	52.7875
tadA	27.0359	14.9155	16.1986	24.7328	20.1145	19.0423	28.1455	32.1073	34.6654	21.5628	26.9255	26.4465
degQ	31.2927	25.1749	24.2977	59.3403	43.4378	70.229	72.2935	62.4497	52.4087	42.1656	31.2984	33.0856
dsbE	8.8289	12.6055	13.7442	12.6889	49.6314	10.0484	7.82213	8.08231	8.01563	7.24099	15.4787	12.707
cedA	13.2346	13.2618	12.0725	22.7244	19.3005	14.3313	24.7729	34.6346	22.2874	30.5575	23.9441	17.6124
rsmC	44.6212	40.1988	44.408	84.2085	85.24	73.3524	42.9891	57.6879	49.239	47.353	83.6157	66.8867
gatR	62.6524	71.9619	68.26	99.9742	134.75	134.673	139.074	139.76	160.493	203.469	145.236	188.522
xdhC	14.9277	13.6191	13.2614	24.3855	20.1414	21.0198	10.7078	10.5012	9.38728	12.3825	10.8603	11.3229
bdm	5.523	2.8264	2.70489	3.66832	3.31289	3.83376	102.756	97.3641	100.085	27.0098	13.4604	14.4986
yefM	34.7792	48.2847	48.0102	43.1481	73.8815	63.7378	101.963	75.6261	92.1906	100.699	98.9333	116.614
rbsD	97.1044	81.2546	82.7308	409.288	277.212	482.67	520.849	386.641	585.926	914.465	751.839	1020.8
dinJ	51.2518	32.6763	32.1638	30.1003	39.3212	41.3224	72.7416	84.5851	71.8445	73.6066	56.857	53.6336
ydaN	23.6502	20.065	18.3685	46.7382	44.6488	50.4679	89.0358	83.673	68.2789	65.6518	38.9342	44.4898
nusB	176.222	180.748	185.892	655.044	439.941	508.035	189.502	199.03	202.652	255.473	306.878	285.891
paaK	15.6479	19.6821	18.1978	64.2008	45.4169	75.0513	51.583	42.8095	87.4403	69.897	40.4136	42.7262
yaiI	41.793	32.9246	32.8553	53.6811	51.2847	47.892	48.4679	57.2402	53.0486	53.9663	52.2363	44.077
mqo	21.8621	23.8283	30.755	175.838	176.295	156.423	63.5984	53.4145	78.1858	65.7473	244.641	218.67
tolR	21.7977	24.3892	26.4209	56.7087	61.4292	40.1107	45.0554	40.1578	47.6003	52.0826	88.0516	79.2295
rutC	2.01614	2.69523	2.81018	3.15229	2.72659	3.03584	4.01604	2.9428	2.29133	2.87777	4.69179	3.66534
fecR	10.2116	7.12357	7.88967	10.3084	12.9115	9.40488	7.71449	9.55426	5.46191	10.7163	19.4626	17.533
idnD	15.5605	17.1983	15.7035	17.3238	25.6242	27.4221	11.47	13.9893	19.8856	16.5209	8.87741	12.5078
pqqL	6.21632	4.20374	4.47847	5.10879	5.28093	4.54473	5.34263	6.8112	5.64896	5.40641	7.3064	5.88086
ynjB	14.1638	12.6502	12.7858	23.2588	16.8393	16.1104	18.503	21.84	17.2837	16.6685	19.3229	16.4454
ypjK	4.31004	2.34176	2.46227	1.99088	2.59061	2.57693	2.59863	1.98682	3.86739	2.67403	2.45477	2.01224
phnL	11.6286	6.16214	6.4385	9.73446	8.20487	10.195	9.69856	7.91187	7.47103	9.40013	8.98399	10.1866
azoR	29.6628	29.217	28.7816	61.008	58.4351	60.4949	73.2678	65.1063	68.6808	81.4074	74.9749	70.2679
yiiF	11.2741	16.0403	15.676	21.1665	27.1261	31.3346	27.63	17.4498	29.696	21.532	18.3681	18.4323
fryA	3.63763	3.63772	3.34457	4.70258	4.7549	4.0405	5.65635	7.03401	5.26385	6.00773	3.93297	5.13586
dfp	72.2394	78.4244	77.2805	142.675	150.431	156.135	99.8316	102.834	102.508	126.662	119.18	120.771
flhD	146.567	140.9	145.685	194.859	204.924	241.686	159.904	154.588	139.122	142.836	164.278	156.837
yedS	7.95397	4.96352	4.8368	6.18407	6.24602	8.34787	22.2985	22.9542	21.2458	15.8746	11.1503	8.58858
sibE	6.54715	5.41233	6.21303	3.85766	4.96277	5.85898	9.01518	5.80364	9.91114	3.01798	4.25673	5.10578
yjbQ	141.167	117.288	112.562	165.106	157.104	181.573	391.22	412.484	279.763	286.471	221.655	271.07
yqiJ	7.27402	6.69246	6.62485	4.26214	4.90445	7.27709	7.06093	8.24773	7.73894	6.95181	5.79386	5.74965
leuC	11.1917	12.0903	12.6714	14.9419	18.8968	20.4373	19.8737	21.0996	18.8503	16.9164	21.0232	24.2607
lsrR	18.0521	16.9085	16.3764	48.2365	37.4923	53.2512	32.3828	30.0421	55.3921	46.7753	29.8588	45.0046
ykfN	13.5404	13.1326	12.8289	16.2149	26.796	21.6047	23.6564	17.9554	19.9428	25.3669	23.1695	14.8596
nusA	91.1212	87.1694	100.193	173.226	208.9	160.936	151.684	146.661	158.89	176.271	353.192	362.626
tyrU	956.005	741.889	750.805	1653.42	1442.49	1215.52	607.139	450.658	527.716	830.174	845.671	734.112
cheA	154.778	170.67	186.143	320.798	268.589	419.731	8.8732	7.823	6.92631	22.6504	33.1442	39.5721
murI	75.2612	64.4115	68.632	79.7656	90.0696	85.2762	41.2749	54.7647	49.1614	51.6232	69.819	60.0678
hslU	341.124	309.808	291.764	1767.12	1206.07	1967.98	218.218	248.296	262.399	332.219	229.41	188.159
ygdH	371.39	409.174	402.507	488.35	579.985	670.711	242.994	274.713	344.833	292.069	239.377	300.093
malF	354.296	231.11	244.787	452.297	154.071	1219.07	228.726	208.133	344.735	324.746	229.301	286.072
waaG	30.1628	33.2369	34.4681	55.6229	67.8742	58.8792	50.2826	51.4202	52.4129	62.5066	76.9283	82.8508
accB	293.277	395.88	403.36	688.107	1116.35	659.047	476.567	533.7	617.555	726.042	913.017	895.201
ybjJ	13.5878	13.7199	13.3404	26.9833	26.8414	22.7553	11.5323	14.0131	12.3645	14.9957	13.9058	13.9788
ybhF	52.1057	42.551	43.5216	65.7382	73.5456	72.1906	47.5267	60.4415	46.3466	37.9698	40.7603	42.6497
sdaC	460.287	376.231	463.995	814.093	887.747	675.842	141.159	149.804	218.431	443.35	1162.22	1017.92
ryjB	6.52605	3.81951	4.04529	19.7935	5.12596	5.07375	3.58583	6.00737	2.0333	3.65765	7.82852	2.84335
yfcR	5.7189	2.96659	3.00324	2.52147	2.27342	3.54737	4.21156	4.51399	2.85281	3.38289	2.74009	3.66567
kilR	2.00806	2.29281	2.14232	1.99696	1.99819	2.59939	2.6403	2.83025	2.00471	3.20857	2.43202	2.00405
murA	64.2781	71.3544	77.7414	220.491	221.444	167.497	84.0781	76.1483	89.1187	103.442	171.012	169.544
trmJ	162.463	128.06	135.665	239.762	218.932	179.489	150.353	162.186	140.262	154.015	211.371	182.742
dhaK	858.468	770.963	828.167	1238.79	1370.58	1519.41	110.789	123.448	131.638	214.957	273.921	303.993
ykgJ	9.77476	7.92616	7.0571	14.8516	14.4669	8.35957	20.724	25.3678	14.7798	18.2995	11.865	10.3588
ynjD	5.45989	5.40973	5.43253	13.0483	7.76504	8.24	12.928	9.13189	10.211	11.4519	12.4954	10.9037
yfbV	63.7804	66.1765	66.8138	82.1843	96.1938	96.7522	170.202	209.219	149.463	132.403	149.626	140.516
yhhN	77.8973	69.4367	60.3865	116.89	95.4109	111.644	106.029	116.201	86.8755	118.197	56.6745	72.3836
hemN	69.7887	74.751	73.8622	117.737	126.763	130.463	103.91	112.247	86.7036	123.163	120.978	136.633
aaaD	3.25041	2.17321	2.004	3.44831	2.91276	2.00798	2.45908	3.78446	3.06581	3.41673	2.02834	2.4675
pheS	78.9398	106.637	114.726	201.264	321.834	207.188	163.68	147.67	175.052	207.74	338.402	324.595
yiaO	4.90717	5.63692	5.32808	3.25861	6.13455	5.9103	3.64954	3.19482	3.00957	4.1581	3.19679	3.16789
yciV	35.1747	33.6547	33.7511	47.3084	54.1486	41.0043	79.0346	81.906	56.7111	65.0256	74.3934	70.2842
rapA	12.5272	11.1907	13	31.2591	26.8538	26.2036	35.9255	42.2606	33.8697	27.2878	63.9773	55.9697
yajD	119.014	103.501	98.0824	129.269	151.253	134.515	127.799	114.352	149.597	165.494	111.443	122.814
dgkA	68.1863	54.5684	57.3203	79.5294	93.7901	102.842	77.1207	78.0823	66.7879	79.0995	93.7691	85.4856
rcsF	107.665	134.131	126.285	159.904	251.44	196.675	155.128	159.885	133.967	145.29	123.322	108.871
yjcE	45.6668	29.2839	29.534	70.5112	58.458	58.8326	32.5362	36.3821	27.7213	45.2475	43.6732	42.2411
uhpC	5.48704	5.11203	5.47563	9.26343	10.1443	8.79393	7.6234	7.56098	7.09398	8.19194	12.3193	10.9816
yfcC	12.9108	5.19789	5.96683	4.44028	3.68126	3.27597	4.09745	4.51874	3.96763	3.84146	6.03759	5.59404
mprA	138.537	151.742	153.318	211.182	277.6	189.393	120.653	126.694	97.0512	105.25	128.639	123.695
dtpB	191.079	107.203	107.223	89.4186	90.0379	108.423	107.883	128.566	114.492	118.475	91.4462	101.729
yheT	22.1691	19.4432	21.2563	49.3223	51.0413	36.981	23.2136	28.0646	25.0984	26.777	45.7181	37.24
sbcB	46.5658	46.1307	47.2051	63.7635	78.4883	76.1936	65.1444	65.97	64.6731	90.8966	99.4562	101.531
yejL	123.851	153.296	139.438	229.854	261.697	218.162	224.263	220.965	222.69	280.98	188.111	218.816
ybfP	5.77474	7.46613	6.8548	10.7052	14.9834	13.0071	5.85946	9.957	7.90757	6.8291	4.61433	8.05768
ecpE	12.2409	6.09678	5.97683	6.63385	7.93633	11.5534	15.3501	14.4663	14.3438	13.023	7.54939	10.1604
pitA	61.7889	33.0098	39.7715	83.7783	82.1723	60.6519	62.9789	69.0475	56.1438	60.0929	141.577	119.71
rpsS	291.74	708.262	812.904	692.347	1474.55	740.936	573.486	453.84	830.588	1347.62	3509.53	3303.95
lysZ	468.502	386.22	409.112	655.571	503.735	303.676	524.087	687.433	537.392	663.753	1057.66	834.42
def	235.026	188.468	191.88	266.414	301.668	313.126	329.033	389.478	349.716	275.44	282.778	247.843
bioC	4.20629	3.10391	3.18746	5.39492	4.96479	3.79242	4.15282	3.66419	4.64665	6.14118	6.72184	5.53736
betB	30.7271	44.1852	42.7717	181.277	199.038	234.318	95.4783	108.565	80.2762	103.918	98.4426	124.266
argU	25.0838	9.49645	8.58545	9.93986	7.4354	9.3754	5.7092	8.86756	5.06924	13.9175	8.11079	3.02764
npr	46.7206	35.394	34.9203	52.9796	65.2619	61.9026	47.7338	43.4428	41.9707	51.6621	42.8217	43.9782
tgt	71.4458	61.9253	67.0888	22.2952	21.7675	24.0182	66.4899	65.4569	79.693	19.8421	25.9902	26.6764
narJ	53.3465	81.0582	82.9144	22.6633	199.98	17.1657	11.0586	20.3067	12.6259	15.782	28.9114	29.2446
tatD	22.2412	16.6289	18.3412	29.5323	31.5731	29.757	18.183	23.1982	17.5366	22.2943	35.2653	34.2017
gltX	103.493	132.459	140.275	238.027	332.093	204.432	275.55	308.141	294.159	329.043	525.46	490.947
selC	37.8269	12.6355	12.9074	15.0643	13.8555	13.5928	14.7739	10.5383	9.17301	16.8899	14.1785	9.77091
hemY	137.913	107.913	109.718	239.251	220.565	227.567	157.151	182.079	129.614	124.844	133.853	132.617
thiH	6.52596	5.6841	5.75973	8.87094	8.79719	7.57696	9.54964	10.8627	8.93393	7.94635	8.82561	8.2389
glnV	107.779	68.6491	77.5394	207.215	156.978	103.984	19.1901	20.2479	14.0257	38.0972	80.5801	48.9119
glmY	76.9772	39.317	41.8249	91.433	88.9495	125.619	171.88	102.489	120.872	229.238	224.988	192.445
valY	70.2857	32.901	37.2244	58.5728	57.9839	48.6278	30.2734	26.0655	10.8852	24.8504	48.4564	29.9209
rplF	487.979	633.183	759.217	1223	1798.87	958.409	838.705	788.635	1022.7	1330.33	3931.36	3137.97
yciO	64.7486	55.3646	56.3655	80.2228	68.3329	70.0198	128.268	156.754	104.319	88.0186	99.2832	107.485
marA	22.3225	20.6902	22.8252	26.1179	34.9855	25.0004	86.0158	87.9867	119.353	118.964	195.248	153.409
aceB	209.55	342.216	285.444	967.356	764.156	1409.34	2401.98	2364.69	1743.06	1843.42	827.021	1019.54
yhiS	3.82821	2.55133	2.52298	2.10634	2.18145	2.74446	2.95425	2.47129	3.06288	3.50089	2.47435	2.79455
aroG	102.098	128.089	124.084	178.824	252.799	193.77	207.572	250.832	209.778	256.453	250.916	247.418
argI	5.68138	6.00406	5.51152	10.9807	5.78375	10.7027	4.04316	3.63406	5.04972	4.49838	2.78667	3.0725
dcuR	52.8614	46.8647	43.8702	79.7088	77.6763	84.4266	36.9108	40.6041	50.2947	51.5805	31.9395	39.3908
yeaM	8.06734	7.20265	6.81431	14.6688	10.3794	11.0958	25.9491	23.1916	21.118	23.2068	16.5501	20.5787
yegX	5.98816	5.54888	5.40514	7.87217	9.38645	8.02226	10.7335	9.69095	8.4363	8.59475	7.52403	7.68831
yphH	12.1629	13.3856	13.8479	22.0009	16.105	20.6115	13.7943	18.4283	15.3069	14.8313	19.0273	17.662
yebZ	61.6638	59.7454	59.6094	156.587	137.786	128.498	101.342	120.607	111.804	122.7	123.362	136.884
rpsC	501.023	954.059	1099.38	1328.94	1650.49	1371.9	777.596	709.871	1052.35	1790.43	4477.55	3690.06
apaG	73.6944	80.9724	81.2126	112.629	151.942	92.8161	121.519	130.417	115.785	121.901	142.842	134.295
focB	5.78906	6.68064	5.96836	12.5728	9.11259	9.40988	10.5889	11.8557	10.5695	11.2357	6.85258	7.59403
yfcI	7.15808	5.76751	5.39699	6.65921	7.97171	6.69905	8.7503	7.06114	7.98566	9.60788	5.97419	6.95865
glgA	94.2394	98.1771	92.2472	148.293	143.46	160.832	243.761	271.822	196.831	140.436	105.819	126.915
yeaL	11.3251	10.0731	10.2535	22.0669	13.31	20.3245	15.7913	14.3864	20.0657	17.474	16.3298	17.8125
yqfE	7.31082	4.65964	4.79617	5.05809	5.95291	10.2971	5.97879	6.84899	5.76764	6.03098	5.00229	6.91358
frdB	421.203	251.741	252.374	309.137	246.755	294.687	36.3476	41.7174	46.2475	57.5329	46.064	48.3019
fecI	15.0252	12.2659	13.4109	27.6232	21.8787	18.2688	13.2601	14.9899	10.9455	19.4236	33.4687	31.3613
prfA	34.0579	36.0328	37.2283	42.079	75.954	42.9717	41.3665	58.4448	44.3247	66.1932	91.1471	78.2518
tmk	28.5252	24.945	25.8129	53.3861	42.3677	42.1445	64.7401	77.1292	51.1585	53.613	70.8113	60.0646
zraS	17.9568	20.0624	20.5425	28.1625	32.454	32.5576	6.96336	6.78585	7.15443	9.74035	11.0701	10.6631
umuC	4.91358	5.2595	4.95463	9.27616	7.19682	6.43717	9.30524	8.94301	6.95856	8.01049	6.41401	8.23431
hyaE	5.35925	2.66079	2.59235	7.56567	3.05023	3.69785	5.19703	5.63625	3.40186	4.6756	3.53649	4.18008
yjeM	6.81692	5.14018	5.20663	5.26359	6.40264	5.2698	6.05066	7.23858	4.18841	6.9891	7.6642	8.0286
guaD	6.802	7.9395	7.6099	12.9928	12.8243	13.5176	12.3966	10.4862	13.5022	12.2493	9.94256	9.22914
yafP	6.01004	7.21011	6.94963	9.64027	12.542	10.0107	14.6701	13.0244	14.2088	9.51659	8.98685	6.46896
pssA	217.123	190.276	186.338	339.542	297.096	279.958	219.735	261.724	248.91	254.619	225.672	234.475
glyU	41.0836	15.4766	14.8708	51.5449	38.3804	24.1976	15.5521	10.6104	11.1587	22.9311	14.4967	16.8899
puuA	6.29575	10.8053	10.255	45.1839	35.7734	80.3956	11.0986	12.7337	18.964	12.7826	10.2041	7.71705
yfgH	3.50552	3.83115	3.74471	3.54229	3.62548	3.2918	5.41382	5.16936	4.75245	3.46338	3.50409	2.69891
ybhN	6.30161	3.00773	2.97166	4.97344	4.78946	5.62588	29.3041	31.1356	19.7518	13.8002	9.51339	10.1541
srmB	41.2207	53.6769	54.5712	84.2902	80.069	68.341	88.887	93.0592	80.9744	90.8362	117.02	120.764
iceT	4.75811	3.62533	3.67679	6.77274	6.16656	4.74045	8.94767	8.95152	7.97566	6.7411	7.11871	7.67094
nuoC	286.2	443.194	442.275	890.908	1067.59	1023.88	533.652	548.631	773.146	1000.75	1035.91	1200.99
ygiN	375.301	189.125	201.979	384.224	287.982	364.413	327.813	396.154	301.708	291.404	334.993	293.93
dauA	10.6029	10.2034	10.4279	16.7496	15.7878	11.8739	13.4976	13.9538	10.7928	10.747	13.31	14.145
recR	175.894	133.647	148.709	393.116	298.009	259.221	176.197	203.185	171.044	176.13	323.645	225.661
rpsN	951.337	1090.06	1288.88	2404.59	3333.99	1661.9	1560.77	1410.63	1687.98	2340.78	6379.81	5239.33
pnuC	10.0578	7.99209	7.19439	13.5242	11.9738	10.3159	24.5314	21.8267	16.1518	14.7538	8.11496	12.035
ybiT	38.2973	35.1015	37.9646	89.1517	97.4825	66.2149	77.857	85.0097	84.2918	95.4879	152.296	134.654
hlyE	5.11077	4.20665	3.72742	4.08146	4.33378	2.85387	12.1069	14.2494	11.7802	8.73085	4.52304	5.54532
gudP	16.7497	25.0237	21.0443	23.867	17.887	11.7203	12.5486	11.8242	6.14861	5.35434	3.98869	3.24511
ybfL	2.40559	2.25523	2.26447	2.07677	2.123	2.23462	2.31136	2.32187	2.47959	2.30518	2.17338	2.501
lipA	163.078	131.691	153.713	307.556	264.45	301.946	314.204	291.921	313.306	208.966	433.356	320.113
allC	7.35507	6.52668	6.73646	7.41779	12.6376	12.6043	7.77859	6.72163	7.86536	7.75022	8.01255	7.05541
nohQ	3.78755	2.99698	2.88424	3.51043	1.99386	2.77329	3.47546	4.75594	3.05526	4.70868	3.69038	4.18394
yqjK	209.099	115.898	119.061	225.025	172.04	167.33	737.645	1176.48	485.903	299.321	337.22	387.16
glpR	16.0124	28.0388	27.6759	49.9138	67.8443	50.4763	33.5328	33.4279	27.8358	43.9616	55.6126	50.821
menE	13.1322	15.0823	16.2188	25.4556	35.5908	20.4528	30.7175	29.8747	26.7247	34.6403	60.1407	56.9285
clcA	37.1479	31.9056	30.7185	59.2136	59.9049	60.4211	79.4491	92.4674	62.9882	53.0364	44.9513	43.6226
plsC	57.1988	48.6789	49.2201	91.7634	100.136	90.7981	79.2012	79.9541	79.2072	83.499	84.1925	83.1781
araD	8.5546	7.21685	6.55256	6.67359	8.31921	8.36869	14.0249	12.9706	19.7683	14.8699	7.36107	7.45795
ruvC	50.3712	40.1041	44.6441	104.133	125.085	92.0157	85.9265	81.1237	86.8651	106.547	173.621	172.78
valS	112.419	119.831	130.601	292.416	310.266	247.445	177.728	192.167	188.595	209.957	354.489	318.64
treR	25.3148	20.7337	20.1629	32.5762	27.2423	28.7876	33.6724	37.4949	30.7756	29.3796	25.2347	23.8767
ampE	41.0737	29.3402	29.6425	85.0209	51.642	69.015	28.4987	33.8387	32.6423	30.1438	28.6571	26.5244
yafN	14.2631	11.0799	11.0146	12.8959	19.7131	20.7078	30.4782	27.7253	26.8037	20.6352	17.3144	15.7319
narL	62.3949	53.6363	56.6683	45.6027	61.1901	49.4682	43.5042	49.7477	42.4613	79.7377	104.281	99.6165
yfgG	198.899	263.893	249.944	177.504	315.745	351.597	362.852	308.632	307.359	350.176	255.35	326.342
csrB	946.457	1209.61	1086.12	905.662	2607.1	2152.52	20118.2	10739.2	16221.6	13700.6	6446.61	11861.9
yaiV	5.70968	3.10307	3.19985	3.42677	4.48253	2.86054	2.79434	2.28407	2.8858	2.94098	2.64301	3.72323
relA	76.8148	66.7984	66.6067	163.491	139.971	145.92	116.204	112.252	118.358	121.992	111.766	124.833
cmtB	5.86925	5.06208	4.58163	3.19521	3.58008	4.11823	5.51174	6.1035	6.22129	5.42203	2.92456	3.6282
mltD	93.3018	68.9439	72.7083	180.528	125.427	112.18	146.467	160.342	146.905	131.067	173.181	148.117
ytfK	446.945	247.178	254.756	256.922	265.723	362.24	1197.36	1380.97	1004.94	416.657	394.23	343.997
yccT	6.75539	4.63758	4.53468	4.42415	5.40158	6.40047	22.6296	19.8746	18.1275	9.97383	6.69441	9.52801
yhjV	14.7697	14.9787	14.2442	28.0303	23.9614	26.0929	39.2457	41.2555	87.2466	75.8164	45.2264	73.3139
priA	12.6419	11.4002	11.7883	21.6198	19.5705	16.4544	19.7511	23.4795	17.9891	22.7854	30.4827	24.303
sdhB	716.799	837.167	865.321	2455.31	2151.7	2505.68	653.403	720.773	1222.67	1999.96	2178.63	2223.71
yjiJ	7.81083	9.18441	8.56989	17.2809	12.3222	16.1992	17.4786	19.1302	19.0648	19.1803	14.4796	12.0808
norV	4.72371	3.70146	3.70882	5.01754	4.72675	4.05401	9.61734	11.482	8.19332	6.49761	6.47212	7.53678
fecA	105.106	75.6125	80.0638	165.588	168.307	182.495	6.26006	7.48023	5.55282	8.4375	9.92183	11.7678
zapB	1002.98	551.183	596.037	818.738	995.788	1350.19	664.299	731.846	828.468	878.415	932.128	829.122
osmC	166.203	71.7265	69.1266	132.051	84.621	136.731	1925.16	1974.27	1194.15	553.997	329.584	489.362
lsrA	11.3385	8.21949	8.19012	17.8246	10.3992	18.2205	11.7186	10.4385	27.7789	15.8108	10.1403	12.2647
nrdA	53.3608	57.6842	61.245	113.012	89.2119	119.491	254.387	206.014	224.265	114.122	151.274	152.436
ykgG	53.2755	45.0407	42.2342	62.738	71.9114	43.0318	19.6299	15.9164	18.6823	20.7091	14.8984	16.4554
cvrA	21.4211	22.4973	22.8333	31.5436	38.9834	36.5782	31.2215	39.6137	30.2244	28.5789	32.5641	33.2976
cobS	2.34716	4.01998	3.62839	14.0664	6.90553	9.02079	12.1834	8.2273	8.37905	9.79762	6.75427	9.83106
pepT	199.413	90.5427	92.5232	66.1671	65.4278	69.651	172.747	189.853	142.767	124.095	105.182	118.807
purN	32.1012	33.0801	32.1448	64.0652	74.2951	64.4156	44.4233	42.1924	41.3934	55.0055	49.7476	45.5847
lgt	49.0372	57.279	57.3517	112.445	129.996	111.746	93.7792	104.727	83.2718	85.8721	98.4678	94.626
yedK	4.12819	5.2205	5.11661	3.18469	8.92807	6.61276	19.3614	16.6907	15.181	9.7896	8.87375	9.63604
metI	23.8916	17.386	19.0751	39.072	45.0698	43.0155	33.7147	41.5219	36.4672	42.8585	64.5887	53.2028
yjjU	9.07296	7.86961	7.84648	22.5943	19.5189	23.173	37.3244	41.544	21.0875	22.9373	23.2232	29.0285
tfaE	3.15683	2.81057	2.79341	3.18306	3.16735	4.42027	2.70477	3.97568	2.91217	3.58548	3.26933	3.30579
agp	241.771	252.754	231.44	287.474	353.65	344.42	290.997	329.567	354.037	268.468	162.959	194.892
yfjU	15.3495	15.0782	14.1209	21.8519	26.9227	14.3163	29.4483	18.7278	30.2398	35.8359	25.0339	28.9175
yhgN	9.23058	9.42076	9.502	23.4403	17.5636	20.6359	20.5928	17.6511	19.2234	21.2976	22.6147	20.5333
rssB	27.997	21.6364	21.0874	30.5389	33.8399	32.9052	153.542	151.646	112.057	70.7139	59.2229	60.0162
mtgA	45.5418	37.5667	36.934	89.4987	62.4044	70.9381	38.9188	38.6736	37.2653	37.2218	32.8907	32.2871
yjiC	3.49591	2.54163	2.45756	2.10062	2.5049	2.64857	4.04535	4.08891	2.53614	2.90747	2.26624	2.52387
nrfA	88.2354	43.8455	43.5265	11.6748	12.2214	9.72937	5.26528	5.59062	6.35684	9.85506	7.38517	8.65109
ldrD	62.399	19.5727	18.8863	70.5668	33.3869	51.0288	34.3691	39.9641	24.7958	40.9575	26.2487	18.8822
astE	8.46776	6.20746	6.17675	23.089	8.49841	22.5717	21.5694	18.1266	37.3584	28.4529	18.496	21.6189
ligB	7.06683	6.17193	6.14967	9.64953	8.92158	12.7209	8.93655	7.9344	11.2279	8.58764	6.83379	7.42711
frdD	401.454	200.446	208.778	308.758	196.826	273.7	34.5492	38.4744	39.4341	46.5889	44.5137	37.8587
mtr	16.7273	12.3972	12.5456	22.5206	19.8043	23.9568	22.3474	24.2291	20.0037	23.2634	22.4823	21.9454
apt	110.964	69.5053	79.7877	176.755	161.594	125.516	78.6201	88.7279	77.2505	127.536	243.875	207.366
cmk	96.0006	106.196	109.609	192.72	300.448	183.977	224.064	191.702	207.901	229.342	289.616	285.632
tsaA	30.1129	40.779	37.247	78.5866	80.1775	64.9043	38.2599	45.4864	36.0167	48.3158	38.327	36.0052
yejK	42.6664	49.8779	51.5855	105.72	106.689	82.7418	62.1586	53.7655	67.1946	82.8807	104.874	107.008
ybhR	20.7661	19.9539	19.9653	31.9312	37.0118	35.9484	19.9016	25.5647	20.3237	18.0923	18.0461	20.3775
yecE	17.308	16.2272	16.4023	32.4641	34.7767	35.7441	33.3561	34.3858	31.8368	34.1617	35.9288	32.4214
trxA	1285.89	833.098	882.677	1815.14	1316.33	1641.64	2221.48	2678.21	2176.17	1859.15	2283.79	1831.37
aes	25.8098	21.4578	20.216	24.8816	24.2111	26.8549	16.0222	17.3533	17.3959	16.9499	11.5549	11.7661
asnC	5.30479	11.0721	9.82217	9.90489	22.4774	16.9776	29.3185	33.5694	24.4839	21.3301	15.4884	16.3435
yraI	2.01955	2.54345	2.43937	3.02072	2.6035	3.15389	3.4246	2.25318	3.10953	2.58274	2.04208	2.62445
dppB	36.1782	26.8859	24.0264	140.853	60.3283	125.57	190.794	193.679	318.836	288.93	112.093	180.107
arcA	1108.41	650.858	654.476	1536.73	897.145	1265.06	1200.59	1630.05	1241.18	1028.38	900.07	966.047
yafV	22.0453	19.9658	19.8869	47.2025	29.8815	41.7157	54.8078	61.258	42.4367	34.5395	34.7886	35.2713
ybfG	2.24406	2.39772	2.35533	2.2719	2.4319	2.8158	2.4352	2.41958	2.17283	2.94335	2.58867	3.20448
rpsT	635.519	519.89	534.836	1048.6	1109.25	925.999	1179.22	1034.56	1352.63	1685.8	1801.57	1578.71
pyrG	158.135	128.683	143.202	177.319	246.419	157.342	273.811	296.202	250.537	241.713	429.725	377.531
ghoS	118.612	20.3462	22.7631	3.29698	12.2743	4.02945	9.92529	15.2419	11.2465	11.1108	11.2693	12.8532
mglA	174.517	346.172	328.817	1013.69	1023.13	1132.49	230.722	200.495	758.062	690.741	484.183	594.808
yaaU	2.60265	2.56355	2.61675	2.393	2.94594	2.61238	3.43423	3.36105	3.32794	2.78841	3.11986	2.97696
yijF	4.06705	4.87923	4.44226	6.00876	4.49092	4.19315	4.51969	5.06554	2.91658	4.8818	3.83061	4.58321
yceA	14.8781	14.7688	16.5456	44.2739	38.7272	31.3195	85.4271	81.0336	82.4808	82.7722	165.139	144.478
racC	3.15651	2.62799	2.5622	2.63599	1.99337	2.01794	4.05653	3.30987	3.61256	3.17098	2.76222	2.27511
yedI	7.49764	6.27784	6.15352	20.2569	18.0449	19.9801	40.2427	29.4689	28.0005	27.2163	20.9829	31.7371
ugpC	21.6607	20.1868	19.4256	44.4369	39.3953	50.8851	47.4218	45.5616	65.3494	51.3394	34.8192	43.4346
hinT	139.225	121.795	118.194	293.412	257.031	318.914	252.524	277.603	206.573	209.336	174.299	189.05
fliF	316.593	266.258	268.789	434.955	496.135	411.964	22.076	17.3589	14.5472	60.3209	67.6691	48.2449
ybiC	67.095	69.6491	67.2789	120.542	102.857	130.31	165.719	171.314	144.925	181.912	154.891	159.44
serU	146.616	131.654	134.04	233.848	226.13	239.91	312.727	303.996	474.175	395.571	365.901	405.785
pawZ	31.4057	19.6542	22.8867	70.3554	21.7911	61.1322	7.03815	1.95318	58.781	38.5509	25.4588	38.8826
gspH	4.1196	3.04413	3.1263	2.16946	3.1037	4.60442	3.38966	3.61431	3.29263	2.65397	2.40221	2.56697
potH	2.73681	2.59128	2.58317	3.3082	3.17975	4.36353	4.8212	5.36521	4.7483	5.78249	5.25742	5.21376
dusC	10.4137	5.72462	6.27837	9.71408	10.6988	9.7226	15.1327	13.6698	13.0573	13.9063	18.3557	20.057
narU	4.28878	3.20172	2.94165	3.02128	4.12539	4.11093	83.4064	84.6759	47.1316	20.635	10.1166	13.2508
chbG	12.465	7.38426	7.37129	14.8225	12.1254	10.0098	16.0699	19.1524	16.2125	17.5099	15.8697	15.0018
leuX	23.1709	15.8655	17.7789	12.4097	16.9055	16.646	4.51989	4.08702	11.393	16.5418	23.2649	8.11737
rpoD	122.73	123.366	128.197	580.236	432.667	594.329	371.709	368.227	324.44	259.997	324.297	279.603
yagU	79.8837	72.2979	70.0637	85.8917	92.478	101.454	88.8716	108.254	100.701	186.551	149.04	156.424
paaX	14.7635	16.3173	14.4728	37.7806	30.4115	42.1367	51.4004	48.123	52.34	50.4949	25.1341	32.9754
zapC	34.2492	26.6215	26.7429	67.0538	56.981	62.5845	88.7884	85.0067	82.6377	90.6345	83.4179	91.2873
waaH	3.82456	4.97418	4.49662	6.49552	7.66163	6.47914	16.1443	19.7887	20.0145	15.8716	9.37641	13.3854
pppA	16.579	10.6176	10.1566	14.793	21.3894	12.6321	5.49409	6.9024	4.34551	9.68852	8.05399	7.18257
pphB	2.99565	3.95297	4.00229	4.28129	4.12765	4.27084	4.26186	3.63594	3.70604	4.0573	4.93138	4.4331
exuT	24.9523	30.8012	28.337	29.2196	26.867	26.6062	19.3917	21.2468	17.0879	15.1215	11.4185	12.5697
lexA	194.527	142.749	146.286	277.386	268.987	289.651	134.858	139.867	125.477	134.491	138.783	128.096
yiaK	3.35856	4.67782	4.68649	8.75274	3.68042	7.10035	6.10875	5.62742	6.64574	4.29343	4.69073	4.45959
yiaL	2.2169	3.20466	2.91377	3.87487	2.88844	3.75718	3.20914	2.94111	2.50245	3.28412	2.53165	2.17852
leuO	10.1949	6.51629	6.30743	7.46616	9.29474	8.34313	11.7411	12.1498	10.9373	11.387	8.69939	6.32386
rpoS	254.844	239.853	230.554	641.765	396.887	535.723	1267.38	1256.05	1106.5	790.573	637.103	718.133
plsB	104.314	135.714	134.066	195.916	272.557	211.45	125.219	133.545	122.616	150.153	163.371	149.946
ychE	21.9945	15.8575	15.6177	32.5339	29.9413	21.6868	31.8319	30.841	25.8946	28.5775	26.3257	26.6979
cysH	6.972	4.74293	5.4908	9.8779	9.46456	6.17927	1584.93	1531.86	405.027	121.027	381.678	374.938
bioF	3.70604	3.63601	3.66709	5.30528	6.25559	5.47618	4.1442	3.95984	4.48686	4.00846	4.13821	3.81217
yfaS	5.92969	3.90515	4.05854	4.74367	5.14373	4.68974	6.1944	6.7991	6.23438	6.2875	7.07198	5.71175
mdtH	6.01462	4.94037	4.68407	7.61373	6.77637	4.20039	12.25	16.3371	10.4905	10.5593	9.10125	8.9021
ydiP	7.11214	8.01978	7.68205	8.05251	9.71114	9.74459	13.2582	14.1138	12.3493	12.2631	10.007	11.5025
yiaW	2.01646	2.21973	2.10419	3.37794	2.4326	4.05406	2.87574	3.69652	2.34656	2.50664	2.03536	2.00825
osmF	8.61242	6.97439	6.22916	10.6674	8.9095	14.8364	106.559	120.452	77.1913	58.7858	26.8274	33.7354
aroC	61.5952	60.386	62.9727	144.88	144.271	162.969	99.8721	108.792	101.047	128.531	158.377	145.115
iscS	121.381	145.584	132.8	1362.1	370.111	1773.84	1283.01	1001.33	1387.51	717.701	381.233	377.542
malX	34.0989	28.1816	29.8851	41.7394	40.6171	47.0365	13.0556	15.1625	16.8148	19.1271	21.8772	25.5086
tehB	34.0583	36.9917	37.9949	51.4104	57.6132	67.9733	119.584	108.077	120.155	93.0332	100.451	108.34
ygiB	228.979	258.349	256.25	370.33	560.056	424.829	257.807	274.58	282.091	271.225	267.413	291.174
yhgE	12.7965	11.9242	11.6411	22.8455	20.8212	22.9434	20.2842	17.5251	18.7408	16.0535	13.3174	14.4624
yhaI	3.39552	3.78349	3.60005	5.44473	5.91177	7.34919	8.54828	8.28275	5.78492	5.01462	4.39954	3.04597
iraM	4.05726	3.48554	3.51949	4.69234	10.1827	3.3042	3.74707	2.24123	3.77338	3.04601	2.79167	4.74109
dosC	7.07943	6.8546	6.52929	8.19198	8.20867	9.29545	145.244	141.135	109.252	25.504	18.7537	23.718
ndk	162.618	202.457	224.71	929.587	831.593	589.385	223.781	256.017	489.849	539.504	993.279	746.375
wecH	13.6595	9.74794	9.66026	11.9939	8.06162	11.1287	9.17786	9.21057	8.19976	7.64918	6.33374	7.56038
cysE	95.8753	107.194	101.141	279.752	279.554	263.829	270.879	274.13	279.356	246.656	191.848	202.873
betT	11.9943	19.2724	19.4363	75.1818	82.0424	81.0416	41.0242	52.3879	36.6133	44.5118	61.0798	56.0751
yecJ	35.4916	43.0313	40.0236	63.1906	71.7242	74.1867	35.7503	28.8133	36.6873	74.5229	51.4753	51.7361
yiiS	91.7883	59.7322	59.5329	59.641	73.1136	90.5028	117.718	127.365	93.1717	99.8534	82.1322	84.1609
rrlB	2.08275	2.40671	2.33895	2.00727	2.20007	2.03302	2.14716	2.10729	2.20918	2.38667	2.13897	2.39936
ndh	32.0175	20.451	28.509	31.7278	39.4148	35.305	86.4341	70.8805	67.8315	40.0179	202.316	135.332
nac	6.33964	4.40562	4.31257	4.12307	7.04923	5.06682	8.94073	8.14573	8.47702	7.98847	5.83415	7.16621
oppF	97.2941	78.6751	80.136	233.085	175.803	181.932	259.289	278.192	313.88	334.288	332.625	372.099
ispA	102.562	131.082	131.671	239.987	256.625	208.797	134.57	130.608	150.921	174.019	194.495	205.68
leuU	19.7963	12.9471	14.1283	28.516	11.71	25.7571	5.2831	3.00461	5.94448	9.10012	10.5667	6.26819
znuC	29.1371	19.4029	20.1324	21.8378	22.123	24.4905	32.1722	38.458	37.4664	40.7022	41.4001	39.8936
yhcF	16.417	11.0998	10.6208	14.6641	14.7489	14.6579	21.3609	23.755	18.8651	20.9435	16.398	10.5094
murC	166.352	121.435	132.66	191.271	210.662	149.717	159.508	193.029	160.209	136.665	212.955	195.188
nupG	132.543	73.5494	76.5531	89.5155	80.9586	104.992	39.2302	54.3985	58.0651	110.247	98.9075	110.359
ydhP	3.30035	3.56135	3.64438	4.11403	4.5134	3.96252	13.4321	13.8786	6.81907	7.18972	10.039	11.0386
ynbA	2.40126	2.36234	2.36698	1.9923	2.46082	2.66883	2.46704	2.29169	2.91362	2.96213	2.82215	2.12806
metJ	125.851	115.678	113.842	192.584	193.421	166.472	186.891	221.168	189.385	252.299	242.942	232.217
ydbC	28.9214	24.7204	22.9331	50.0341	34.7285	47.2992	73.0791	70.6479	71.5753	45.9509	27.2795	37.2346
yfbT	138.516	138.558	133.64	250.093	234.068	285.09	229.154	220.43	237.475	264.539	204.755	230.999
araC	77.3091	66.6967	69.5063	141.471	96.355	143.299	97.827	99.8252	149.086	113.968	113.688	131.766
nlpA	34.6081	24.1796	24.1623	39.4444	34.9933	49.7751	844.19	898.14	593.263	84.7926	76.567	70.7652
insM	4.02345	4.76632	4.59399	4.01255	5.70649	7.46422	7.32042	8.21027	4.46116	6.64625	5.52711	8.41612
ydcN	12.8672	10.0469	10.4509	11.6169	17.4597	17.1643	16.7785	21.3723	18.5895	13.1107	14.2321	14.0295
yqgE	72.28	66.1414	66.6809	122.572	143.258	130.637	152.836	158.951	149.186	174.453	177.802	178.084
tauC	2.85763	2.35479	2.24613	3.39488	2.84625	2.8137	116.896	21.2529	9.66741	3.74371	3.07236	3.04483
ydaV	2.45603	2.88661	2.79492	3.65109	2.55576	2.73949	4.46309	4.4137	2.9078	3.59544	3.7803	3.27044
moaC	82.2063	30.9107	32.8387	84.0866	29.509	77.6033	457.168	448.375	354.09	396.314	351.589	417.123
ytjB	21.1164	16.6941	16.9935	33.639	34.207	39.6623	37.0211	37.0272	31.3171	34.653	35.1173	32.956
sbp	8.37755	4.97484	5.01235	7.8075	5.53357	6.36061	3028.35	2284.28	1123.45	27.2018	28.1159	22.976
ydfI	4.85434	3.18017	3.14675	2.97174	3.05682	4.09509	5.9249	4.62695	5.1468	5.8091	4.09759	4.44734
zitB	32.418	21.8424	21.3318	32.6173	26.9723	34.9631	40.1183	53.246	33.9241	35.8087	30.2469	24.6636
ycaM	12.325	10.6563	10.6837	14.9506	19.4987	14.8396	9.95577	8.34259	14.4417	17.9141	14.91	18.4494
ykgM	25.5553	10.6404	11.3661	12.7672	14.7821	15.7762	6.29984	5.42418	4.1216	6.64965	7.31149	5.57623
mrdA	24.9655	26.4665	28.6804	59.3666	63.9061	44.4525	24.2161	29.7185	25.5169	34.2849	60.4694	50.8761
pncB	45.084	49.3007	49.4719	105.159	107.215	103.641	67.9517	86.116	70.774	86.0248	96.7328	87.1145
yjcZ	131.422	80.2017	83.1236	137.952	55.6144	163.671	7.72525	6.31867	5.32115	14.0317	12.7356	14.5441
bamC	253.744	222.426	230.693	623.768	507.506	528.835	293.888	352.729	282.344	304.073	382.158	329.105
smpB	188.697	215.081	213.179	223.528	328.214	268.704	223.145	200.598	217.666	270.965	259.595	291.454
yfeZ	9.88971	12.4331	11.9759	37.2322	26.5364	26.4991	25.4429	28.7161	20.1905	21.1994	21.2974	23.234
ppx	57.9383	64.2171	65.3154	94.788	110.862	111.137	92.3832	99.4099	94.9185	94.0135	105.11	104.693
glrK	29.5427	19.9687	20.3305	38.9938	35.6475	39.0183	44.8985	45.0553	36.9942	35.0502	34.7935	32.0355
rutD	3.25394	2.64076	2.75748	2.77766	3.23046	3.16252	3.41488	4.63495	3.77461	3.63452	4.70062	3.3386
aat	31.7152	30.5407	31.1995	48.3159	43.4093	37.7848	52.6162	63.786	50.2878	51.6457	64.3191	55.6545
araF	18.8695	18.5831	15.7896	22.0986	23.6764	21.1842	35.2763	34.4678	33.4005	18.0082	8.19581	8.67642
fucA	16.0953	22.003	19.7303	26.9349	34.2819	34.9358	14.5807	13.531	31.3275	22.4662	11.1195	15.4739
hcaD	5.29316	6.07665	6.17559	9.40808	7.61227	11.6168	13.1817	9.4408	8.47168	10.1754	11.6781	9.96779
ybbW	2.26255	2.09275	2.07821	2.30785	2.29093	2.09196	2.24335	2.25272	2.67026	2.37054	2.19376	2.14726
ydgC	7.11113	12.0042	10.6167	27.634	43.1553	33.7451	36.9974	40.0787	36.5109	41.1925	26.0412	30.9868
yehC	3.33349	2.61139	2.64098	2.00429	2.397	1.99319	2.00042	2.00622	1.99341	2.03015	1.97627	2.18935
oxyS	2.75475	3.68429	3.94366	2.79959	3.27819	8.15871	2.64732	1.97959	3.03323	3.44346	3.87435	3.99668
setC	3.30033	2.47365	2.43593	2.7512	2.35438	2.11922	3.13524	3.54652	2.28289	2.57026	2.34112	3.14547
ves	21.1189	14.1518	14.9276	39.323	17.5636	33.6257	5.93189	6.99647	3.37778	7.27512	9.56504	8.80651
yahA	10.4912	9.52632	9.95915	9.59776	13.3609	8.61866	12.0108	12.7991	12.8957	12.2685	15.5197	16.2782
yfeC	164.203	120.148	127.359	115.758	160.657	147.036	36.9598	37.8619	43.9683	62.2465	70.7261	64.8758
glnG	33.2142	23.7877	24.7571	47.825	43.672	47.4664	36.1337	51.4632	34.6384	35.4311	41.7264	39.2491
ybgJ	64.0449	81.3404	79.3732	190.08	172.532	200.816	209.155	194.919	147.633	152.381	152.448	160.421
phnE	3.48258	2.89163	2.87606	2.78668	3.2479	4.19815	3.61755	3.50268	2.9818	4.17968	3.59636	3.54844
accD	232.35	245.02	243.123	639.533	514.223	447.668	449.085	455.053	476.02	518.819	537.413	534.897
yqeH	3.37581	4.63139	4.34532	4.94665	5.5514	7.0689	7.93066	6.31361	4.96518	5.86625	4.94079	3.93833
prmA	26.7083	22.5314	25.0858	43.3123	53.6246	37.578	40.7319	46.4402	45.6209	52.6666	93.046	79.8775
btuF	13.9633	15.3313	15.2946	29.5258	41.9844	31.4156	21.5196	16.36	18.1647	21.9332	21.8322	24.8485
ascB	7.69079	10.8527	10.3627	18.4337	20.5665	17.2321	15.8476	14.9123	16.4955	13.7304	11.9519	14.8969
ybaB	271.581	228.8	251.464	375.609	597.296	423.96	275.418	275.461	347.827	366.215	529.721	527.233
ycbU	2.88798	2.94104	2.93951	5.76384	5.88148	3.98313	5.13083	3.66528	4.2438	4.60774	4.89942	4.92015
purA	604.401	468.071	506.004	899.48	799.599	960.315	905.063	1005.43	1250.1	1032.91	1299.56	1222.41
rydB	16.9772	8.4591	7.54299	5.98241	8.29308	9.93632	61.1282	62.0177	37.9171	64.112	28.9623	15.8608
tatE	85.6043	82.6038	84.2885	155.086	206.964	141.371	215.714	194.366	142.587	239.584	292.771	299.762
argA	12.2426	10.5356	10.4847	20.4482	14.1102	14.4807	17.9363	20.7335	16.0102	17.35	17.8354	17.023
yhfT	5.9803	3.48354	3.37593	5.59459	5.22007	4.78762	5.30666	5.32499	4.38418	6.30554	4.46289	5.10036
chaB	20.3683	11.7784	10.5415	8.59233	13.0151	9.49201	157.353	182.061	121.505	67.5963	30.248	48.4557
ptsN	183.298	159.808	154.619	301.696	288.388	303.85	286.26	296.351	258.535	261.722	207.475	254.341
dicB	2.01537	2.69226	2.85527	1.99424	1.99656	2.00927	3.50512	3.45757	2.00898	1.96066	3.51847	2.38563
ypfN	50.1251	36.7569	36.4487	90.7035	69.6157	62.4814	88.5352	69.532	68.5853	72.7921	66.5342	65.7104
asd	260.244	208.209	208.505	650.641	594.598	724.016	394.489	390.748	337.927	484.195	430.781	528.94
ycgL	108.898	99.1714	96.5641	180.061	155.689	198.409	146.729	143.18	145.215	162.787	129.654	144.396
yagP	5.72738	7.43858	7.00624	6.18773	9.04825	12.3009	20.4092	18.641	17.9811	15.1064	10.1379	14.3378
smf	12.9043	9.10311	9.13837	19.5629	20.6449	20.6346	16.8368	12.7874	12.6076	16.7454	15.2702	13.4215
hemX	104.186	90.5321	87.4861	202.684	186.57	192.717	147.327	159.607	122.645	118.334	98.8598	107.86
mog	66.9235	65.6806	68.8644	103.156	113.8	106.08	99.0534	96.7055	91.8872	92.0966	118.694	113.212
ybgK	58.3152	65.8089	65.1756	149.958	122.829	143.269	153.098	151.097	111.378	108.739	114.27	119.983
panD	370.576	312.159	329.46	668.868	829.277	657.335	345.135	435.755	422.488	652.51	844.441	734.525
cohE	56.2413	32.2134	33.4417	39.8303	50.4316	52.5481	57.8026	54.3773	53.8035	55.1999	52.6074	48.4829
yodC	6.82056	5.43949	5.16947	24.7939	18.1319	24.9614	194.235	49.5579	84.8932	59.1724	30.6438	57.9925
feaR	12.467	44.5198	35.9861	134.391	131.202	152.619	118.038	95.8832	280.607	129.191	52.8413	68.6358
yiiR	11.3304	13.6061	12.9228	30.1402	15.9954	22.7747	21.1177	24.1759	18.1116	17.6354	15.8067	14.9626
epmC	33.1341	34.8202	37.6047	76.9558	114.02	62.5324	57.4143	56.9444	64.7561	71.0488	113.437	110.923
tesA	65.8612	50.5497	47.8696	124.928	95.9365	98.3693	72.6893	96.2755	68.4839	76.5492	58.4377	58.1161
yhdN	13.7426	25.4905	22.2243	102.328	93.8403	100.071	72.1814	51.7452	57.377	58.8876	35.24	42.3728
kgtP	196.161	286.795	280.065	916.71	931.329	1057.25	723.42	889.203	1012.2	1032.38	1005.04	950.61
puuD	4.36618	7.49829	6.93932	25.498	21.1951	43.3356	14.6502	16.1223	15.1673	17.996	12.9997	14.2328
rmf	563.525	374.772	360.231	852.729	664.352	859.211	33587.8	23759.7	15562.1	6838.57	4905.93	6512.38
rcnR	22.5488	27.644	25.7148	32.4075	61.5366	52.7845	352.433	359.469	277.383	275.344	199.947	227.696
ygdR	246.604	95.3841	99.2657	236.879	147.09	244.656	187.602	174.068	212.503	188.105	146.967	142.659
artM	46.5884	32.3991	33.6312	70.0952	49.1718	46.8229	100.739	116.568	86.7502	65.2311	77.7649	77.9493
yoeH	41.4577	31.7056	31.4474	58.4956	45.1424	68.5937	135.192	174.439	135.816	133.189	123.097	83.4648
malG	363.568	163.818	179.481	560.57	147.822	1151.78	200.461	227.473	269.992	216.349	186.548	171.052
ybgI	74.9669	68.4968	66.7209	178.578	157.419	203.409	182.189	201.238	149.128	159.779	134.898	155.17
yedZ	6.19904	6.209	5.6835	12.3392	7.2978	6.4334	19.4837	21.6027	16.563	12.1838	8.78096	9.24438
speB	46.5764	49.8281	50.8848	107.854	119.186	96.0485	90.9001	88.9402	80.1965	78.0139	92.54	102.495
ilvB	39.3535	25.2446	26.0546	46.743	42.7221	52.55	65.1517	65.8209	60.0943	40.2263	39.0558	40.1633
arrS	23.6805	4.85042	5.23178	8.53002	18.522	9.84902	407.653	429.524	168.167	79.9229	79.7122	100.949
fepB	13.1337	10.2622	10.6112	14.1236	11.3132	11.1839	8.07256	8.67217	5.73017	9.9531	11.9746	13.3783
yeiI	26.9091	19.4827	19.5441	32.6701	38.3068	30.3726	36.1779	36.1793	32.4834	37.0942	35.04	35.5738
mtfA	157.378	137.808	135.573	199.496	189.054	221.406	266.11	263.031	412.26	343.556	259.929	285.05
ydiT	1.99981	1.99772	2.00247	2.00007	2.4828	2.44609	3.20833	3.26489	1.99989	2.31636	2.61449	2.24052
fruA	53.5109	44.4204	47.2849	123.643	96.6654	208.154	54.5604	50.9875	57.7134	412.67	417.189	593.068
xapA	3.16847	3.44441	3.1976	4.53815	2.66409	4.11495	4.03558	4.26301	3.21594	4.39944	3.14877	3.40209
ygeK	3.50408	2.45426	2.42123	2.1291	3.10429	2.44036	2.67032	2.55972	2.88655	2.73206	2.21995	2.12892
yiaD	39.1381	31.0022	35.5526	55.9635	80.2578	52.1073	18.6049	22.0509	17.2646	23.784	48.77	43.6088
hchA	57.2972	50.5373	45.6448	43.5896	44.9362	39.1248	897.105	1079.64	540.597	389.035	241.388	385.322
yfcP	3.20459	4.15477	3.6508	3.29947	4.85083	5.00885	4.75306	3.99451	3.66292	5.44329	3.00264	3.08898
yfhH	45.1342	35.5337	39.115	59.1294	48.6978	55.9149	16.4275	16.802	15.0946	8.85418	13.1988	12.0668
wcaN	165.703	178.384	176.401	369.364	342.041	336.232	264.648	302.991	247.385	288.423	299.984	286.212
hscB	25.9255	55.2794	48.8141	328.176	134.819	378.264	263.922	201.676	246.172	170.525	104.813	105.466
ypfH	39.4765	26.1663	27.7874	40.3376	39.2222	35.4141	77.0831	72.1936	56.4216	48.0145	61.8759	55.1534
rplQ	768.277	857.534	1025.72	1873.57	2041.22	1125.18	929.493	988.419	1242.99	1677.4	4943.89	3434.09
sslE	22.0373	19.882	19.6788	42.5467	49.1851	38.8327	9.65193	11.3069	8.54363	11.467	11.4805	11.7482
ydiH	10.8605	13.6462	12.8785	15.1419	16.875	19.2091	144.116	135.902	88.7019	61.3519	47.1971	77.699
ddpB	3.40716	3.55375	3.47512	6.76511	5.2876	5.94121	8.43374	7.58333	11.7093	7.4456	5.97039	6.79193
crl	357.735	547.011	519.122	1095.64	1763.42	1970.51	1295.41	1308.23	1456.33	1785.76	1388.37	1650.66
pheM	60.0956	67.1009	61.1555	113.946	125.69	115.992	162.572	158.904	111.096	136.816	92.7198	119.239
mglC	157.455	222.234	217.123	810.545	791.824	763.871	170.674	128.468	470.048	509.25	381.506	445.452
frc	2.80797	2.55355	2.57816	2.78202	3.463	2.85281	2.96194	2.35981	3.48683	4.31475	4.11207	3.71165
plsY	44.4182	33.7232	32.449	80.5137	57.3475	66.3017	56.1882	71.8121	49.7656	61.0232	49.4423	50.3198
pyrL	6.03522	11.8793	10.8298	12.6482	11.4494	4.97817	44.239	60.0679	46.8126	19.5698	24.5634	11.0519
thiF	5.49182	3.20633	3.4119	8.13252	5.72157	5.87906	6.21576	5.2574	6.212	6.31589	7.94973	5.50844
rzpD	3.36856	2.50518	2.51459	2.95562	2.90872	2.30484	2.15244	2.18322	2.25357	3.05237	2.88763	3.09902
yraQ	9.25578	10.3919	11.7688	21.8618	25.5338	17.5585	18.3775	16.0305	14.3932	15.8445	35.8711	31.4688
ftsY	43.6758	41.5299	41.0372	93.0914	101.319	111.937	71.5172	66.1364	61.9689	82.0896	73.4676	78.1543
dsrB	39.2123	29.5911	29.1749	31.391	52.3984	81.6133	93.676	68.531	68.1558	52.0206	34.6248	46.9843
htpG	700.983	774.695	644.363	2499.67	1681.95	2693.04	368.432	378.8	415.927	378.906	150.804	127.699
speF	2.83537	2.69522	2.71535	3.32711	3.46514	3.58809	3.67251	3.85445	3.7593	4.1293	4.18468	4.15925
menB	36.8947	49.6928	51.3841	101.421	117.386	96.9595	102.78	98.566	86.3031	98.832	140.665	129.699
yqjG	23.3573	15.6012	14.311	22.6009	19.8729	18.7217	117.201	151.661	92.3756	62.9698	37.2178	49.023
ybgE	46.989	43.0973	42.5455	37.0499	63.2061	29.4784	87.8992	93.7725	45.3707	53.4377	64.8924	54.8453
thrB	105.952	65.0141	71.8965	146.802	116.807	131.782	141.035	150.094	156.602	631.755	869.931	858.685
tsaC	23.902	24.9668	24.9904	56.0448	83.172	59.2532	49.5464	36.08	51.301	58.916	55.4143	64.7443
yadS	9.06254	9.16525	9.45438	21.5064	14.9966	18.945	10.8455	12.3653	11.1391	9.72997	11.5285	12.26
rrlC	430.386	126.95	143.613	55.917	29.7099	13.3722	125.439	60.719	116.017	68.8484	96.2942	81.3042
ydeR	2.32727	2.39698	2.3788	2.34672	3.11449	2.01308	2.56184	3.62636	3.09777	2.81407	3.17197	2.43596
yehU	46.9614	42.6838	46.1676	75.4772	82.877	74.1784	22.5147	22.3281	29.1193	36.5646	48.7938	53.9715
ybbP	9.35758	7.72189	7.56929	22.3074	15.9052	16.4555	13.7989	17.0143	10.5617	13.2842	12.6084	13.4737
lrp	628.409	492.58	492.243	938.489	880.571	1079.59	453.919	573.737	650.348	631.048	528.188	565.626
efp	310.223	296.756	311.986	776.935	694.092	663.652	645.121	737.929	718.489	573.403	781.189	618.505
insN	38.5578	40.1657	40.5481	48.4048	84.2115	57.519	76.5327	84.5159	63.6889	63.8812	73.8228	69.4484
lysU	455.621	415.572	426.447	355.918	558.54	452.289	622.413	735.44	712.904	596.462	640.436	679.81
waaZ	24.0317	28.0501	29.0036	27.1266	46.6233	38.598	21.4274	26.7719	33.7162	35.7931	41.163	40.8952
yjjV	16.6191	8.13781	8.25798	22.6524	12.7059	14.441	16.6326	20.5241	8.37627	13.0821	13.5194	14.9605
yegK	2.22233	2.40973	2.30362	3.75202	3.10545	3.57794	3.11495	2.71113	2.58543	2.98468	2.29165	3.22718
ushA	44.6997	39.8054	37.526	78.5908	66.8657	79.0813	94.5796	81.0197	69.0962	68.342	47.7473	58.5052
paaE	6.84019	9.07057	8.38828	19.0767	12.8437	21.5224	13.2283	8.89071	10.2117	11.3429	7.69724	8.50313
elfD	2.35743	2.75641	2.66444	2.37117	2.99684	3.15343	3.41176	3.02745	2.64041	3.28628	2.87419	2.93083
fhuD	21.0952	6.41733	7.17767	10.6693	8.55172	8.07957	7.97231	7.80288	6.41426	9.96661	12.9936	11.239
ybcN	2.34557	2.43356	2.31548	2.19267	2.30755	2.87473	2.3107	3.208	2.24504	2.95812	2.4297	2.00564
yajC	338.269	262.177	273.038	372.581	269.102	285.206	386.374	424.038	465.425	261.939	307.392	246.481
otsA	17.0049	15.4992	14.2799	15.968	14.9796	16.6959	411.572	493.385	344.087	193.978	121.47	161.809
yebY	88.373	71.1909	74.0635	150.558	164.695	161.079	103.918	104.252	108.707	133.86	146.614	153.219
yecT	18.9825	17.3828	17.8871	23.7532	29.4133	23.4789	5.47182	5.08218	6.16486	6.17619	6.79552	6.06025
hyfR	4.50954	4.22777	4.27497	5.51884	5.89904	4.87304	6.53289	5.32584	5.95499	5.06867	5.20387	5.76005
atpF	777.567	907.838	989.805	2291.58	2192.98	2095.2	1151.76	1008.91	1467.55	1647.71	2601.81	2224.3
emrE	13.2226	13.5235	13.53	14.222	21.3742	12.5719	19.0299	18.2787	18.7276	16.8551	18.9481	14.8617
asnU	8.00777	1.9835	2.01817	2.00052	2.00031	1.99917	48.2631	56.3882	37.9027	4.47928	3.19516	2.93875
wecD	20.8844	23.6412	24.6595	59.402	66.944	38.2278	20.5391	24.7507	21.6234	29.0443	44.7138	38.0353
yfdY	9.14561	6.87697	7.08979	19.9383	22.8497	28.5694	43.1954	24.841	28.4481	25.737	22.6989	35.2895
hipA	14.6319	15.2413	14.3112	31.2243	22.5458	27.0578	38.6596	34.6115	33.0544	29.147	21.5129	22.8718
ykgH	7.43215	6.18603	5.48798	8.53637	14.2149	9.55108	3.37605	3.49513	2.99377	5.21103	2.89615	3.612
phnI	2.22737	2.70752	2.74994	2.24772	2.79251	3.12203	2.93078	2.8578	2.7218	2.89283	3.41885	2.67319
setB	6.80455	3.50623	3.61199	4.71999	3.18975	4.4689	4.21646	5.49038	3.66771	5.33933	5.2706	4.95688
ymfL	5.10942	4.3882	4.08851	7.88624	6.77974	6.57466	7.07719	10.7947	6.95682	8.89385	5.90463	8.32801
der	39.1957	43.8871	47.3539	73.6989	103.426	72.6504	112.741	115.111	107.952	88.4505	143.922	135.695
gatB	532.964	717.084	679.507	890.419	1055.09	1013.74	704.745	709.547	873.124	1158.62	896.276	1096.62
csiE	48.9519	44.9468	42.8727	89.0417	56.4177	93.5417	522.722	480.978	607.135	215.589	144.83	163.223
ygfM	6.98427	4.67874	4.81444	6.18755	8.10354	6.16153	5.99141	7.55075	5.14804	4.43618	5.14008	3.96447
yfcV	2.01864	2.42157	2.44807	1.99302	2.49619	2.48095	2.37636	1.98991	2.78509	2.7351	2.87251	2.51496
sapD	26.8303	25.9044	26.763	42.7542	50.2767	35.4498	42.69	53.2214	51.2941	49.0558	60.4848	62.3909
mutM	11.1649	13.9121	13.8733	130.508	91.81	135.066	19.2542	13.3549	13.45	16.3105	17.8167	13.7677
thiL	25.7638	22.2992	22.9565	81.488	54.4833	58.8374	54.2216	49.2116	42.5551	47.3039	55.4224	57.9181
ycjY	7.89096	4.42047	4.67153	5.0909	6.12233	6.34284	12.0722	11.5229	11.0492	7.49656	7.83499	8.06495
rpmC	389.648	439.132	516.361	823.027	786.58	836.137	441.738	251.989	418.697	826.054	1791.93	1529.4
nrdE	13.5833	7.10771	7.60115	13.3721	9.17438	22.7295	70.0764	64.0827	57.3475	27.7718	27.3771	26.0525
ycaK	2.264	3.07831	2.82906	2.14936	4.15247	2.4495	3.79944	2.62165	3.47201	5.36621	3.72133	3.3229
lomR	5.65993	3.67334	3.51842	9.70485	10.0939	14.6204	13.5128	10.3535	8.76484	14.3637	9.12368	6.76105
hyfI	3.861	4.53362	4.53346	4.81012	5.33271	4.47018	8.3449	6.08069	7.07102	7.28187	7.84428	7.57515
narH	100.875	105.172	119.319	14.8751	169.693	15.3377	16.0884	15.9225	15.9381	19.9784	43.6771	56.3851
yifN	35.7051	27.6124	26.7303	25.1898	22.3606	36.5631	27.7296	33.2503	36.8589	39.5681	27.3316	25.5419
yccE	2.83292	2.92457	2.75744	2.98009	3.11168	2.97256	3.35039	3.57958	2.71665	3.08039	2.37222	3.04117
yiaA	3.26672	3.37788	2.92596	3.82312	4.24527	2.92967	2.97017	3.23763	2.51777	4.09467	2.2794	2.50485
rstA	64.0396	66.6164	59.6766	117.781	146.066	124.303	142.789	165.965	180.205	189.332	108.012	111.882
ybjE	10.7351	10.6758	11.1015	18.0429	19.3843	12.2696	10.7223	12.358	11.0822	17.7312	25.0819	22.1219
wecB	40.851	39.2111	41.1948	95.0418	101.894	78.969	49.6742	51.6596	51.7084	66.8772	91.187	78.721
artI	117.07	103.005	99.9613	133.088	123.295	147.731	330.683	357.233	253.834	172.701	143.702	166.911
ydcS	21.7859	11.0606	9.75312	15.4592	10.2552	12.5767	333.278	344.173	389.737	126.574	42.7153	76.8339
ygiQ	13.9899	12.3604	14.2959	21.4715	27.606	15.1363	28.7151	31.3671	30.9411	38.527	89.1593	85.3841
acpP	5952.48	4847.37	5184.23	10818.9	8275.96	10964.2	8466.6	7871.64	8415.45	7770.02	9953.16	8532.52
fiu	5.08583	3.38958	3.6854	7.60477	4.22172	4.83801	5.6591	6.58723	6.38728	5.49004	8.039	8.00939
entB	9.32447	4.87796	5.45389	4.52721	5.30645	4.73323	4.8926	5.47311	4.87993	4.64532	6.45443	7.49336
wecA	133.655	107.917	106.985	157.514	160.258	148.377	94.1557	120.091	95.7769	126.271	117.235	124.658
mdtE	5.24294	3.5419	3.55748	3.61939	3.70313	5.42665	71.5477	72.3226	23.1392	12.5323	11.5709	15.874
purB	32.3862	43.5232	47.8044	63.2915	101.013	65.8792	63.8118	57.8605	65.0815	85.221	152.297	165.194
ryfD	4.0999	3.17577	2.99245	3.90742	2.00138	3.83115	6.48901	2.00334	7.2915	4.66386	1.98715	4.96701
gtrA	39.9534	40.0533	39.531	77.7792	92.6511	110.963	54.4324	66.6288	57.4034	81.5937	75.9621	64.9145
ygcG	2.20102	2.69085	2.67524	2.19542	3.28518	3.07963	2.56702	3.55953	3.01716	2.53625	2.70504	2.33953
hisM	13.0913	13.2297	12.2658	73.9445	45.369	54.0227	21.6134	24.4034	32.7858	36.2286	23.1005	25.6035
ydcT	9.55108	6.12039	5.69367	7.82323	5.61477	6.69759	127.119	126.984	127.385	41.8325	21.2211	31.6698
mnmC	16.7931	23.3686	22.6152	44.1004	45.1185	38.1633	27.7155	24.4507	20.9831	24.4856	26.1781	21.9476
ftsA	93.4558	75.0367	76.663	171.867	157.534	172.679	160.089	147.251	152.058	152.805	150.849	169.652
fxsA	73.5458	64.7663	64.0538	417.116	334.611	412.782	86.4894	85.4532	80.5971	59.868	60.4902	32.9391
ydaM	6.07852	7.79926	6.81601	13.6047	9.94128	11.6365	70.7324	80.1688	39.7087	30.1637	18.0238	21.4184
yieP	127.318	69.0617	72.8959	65.4583	63.8863	77.6258	74.3723	99.6578	71.7896	81.1892	87.3039	84.466
yodB	6.17971	4.76015	4.6832	5.99659	5.16405	5.31174	10.6694	13.4305	9.31406	14.6042	13.9538	9.89571
ecpB	2.37817	3.00951	2.88229	4.11957	3.04489	3.2139	3.58714	4.71244	2.5102	3.33338	3.50249	3.30077
nikD	41.3327	13.7295	12.7454	5.62146	7.25565	6.6155	4.13755	3.77432	4.43525	5.32982	2.63748	3.32372
bssS	427.978	277.991	270.854	504.86	456.234	741.08	281.477	373.906	187.891	139.855	112.781	98.8482
yfaY	42.6457	44.2343	45.4254	99.5241	87.0062	112.024	57.7949	60.4027	54.9067	63.1302	71.0797	75.4761
fadJ	45.2951	63.8493	60.9779	169.757	193.15	217.193	75.7798	81.1148	166.042	134.641	95.0668	118.411
rbsA	35.5099	35.2548	37.3732	68.1934	59.2864	87.0661	59.5196	61.7659	82.1863	149.892	175.301	180.513
sbcD	19.8967	20.1913	19.6378	38.8365	36.8856	36.9207	30.3971	32.624	31.5055	30.075	26.1788	28.6262
yieE	40.6947	32.7158	32.1619	60.5567	66.5911	70.5893	32.7598	39.5139	26.929	33.9177	29.9542	31.9526
glyA	514.181	469.553	487.88	1054.46	984.504	1088.7	572.902	620.675	835.01	765.471	823.756	838.398
mlaC	100.048	89.0705	93.1518	208.989	201.305	204.71	149.028	162.787	129.111	140.719	185.675	147.2
cysM	15.6522	16.4241	17.8575	47.6282	46.4952	43.7189	384.246	378.621	117.046	86.8292	181.711	182.224
glyS	199.372	162.539	179.032	406.555	403.141	374.081	271.265	285.689	301.68	337.982	523.651	459.713
cirA	7.73594	4.34792	4.49454	7.68356	5.38833	4.94102	8.43105	8.19489	7.05769	7.38557	7.92534	7.63192
scpC	3.95824	4.45107	4.21055	3.61783	6.75127	5.60998	7.4553	7.85657	7.05023	7.66578	5.59893	6.45915
slp	14.734	10.9521	11.069	9.15826	9.50021	14.6913	429.372	575.054	182.938	125.793	129.54	161.685
kefC	8.80266	9.19004	8.8815	16.8541	15.0751	16.0218	23.2588	24.0666	19.1992	18.0204	15.4528	19.2158
allD	5.47826	4.38276	4.1323	4.43343	5.99846	5.85842	3.21164	3.27289	3.39271	4.66846	2.93484	4.0793
yhhZ	2.14174	2.35061	2.36543	2.14735	1.9972	2.00752	2.96083	2.30565	2.92902	1.96796	2.02668	2.00625
pqiA	10.0091	12.6015	12.6759	16.7305	22.3764	14.3546	25.2304	30.4038	24.0153	23.2318	29.6993	28.0399
yhaV	59.8043	59.8659	56.8138	77.1753	89.9921	94.1432	81.7054	78.1524	78.8666	80.2126	58.6088	64.3536
btuR	35.3955	33.9118	34.3195	80.6219	71.8016	93.3344	29.7821	27.8382	42.2729	48.5501	44.0336	45.3191
yiaM	2.01111	2.32828	2.40928	2.56406	1.9975	2.84157	2.14923	2.18862	2.0065	1.97135	2.4139	2.30537
gapA	6654.95	5655.66	5804.26	9885.02	7874.28	8893.49	7106.05	8590.62	8627.16	10118.5	10788.6	11072
lacA	23.9918	30.9161	27.0631	34.1539	51.1897	24.6916	9.05999	8.39379	7.04773	7.2293	4.58656	7.75796
pagP	11.1673	7.4583	7.46369	6.11818	6.50858	7.01208	17.2812	18.5791	14.5575	11.9931	10.8182	9.42965
pgm	178.523	192.268	192.183	389.243	373.764	361.139	244.315	273.36	246.233	244.619	258.261	268.115
ggt	5.68453	5.69318	5.54218	10.2056	8.76537	8.2147	46.9839	56.6625	33.719	21.39	20.4227	25.2871
yrbL	225.733	162.478	170.342	392.772	290.143	394.238	216.829	240.357	208.497	99.8319	116.457	94.7763
gyrB	91.4143	87.9716	94.7981	195.885	217.451	189.364	129.093	133.5	130.365	160.567	236.75	230.303
yabI	11.1708	12.5336	12.0511	33.6274	25.4129	34.688	42.5152	45.1215	40.413	42.302	35.5204	36.4944
ulaA	5.85167	6.13752	5.79495	7.44	6.506	7.5862	5.64246	5.93525	4.94657	6.48872	5.17976	4.74974
fimD	3.11288	3.68336	3.82196	5.88198	5.97751	4.9244	9.32049	9.8788	9.14718	23.235	34.6472	34.4114
ybhG	81.8172	56.6755	59.113	78.9628	86.5826	83.236	66.1703	79.187	64.8116	52.8778	58.7458	59.9811
hemB	105.019	82.8965	87.2954	171.644	167.422	180.313	119.659	127.189	125.644	139.423	162.046	168.795
plsX	68.1722	69.8101	73.3429	143.464	144.118	114.689	128.526	138.707	126.047	164.29	230.665	220.378
insQ	35.3942	25.7234	26.6645	33.0019	32.8432	43.0345	64.6605	78.0944	62.0697	65.4189	70.8535	59.6421
pdxY	22.4823	25.4198	26.1686	69.4349	94.6194	72.953	44.7063	42.8356	40.3075	42.7309	53.1022	55.2583
exoD	3.98566	4.86754	4.93245	3.58736	6.5398	6.33274	3.77971	6.24135	3.59811	3.45378	3.80073	5.62274
pspC	3.76844	6.84294	6.52585	10.8939	9.02994	9.08425	20.5156	12.366	18.5601	10.1633	9.6294	9.80859
pliG	53.3736	43.1835	41.4685	48.9921	44.6125	49.8052	51.7819	65.7494	52.7432	54.1022	40.7735	48.404
thrW	371.175	187.361	176.684	199.489	240.496	162.266	194.216	142.326	153.275	257.091	156.852	150.728
hisG	19.5741	26.2963	25.055	86.954	99.6623	112.23	704.701	643.377	1822.95	1568.74	1000.02	1219.21
ddpX	4.0403	6.45835	5.51426	7.68403	13.9421	15.0234	24.4785	21.0539	43.9946	30.7388	11.3341	14.2821
agrA	21.634	10.4663	11.1381	38.8332	18.7337	13.5932	28.3692	8.38215	22.4138	20.9825	20.0433	27.6342
yjhE	3.0151	3.21553	3.15391	2.69083	1.98794	4.75609	3.42276	4.14715	4.72319	3.164	2.52821	2.31945
bcsB	6.96456	6.8656	7.11329	9.86297	15.6745	8.20419	7.61797	9.9398	6.11676	6.28824	9.25942	7.90545
gfcC	3.12349	2.7525	2.79085	4.16265	2.56639	2.7081	5.41586	5.46028	5.19568	4.9055	5.81396	4.18468
pheT	92.1505	104.706	116.257	185.002	279.224	217.569	195.208	187.412	197.334	196.817	351.505	320.444
ccmA	46.3891	34.5598	32.5975	19.6245	34.0184	17.9413	20.6401	19.2575	13.2404	15.8439	12.393	12.9724
insX	25.754	24.5727	25.7791	45.5518	48.3203	47.4397	33.3567	33.7422	42.5536	42.6917	49.3295	56.3086
yajG	186.734	210.599	193.156	324.502	396.568	361.363	131.545	138.902	126.933	211.556	145.454	145.401
sohB	22.3333	23.3365	22.5984	71.3194	61.5788	76.0423	68.4295	52.5719	52.6173	73.8095	60.2373	70.8222
yiaY	2.48656	2.52494	2.56876	3.93207	2.8519	3.50661	3.16726	2.70572	3.05388	2.78849	2.94126	3.24741
ucpA	547.054	592.294	599.873	1020.61	1070.52	805.136	123.763	123.995	183.122	251.343	261.977	296.3
ydcA	76.3436	65.9469	66.0738	102.335	82.1807	61.69	72.698	72.6498	70.9635	70.9869	76.0122	71.5081
pspB	6.15346	5.54991	5.77982	15.1233	8.27417	7.93867	26.9488	17.4931	20.0761	11.2339	14.3407	15.3954
yhcE	7.34431	7.63857	8.07026	10.9693	10.8146	11.8611	12.0465	10.6811	11.3288	10.7197	14.4899	12.5942
gspJ	2.02823	2.95007	2.88924	2.89946	3.66983	4.50884	4.409	4.16069	3.50974	2.95453	3.0384	2.86678
fdhF	39.4107	19.0913	18.9983	17.9999	12.756	10.8238	13.5575	14.8365	10.9522	15.7567	14.0625	12.5536
crfC	39.1761	29.7489	30.0717	38.2763	33.8548	50.8662	8.38274	10.9601	7.39259	18.266	17.7478	17.3449
rsxD	12.5876	11.6048	13.2359	21.14	30.4988	18.9985	28.3587	31.3522	36.0276	32.3868	66.2561	58.4003
thrS	381.891	424.774	433.855	497.846	748.286	601.172	525.703	562.269	547.88	664.157	764.85	771.835
tyrR	97.9388	66.7036	67.8948	107.797	94.6477	101.635	93.0342	116.237	90.4216	92.3898	92.9973	88.8535
fabZ	371.173	318.391	342.179	581.19	480.147	475.386	460.071	451.068	470.582	458.447	653.94	553.356
yaeH	405.56	346.72	323.573	438.115	341.868	493.388	450.626	476.418	439.711	351.273	217.643	271.355
clpA	420.199	351.433	340.267	1011.33	586.917	1085.2	543.401	564.13	582.137	550.637	396.541	459.616
cbrA	3.10426	3.03309	3.07338	3.41808	4.37668	4.37765	5.59002	6.63589	6.62814	4.2491	4.34894	4.42166
yjgN	2.86954	2.72356	2.6525	4.29654	3.28626	2.35082	2.64952	2.5185	2.65808	2.79028	2.62187	2.73183
rsxE	8.76989	10.8227	11.7136	22.1851	31.3584	13.5065	27.4932	27.0793	28.8768	30.3462	59.7447	50.4266
yacL	52.3352	50.8295	53.7724	86.8502	103.383	118.017	102.575	67.2311	86.5847	89.4375	100.171	132.546
groS	1535.96	2610.31	2098.64	6175.29	6023.16	7977.97	1726.29	1643.59	2287.64	2163.25	797.562	696.744
gnsA	41.4271	21.4781	21.1298	49.7836	41.2681	68.942	5.66872	9.1036	5.32886	16.2857	12.8409	10.1315
aaeB	5.05158	4.23881	4.23583	5.70257	4.9958	5.19167	11.5649	9.96743	9.80967	7.1033	6.90905	5.82841
yijD	269.533	261	252.654	509.446	396.021	421.561	145.922	167.863	223.755	327.656	265.87	252.1
hyfB	3.14201	2.95937	2.93397	4.4585	3.1076	3.73205	4.17205	4.28849	3.53838	3.88069	3.86825	3.50364
mdtK	10.6578	8.25772	8.07754	20.1582	14.1548	18.264	55.3577	49.0428	40.0835	37.5028	31.2009	30.3434
rimL	19.7275	19.2645	18.7119	30.9403	28.0068	38.7662	47.1253	63.4073	67.4711	56.0667	42.711	50.8265
hldD	197.193	148.833	151.763	261.412	252.906	293.973	377.827	383.195	348.144	336.7	331.806	325.96
yfiB	27.7144	33.8813	33.0159	24.6487	61.1008	32.4877	24.1529	24.6133	25.0679	39.6089	36.472	44.7321
fhuF	76.2297	24.8627	27.7172	73.8707	29.0903	39.7152	21.0481	23.8395	8.84958	37.3676	59.5568	46.6071
eptC	22.4888	22.6512	25.155	40.4092	65.1399	32.8032	39.7764	43.8543	39.6748	82.8712	161.674	152.507
gnsB	790.843	229.465	242.01	215.188	480.557	313.476	511.302	411.345	551.727	788.925	575.424	680.366
yhjD	19.11	17.9549	15.8057	33.1855	19.7226	38.5446	102.522	106.12	76.8674	50.4412	23.5544	33.8276
rraA	419.63	235.493	230.428	273.322	258.412	245.271	486.867	512.301	403.577	418.869	316.911	357.089
yggS	43.1801	40.3651	40.0014	74.995	56.1483	58.9131	47.7948	61.8408	46.8513	56.087	58.1038	52.9068
yniB	52.2705	35.7278	34.6058	39.8485	50.6342	57.2472	117.287	122.716	104.126	85.5333	59.7211	67.6438
thrC	116.924	93.3452	102.55	174.589	146.124	173.935	138.648	163.158	160.846	693.592	1022.98	952.341
ypjD	50.3787	50.9432	49.0365	81.7018	82.4548	73.0289	78.5751	89.0792	76.0747	89.3924	79.0947	76.754
pabB	11.1275	14.6789	14.4854	25.7095	27.5674	22.0493	33.4142	32.2808	29.2914	33.4699	36.4534	40.5666
ygcU	3.86292	3.5978	3.60261	3.4504	4.88564	3.86194	4.67337	4.16489	4.06758	3.81171	3.82555	3.55034
yeeW	15.1053	11.3517	10.9972	17.9316	10.3935	14.0222	33.333	35.7057	38.2728	31.1602	23.0367	24.7998
metR	6.12601	4.9524	5.37758	8.13361	8.46981	8.75123	10.9028	11.2265	12.763	12.3376	18.3004	13.8441
proW	115.102	126.286	137.35	432.022	348.604	332.942	48.1234	68.8681	50.6903	84.2174	152.805	126.549
yoeA	17.2565	10.7478	10.7921	5.78243	19.5018	13.795	36.7853	42.9445	35.8029	35.3949	27.8163	28.7512
pntA	94.7256	98.5329	98.9276	256.091	277.062	269.158	254.648	224.574	243.806	257.519	261.599	259.235
udp	668.317	360.137	382.83	796.911	727.613	1474.79	280.844	350.785	297.665	379.842	354.231	403.84
hsdS	14.3351	23.7	25.6953	29.1779	67.9066	32.5213	15.7709	12.3069	21.0428	26.7891	45.0491	48.1793
ybdG	30.1818	25.2548	26.5148	53.4051	62.246	54.5239	35.2038	39.7235	35.3474	42.993	55.3385	44.8264
garR	40.1598	54.5092	48.6743	92.4276	72.4209	66.1398	142.254	111.384	36.5876	10.9426	9.47429	10.0722
basS	20.7607	19.4734	19.5995	34.3985	33.7278	31.8527	31.8743	31.0582	27.7088	42.3954	44.9495	43.0919
malT	222.468	209.912	209.395	406.351	318.62	354.998	425.343	407.707	657.438	522.243	436.937	562.183
feoB	281.563	47.102	56.9465	23.4157	19.9123	15.0927	43.8918	51.9346	21.6547	48.2289	85.8431	80.2664
gcl	3.04277	2.54835	2.51958	3.1501	3.50077	3.19366	7.04592	7.4622	4.38897	4.06327	3.85712	4.20045
hemG	44.3741	40.4279	41.1	73.0467	71.8551	79.4719	52.5823	64.4687	50.7851	57.8767	62.4206	62.9176
gadW	25.5085	15.843	13.9749	19.4752	20.0662	16.7966	194.644	276.019	113.339	91.4139	46.1416	64.1522
ldtE	26.1182	23.4781	20.9281	17.8622	23.8372	25.9594	244.89	255.118	181.711	135.393	67.5838	96.4439
glnX	76.9937	40.6945	44.614	130.51	80.8114	100.37	13.4452	10.3409	11.2106	35.1886	45.5447	37.7599
bsmA	424.962	233.936	252.797	293.183	279.503	350.73	216.276	252.015	353.73	128.119	131.38	140.737
actP	31.0366	33.9157	30.9357	236.709	103.948	222.615	74.9119	65.8889	174.652	174.936	84.1015	95.3056
yphB	6.54077	5.24643	5.5017	9.14192	7.96064	9.47915	12.6262	10.7836	9.29489	8.37535	10.3558	8.97607
sokB	23.1248	9.22943	9.18478	13.319	4.54911	6.853	27.7204	55.0597	25.9251	22.2401	19.4526	16.3158
ybiJ	29.7229	21.0808	20.7787	29.7012	19.4154	23.6008	87.5188	133.954	77.3808	75.2718	70.7182	65.6712
eaeH	2.00441	2.23969	2.26659	2.41082	2.32346	2.75525	2.5688	1.99759	2.99523	2.09348	2.0094	2.40786
flgF	445.064	614.409	594.341	985.689	1253.01	1063.83	77.9277	44.0821	51.9045	155.726	151.447	122.078
bdcR	36.8445	26.0811	25.804	50.1504	51.2392	50.3144	32.7438	37.9234	29.0415	34.1234	29.3649	33.1733
yohO	1.97883	2.32026	2.32533	2.00814	2.00485	5.60592	4.64988	2.88781	1.98754	2.9725	2.76022	3.29306
yphF	3.34638	4.23948	3.87934	4.26374	5.14708	4.97319	5.16638	5.43875	4.00829	5.43508	3.85873	4.40038
thiC	10.1181	11.0636	10.3235	18.6937	15.1641	16.7777	21.2149	23.9085	19.8193	19.891	15.3812	13.775
rspA	4.0636	4.8101	4.80442	7.0766	7.29104	5.90954	9.68363	7.62328	11.6165	7.2576	7.44838	7.31909
fadK	4.04386	3.39683	3.32174	3.83008	3.95877	4.03375	4.36271	5.86886	5.73984	5.08003	4.14174	4.14016
waaP	27.838	23.6048	24.7078	27.4965	41.2298	39.0566	32.4952	39.0291	37.6971	42.3099	48.0929	48.0976
ybgC	38.0091	31.7266	32.6741	68.91	63.7466	58.5753	60.0473	64.5997	59.3976	56.5321	66.8801	54.3136
evgA	83.7791	72.9374	70.5547	91.1438	135.708	101.644	45.0497	57.771	49.017	124.647	102.543	112.567
psiE	5.70254	3.40933	3.3658	5.71762	5.78704	4.24634	11.6684	20.676	8.34069	9.50983	10.2722	5.62791
insA	59.4537	43.6021	44.5385	40.1037	56.0992	62.6734	43.4018	48.6113	47.9943	50.877	47.4781	43.9991
frvA	2.00489	2.24267	2.18831	2.80355	2.94925	2.59103	3.26967	2.82592	2.73004	2.19199	2.01045	2.47789
yahC	2.92166	2.50853	2.34748	3.08053	3.13493	2.79696	3.99378	2.73877	3.74657	3.62558	2.19932	2.71545
proY	21.5787	17.2646	17.6498	38.4435	35.5344	28.6771	23.9196	26.6641	28.0369	33.8463	36.1879	37.7309
recT	4.76845	3.63684	3.77385	4.97342	6.34743	5.28226	5.84761	4.93518	5.38054	5.21052	5.98848	4.56194
viaA	63.884	27.8859	28.4522	21.998	23.9375	19.7962	35.3059	39.7665	27.0303	30.5939	27.6247	28.6436
yddH	7.15073	5.40267	4.77979	7.48242	8.18039	7.13267	23.7596	20.3362	16.2047	13.7934	6.51664	7.39534
yejE	9.59793	10.1788	10.1939	23.5262	18.6407	18.1867	15.7206	13.1504	8.6287	12.8443	15.5586	13.7251
inaA	24.8501	22.8914	22.6564	48.385	59.2035	53.8011	46.7665	45.7711	48.7984	65.8131	58.0216	64.319
erpA	62.3141	46.4285	46.4735	225.76	195.01	315.311	272.193	248.417	240.396	250.81	208.885	202.023
yddG	9.25774	8.75815	8.97235	12.1341	14.7118	13.9026	9.06007	10.1957	9.80181	13.5421	15.0783	14.2846
lsrG	13.387	10.7199	10.0888	13.3888	10.2514	24.817	19.5666	27.278	39.6007	35.9268	18.2229	19.4383
rplS	382.597	473.334	533.254	656.396	1173.63	508.955	596.954	483.389	767.277	1485.05	3005.71	2731.98
ydcP	13.8129	10.9699	12.7091	22.6781	25.2604	17.3156	24.4553	25.8364	23.3722	29.5212	67.2606	55.8168
yihM	12.1463	10.0404	10.6394	15.8898	15.4239	26.4106	10.9433	12.2206	23.8047	38.8381	35.1912	47.177
yeaJ	10.4626	7.49375	7.32642	11.7995	9.16804	8.25185	40.8358	45.8933	43.7891	29.1373	23.8084	25.3979
arnA	8.17618	5.92732	6.15317	9.26692	9.41314	7.77681	40.5934	56.0597	41.1525	72.8443	86.0363	98.2605
mppA	80.5814	85.2886	86.5226	150.167	165.957	166.471	57.5928	69.5891	83.5783	76.8395	79.694	79.0244
ghrB	230.981	208.397	200.85	458.469	391.777	514.741	299.356	313.362	332.27	316.499	234.253	264.533
tktB	16.7123	14.852	14.2417	24.2435	17.5013	23.2065	436.913	412.391	228.759	123.771	95.4084	162.653
fetB	16.2347	18.8105	17.9966	36.5451	30.9495	30.9421	16.9731	22.2021	14.2187	17.8628	17.2584	16.2543
argR	176.341	119.01	125.827	210.139	208.629	182.072	174.047	212.866	159.287	163.248	213.201	170.229
typA	71.7349	69.8933	81.6732	164.894	189.159	139.735	250.303	276.111	230.458	249.235	622.905	481.163
metL	21.4002	16.5968	18.1123	49.1088	39.395	42.0682	29.3411	32.6736	26.6814	32.1795	50.1889	42.6477
rzpR	2.02196	2.30247	2.1555	2.59607	2.63053	2.01323	2.47832	2.40141	2.01281	4.11377	3.53865	2.33281
yfcU	5.11217	4.07918	3.92735	4.01325	5.13246	5.52581	8.0438	8.58847	7.59429	7.71611	5.4594	5.70867
metB	12.101	11.0671	11.2103	32.8471	26.5679	32.1712	22.1633	20.3589	20.0492	22.9079	22.8866	25.9937
ydiJ	27.4024	35.2696	33.894	61.584	74.729	60.798	66.1397	65.1432	59.9664	66.3828	60.4603	69.8086
folA	57.7858	41.0618	44.0395	92.9423	86.5102	56.3065	69.1142	62.8638	63.7207	61.0983	84.6555	86.5832
dtd	38.9612	26.2782	25.0489	92.3892	89.3886	97.8528	81.3657	76.4492	65.3077	66.0041	43.7653	52.3619
pheU	35.536	18.0652	16.9683	19.6888	7.59367	14.5491	23.6784	24.9009	15.2887	21.7355	11.306	29.8766
yfbP	8.93176	9.11447	8.75309	14.2779	10.7349	14.5654	12.334	16.0227	17.3211	23.4459	17.7441	19.5666
rimM	679.942	666.286	782.342	1308.95	1619.01	852.218	1103.8	913.694	1333.41	2013.66	4844.87	3809.37
csgE	4.20129	2.85266	2.8583	2.4496	1.9947	3.719	4.36339	6.21876	3.69959	4.17549	3.75604	2.74553
rpmB	1913.17	1395.97	1515.32	3355.25	3160.58	2579.48	2374.23	2734.05	3068.89	3783.51	5443.53	4295.07
yobH	35.8518	29.4558	28.8291	54.7696	60.4829	51.1358	62.0254	55.4754	73.155	73.5193	58.4994	60.7621
elfG	5.09873	4.71884	4.72577	6.13292	6.71163	7.51855	9.26814	7.92081	9.3284	8.19414	7.63108	6.64911
seqA	326.75	310.041	298.332	400.185	531.029	454.562	311.849	322.269	372.139	387.194	298.149	316.144
cspC	2930.89	1558.17	1779.96	6305.08	3673.65	3864.59	1248.23	1417.17	1919.91	2958.83	4992.99	2951.05
dppF	136.461	56.7943	59.5055	275.799	105.347	165.329	273.009	318.647	446.124	361.013	296.806	394.254
artJ	39.9305	29.0488	29.0231	36.2019	41.5965	43.1447	28.8987	34.2968	29.4574	32.1001	28.1289	29.7049
yffN	2.2118	2.18906	2.22122	3.21724	1.99861	3.07359	3.73108	2.74929	3.76748	3.46809	3.74982	2.38746
aldA	291.129	653.215	578.243	3199.15	3526.25	4515.34	2262.11	1601.24	3803.18	3008.19	1584.38	2400.83
tolB	127	132.759	141.869	298.78	303.882	269.705	297.33	303.238	266.035	306.244	472.32	406.305
rdlC	20.065	16.0154	15.8809	33.4012	20.7013	14.2306	28.3534	27.2931	25.4587	42.4117	43.9829	45.5592
rplX	543.525	547.261	645.31	869.651	1422.07	962.407	731.066	725.783	892.357	1152.83	2662.52	2206.1
atpE	629.423	733.711	794.187	1983.75	2138.47	1744.87	809.855	655.888	1065.35	1708.76	2575.8	2264.43
yaiW	20.9843	19.7661	20.8786	36.78	31.9538	30.9687	36.7648	43.5021	33.545	27.2171	38.9819	35.0101
lysA	11.4895	7.49202	7.84822	15.844	13.0764	14.8272	10.7915	12.8424	15.2051	15.2609	15.5467	17.1903
ybhM	6.13884	3.16969	3.14468	3.48988	3.17758	3.6919	8.64645	9.80063	7.07987	4.6028	3.25739	5.51901
orn	112.899	73.5846	77.9368	139.664	137.182	161.751	87.2482	89.5404	77.5085	80.7957	94.2665	79.6856
zapA	373.392	250.401	244.609	370.929	338.119	459.409	440.915	517.487	432.023	435.674	325.554	330.66
rplD	302.148	633.61	755.703	731.014	1577.13	533.936	663.899	613.671	788.088	1040.57	3803.11	2960.34
ycfL	113.185	90.9647	91.2621	249.224	182.733	240.516	191.171	170.235	163.177	185.549	168.582	188.624
cheB	29.2599	30.7482	32.8604	78.168	85.6426	117.374	4.22027	3.84649	2.99445	6.73954	8.6858	11.8016
nusG	237.118	188.318	207.481	500.546	424.331	378.299	220.66	284.108	262.175	301.687	493.541	423.231
ygjQ	2.40854	3.88674	3.47561	3.88349	3.80107	3.99693	3.83548	5.46408	3.81118	4.81864	3.32151	4.65658
yfiM	22.7928	36.9972	33.7189	112.797	96.0628	108.583	67.9446	75.6018	97.5104	163.37	110.29	139.183
gfcD	4.40638	4.11012	4.13604	4.92899	4.68098	3.72013	8.75014	7.97062	7.01396	7.5267	8.39921	8.2012
murR	14.2076	12.4032	12.7273	19.0928	15.8654	28.7352	10.7406	10.711	13.674	9.96138	9.4494	8.17811
fumB	19.7665	13.0856	13.0672	10.7748	14.7824	14.2081	6.73051	8.78066	6.08065	9.93105	8.90271	8.83765
ybjD	43.7412	35.2215	34.989	53.0134	48.1499	52.8973	35.1625	40.9225	36.0083	34.4685	32.3558	27.2171
fruB	31.633	24.0631	26.1857	57.3146	48.2085	81.7675	37.2029	39.0093	44.3304	291.931	342.835	429.972
ybcI	4.03345	4.301	4.28614	5.36507	4.40228	6.17896	7.5593	5.77078	5.01962	7.89256	7.9283	7.44766
yedL	5.01624	6.67415	5.80505	3.27271	7.83052	9.05676	18.6724	17.793	16.3829	13.4424	5.86224	7.75602
yhbU	95.9195	14.7541	22.3623	6.15174	8.11418	6.05281	5.14496	5.47493	4.10639	5.92278	25.8922	21.2539
ybbC	2.03644	2.70574	2.53403	2.4689	6.18572	7.46817	4.30456	2.4742	2.32033	3.96911	2.60766	3.38372
mdlA	12.1098	9.66024	9.90556	22.177	16.203	16.8386	16.0789	16.2851	13.4133	13.2116	15.1637	13.8431
raiA	11125.3	8725.42	9092.71	7575.49	9128.85	15300.8	2582.07	2622.1	3345.89	4063.49	3548.82	4590.88
sdiA	81.3156	55.2246	53.6269	103.954	102.807	90.0165	77.7026	87.9538	55.5907	48.4605	41.9589	38.441
ribB	306.102	209.797	205.463	358.768	210.587	187.354	940.343	962.66	395.572	387.559	381.841	544.202
hyaD	3.43731	3.34478	3.16912	4.1321	4.1604	3.12846	6.5814	7.79615	5.14969	6.09863	5.17101	5.02602
lacY	15.1157	27.5619	21.7963	22.5203	34.6548	20.701	8.1003	8.75627	6.85413	6.49504	3.12641	4.32484
ptsG	139.211	96.0826	131.358	398.69	240.536	685.707	160.104	187.888	139.272	278.889	1029.96	1166.09
chiP	46.9043	32.4795	37.7107	50.1108	54.3356	46.5609	6.52609	5.35086	9.98314	9.98127	17.0013	11.2362
fbaB	29.0908	32.0479	28.6478	54.119	42.3278	36.8793	1539.65	1669.01	895.634	426.66	280.166	438.277
rpsM	1461.78	1527.01	1783.66	2945.45	3470.12	2134.83	2319.89	2033.15	2629.45	3339.85	7947.57	6445.87
nadD	30.5841	30.0811	30.7495	50.8851	68.7561	50.8037	65.6952	67.1304	65.9351	66.135	73.8131	84.4974
oppB	43.799	48.6324	46.499	184.121	151.153	193.888	278.558	245.756	326.72	304.99	226.1	252.176
wcaL	3.73995	3.28111	3.2157	5.05421	5.44992	5.17793	8.20272	8.78963	7.13582	6.5797	5.58822	6.46841
ascF	8.25248	6.67958	6.98487	13.2501	9.11534	13.7702	10.9769	12.7575	10.188	9.50838	11.2516	10.7456
purD	8.97596	8.56868	9.17847	15.6151	20.0029	12.6887	12.5808	9.66851	10.1197	10.7713	16.4682	14.5841
csgA	8.44636	5.39176	5.74651	8.65778	7.56224	7.54792	13.1946	12.0435	10.8946	9.99423	12.2261	13.1379
uspC	18.8021	12.3886	13.0891	9.51564	10.2283	14.9654	32.2566	37.6061	26.1617	22.6811	26.651	19.2791
phoQ	30.7443	37.169	36.7114	85.252	71.1829	76.9752	79.4583	76.636	75.6051	69.9336	72.762	66.3329
dcm	25.7283	25.1951	26.6497	51.6792	49.6348	48.1949	43.3189	41.8454	39.2709	47.2848	66.3106	56.0496
tdh	499.361	448.109	424.403	1086.91	890.084	1065.26	494.619	484.722	627.677	561.049	373.428	423.747
nagK	43.4225	42.8455	44.3622	100.249	91.6977	89.4593	87.1913	105.022	80.3692	88.6913	115.967	103.71
ycaD	4.98272	5.0761	5.32025	6.33709	8.60934	6.98883	25.1685	25.1429	16.9782	15.9544	25.0069	17.0048
ybaM	27.1797	25.4939	25.0525	53.462	27.1611	42.2871	41.0632	47.2385	55.906	49.8376	43.4792	38.9097
hdeD	20.341	13.7996	14.3749	14.8541	14.4947	20.2673	627.74	1085.61	251.755	127.181	162.977	215.483
gstB	42.6246	29.3053	28.6469	122.242	68.8233	115.535	136.589	110.53	106.146	96.1425	67.7393	95.0059
ycbV	4.19584	3.73703	3.48535	5.58368	4.70561	4.12127	4.88034	3.375	4.39754	6.46592	3.85444	5.95268
glvG	3.8449	4.40628	4.40039	5.48237	4.06297	6.44091	5.99551	6.34403	6.47137	5.78611	5.62445	5.88897
bamA	221.33	257.199	270.472	509.608	638.467	519.633	357.324	338.494	387.453	419.749	566.941	550.385
yddW	15.0027	13.4548	13.7984	25.0138	23.3426	21.5442	35.7664	28.131	26.8132	25.9062	29.8635	28.1683
yjhB	23.2768	25.8758	21.2691	14.1065	25.4574	12.2303	9.67887	13.394	7.68252	7.94074	3.79787	7.05096
rbsR	18.8192	20.6428	22.7332	33.842	35.3164	49.7716	13.2584	12.6496	17.4011	26.8132	38.5056	39.8563
amiA	42.4803	37.4489	37.687	61.1842	64.4477	58.8213	50.5754	50.8497	48.5615	55.5173	56.2303	54.6897
uspB	30.4078	22.6236	20.463	42.6365	18.4202	35.8116	344.685	370.168	233.339	146.028	79.7958	95.5818
cbrC	9.93831	8.00838	8.396	7.2963	11.3308	12.6677	13.8079	11.7731	13.7801	9.53309	9.72684	10.6651
hisR	73.3492	39.1913	37.6737	147.739	83.8141	71.605	42.8357	36.5198	26.1544	61.3165	46.4438	55.7671
dusA	30.9647	27.9401	29.8257	64.0164	56.236	55.9744	33.2715	34.1558	35.3761	34.1623	47.2724	41.9355
carA	7.15587	11.7229	13.1449	20.5815	21.9616	18.3615	7.78495	6.91497	7.25559	6.59182	14.3708	13.37
flu	11.17	13.4498	13.4521	13.101	19.7831	19.6185	26.6128	27.6675	24.9829	23.9392	23.98	28.9968
hflX	213.614	230.515	226.435	593.812	589.05	591.351	389.716	408.054	338.828	320.674	314.361	315.022
hofN	2.48412	2.85391	2.89488	5.75704	4.32759	4.52067	3.96557	3.65214	4.69639	3.41211	3.75718	4.16402
soxS	27.234	26.4723	25.5103	60.1585	54.5058	72.9198	116.701	119.851	120.541	54.5599	42.4471	41.8778
rhtA	4.52288	7.33492	6.8639	13.3596	11.4652	9.89413	9.72939	9.42241	7.88346	9.99381	9.3337	10.2263
atpB	415.051	403.321	429.832	1084.55	1023.55	973.308	502.831	525.535	714.076	842.865	1111.78	1012.45
osmB	42.7715	25.9982	26.7848	54.0482	36.889	31.7233	1200.05	1154.41	796.604	281.553	322.078	322.514
ygbL	13.9041	9.30921	9.53022	14.2236	15.0516	13.3381	4.99523	3.87347	4.04339	6.79216	6.76969	6.22285
xerC	52.192	55.3351	54.4282	154.845	136.925	149.358	87.2112	83.8493	92.0419	124.094	113.199	118.217
ylbF	2.023	2.87393	2.66272	4.28973	3.72145	3.96572	4.42976	4.23267	2.81766	3.97321	3.32618	3.49913
acrB	81.7462	65.09	72.5399	160.469	157.298	122.224	112.022	123.368	102.785	104.728	187.234	167.134
ykgQ	4.44327	2.39402	2.34795	1.9897	6.38667	3.05519	4.20949	8.40168	4.58338	4.621	3.55215	3.13076
atpG	498.7	663.011	702.1	1255.03	1646.03	1433.77	734.116	659.951	979.127	1344.96	1837.59	1738.2
bamE	468.673	338.842	319.467	568.935	557.31	634.099	505.053	577.221	465.902	607.32	417.058	369.351
gmd	2.90125	3.06655	3.11969	3.43044	5.01421	3.42208	33.1218	24.0343	15.6904	5.68517	7.26605	7.83913
livK	6.47156	8.75314	8.1909	19.3889	21.4131	24.6434	11.6111	11.0105	14.0403	15.5327	10.8754	12.8742
wza	2.22817	2.53285	2.43897	2.46016	1.99441	2.48123	14.3588	12.3364	8.5444	3.53473	3.3052	2.51399
gltK	19.4758	16.6582	16.8226	48.6047	43.4144	51.9095	27.6605	29.0667	47.9502	38.9228	32.4054	39.1622
proA	98.7054	74.1014	80.6583	173.526	156.711	156.576	129.731	133.415	122.997	131.345	191.787	165.27
yehQ	3.77355	3.58462	3.69147	5.94757	4.87344	5.61249	6.13658	6.44957	6.13093	5.00458	6.19314	4.48419
slyD	601.953	456.504	480.483	1420.54	1259.04	1374.99	559.148	627.534	623.485	657.235	768.468	736.035
wzzB	110.761	98.4501	98.4691	207.213	214.318	171.518	172.517	169.88	176.952	197.796	197.393	192.855
ymfE	26.3921	29.0021	28.9776	24.3037	41.2545	28.7789	12.2442	11.9169	16.5611	18.7832	18.3705	17.0062
ytfA	4.23933	6.16342	5.39591	7.90982	5.47036	4.05807	5.16976	5.33029	8.14418	8.83324	5.16352	6.18791
tam	8.74168	7.14159	6.51504	15.2753	9.41587	13.0495	91.8723	92.9893	62.6317	38.8273	21.9985	27.5418
yecM	20.9325	23.7987	22.0999	39.2429	35.5842	47.3008	52.194	61.174	60.1169	66.0315	44.0025	50.3394
rhlB	209.716	235.744	237.236	387.586	479.212	400.733	300.176	351.599	330.209	385.969	430.035	408.962
intE	5.59171	3.79	3.7481	4.99285	4.61363	5.43575	6.01604	5.79237	7.74827	6.13962	4.59793	4.2963
yfgD	99.7904	99.888	93.8528	245.004	302.082	225.568	120.251	109.272	97.8095	188.526	144.02	159.519
ygjI	7.66561	8.31867	8.17265	10.6135	12.339	11.4221	4.56311	5.37427	5.1231	4.49938	4.33561	4.14132
cnu	131.781	80.8506	71.3343	50.7069	51.8439	53.5077	165.269	202.163	101.557	112.041	56.7971	58.7931
fliI	139.799	156.978	153.767	363.761	319.68	231.035	18.001	13.3274	12.3632	42.3652	47.0976	36.1673
yjdQ	11.0737	3.00153	3.56119	3.64061	2.86239	3.65461	3.30908	2.55012	2.69032	2.46972	3.81663	2.89445
sgcQ	12.3545	10.261	9.74612	15.593	13.6868	13.5409	23.4151	20.923	23.4527	21.1938	14.5421	17.1574
phnJ	3.00367	2.84297	2.92983	3.79693	5.0018	3.41052	2.58585	2.86439	2.7782	2.49804	3.12132	2.42601
yjbM	2.75991	2.41091	2.34329	1.99672	2.79671	3.12073	3.00088	2.12566	2.46484	3.00056	2.14846	2.50519
prmC	15.2211	16.6687	17.7903	23.8641	38.2646	20.366	19.4638	20.064	15.3767	23.352	40.8276	31.2965
ykgL	5.09822	4.5626	4.56259	7.08574	5.0888	6.70636	11.3468	5.19798	7.3293	8.35045	7.54926	6.42634
yihA	97.7357	89.2845	88.7385	152.614	146.698	185.65	104.373	102.528	89.5145	105.656	97.5453	96.0073
trmD	511.573	599.008	674.998	1038.23	1548.14	649.7	866.508	783.869	1093.91	1885.43	4006.45	3496.58
yhcG	9.75484	9.36732	8.68438	10.5827	10.5889	11.249	10.4704	12.2368	8.45344	11.1112	7.89825	8.3758
ybjG	22.8061	18.4847	18.2954	55.4771	50.4885	47.5678	33.3904	46.7972	46.9	47.2726	42.1096	42.6289
ccmF	7.66048	10.498	11.1315	11.3138	40.6584	10.6665	7.19292	7.43253	8.1528	6.86359	11.7527	9.63444
bolA	370.052	202.111	205.11	327.414	254.016	402.479	730.165	852.892	517.87	320.665	279.961	309.334
fnrS	199.12	11.9894	12.2981	10.1559	18.3392	9.59855	13.7006	32.5088	13.6304	19.2625	9.56753	12.527
ynfB	114.805	119.019	120.438	109.815	166.808	161.549	230.069	252.806	232.488	249.988	267.024	230.331
cobU	9.7142	12.0784	11.4792	27.1188	26.7365	29.6333	39.8933	31.0683	27.5903	30.1207	25.7086	23.9542
ydbJ	31.2449	26.6345	25.4698	70.5524	69.4054	64.0517	125.053	93.5108	100.061	97.4279	70.2925	88.6641
speC	10.8597	11.8481	13.4157	25.6921	31.4834	19.0229	21.6565	18.7071	17.0681	17.0059	39.3849	30.7453
apaH	33.5857	44.1996	43.1357	70.0034	98.6151	64.7797	81.8577	87.4448	75.1327	73.252	77.0466	82.1411
ratA	80.8124	53.264	55.6642	106.774	91.5083	98.8393	62.4195	67.1356	71.0045	82.3641	88.426	80.8869
sbcC	14.6111	15.3462	16.2486	25.7258	29.5979	28.5814	19.1397	18.5369	17.8314	24.0536	32.5666	33.8936
ecnA	18.7494	22.5117	22.0973	52.5512	33.2114	27.0518	25.7325	30.5816	29.7975	26.2173	28.5958	29.4146
yagK	15.6375	9.19904	9.0747	8.10104	7.15601	9.03315	10.3601	11.5958	10.25	10.9589	8.65026	7.04377
citD	1.9997	2.12473	2.00394	2.00011	2.00007	1.99982	3.43531	3.87824	2.72806	2.62631	1.99937	2.47618
gabT	19.7082	17.7419	16.4869	29.0491	23.2107	31.4393	708.107	815.553	986.025	353.945	197.546	284.679
ldtD	63.3756	57.0367	53.284	89.4785	79.4918	91.7531	140.703	194.763	123.614	106.394	76.8791	86.2276
greB	67.4703	55.9197	54.5978	80.9695	83.1153	91.6489	62.9157	68.3309	63.8668	61.5573	50.323	49.8888
ynbE	7.47353	3.02135	2.77091	1.98889	3.51229	2.73749	1.99891	2.47664	3.79594	5.62701	2.06474	3.56221
ycgX	12.7676	6.48221	6.68352	6.17312	5.81892	5.97154	3.22444	5.14265	5.00356	4.68012	4.43954	3.78621
intZ	33.0215	35.5296	35.0975	64.8883	88.5664	69.8272	24.8633	35.0862	34.5298	52.1145	48.3389	62.8096
hcaR	27.2082	87.675	77.9321	473.025	362.605	521.159	131.953	129.672	257.164	232.098	155.624	214.182
flgL	494.734	390.346	404.954	562.235	523.871	726.331	28.6456	23.7234	25.1174	65.7236	67.991	62.6174
bhsA	6.56913	4.91696	4.81718	5.79107	5.81676	6.17137	227.373	137.935	127.72	38.2486	29.5128	31.3006
pqiC	15.6305	18.1219	18.7623	17.8375	29.8296	20.1881	31.3769	31.1585	26.6294	27.7299	37.1296	36.1331
ariR	2.3504	3.13622	2.87518	5.62946	6.19317	5.58111	8.6403	8.405	9.13043	4.60757	2.8714	5.5623
pmrR	2.05409	6.15131	5.1807	3.96202	3.55856	5.06584	14.7027	10.0609	3.28053	19.9671	19.1088	8.53487
tyrT	385.878	263.716	259.668	500.597	312.325	379.077	201.302	203.184	187.249	263.231	227.187	191.019
sucC	927.231	986.301	959.836	2220.45	1680.2	2670.11	990.682	929.402	1713.16	2749.55	1925.17	2398.09
higA	13.3804	11.3533	10.8431	15.5115	22.1151	16.0455	19.8307	26.1097	33.9617	30.0119	21.5493	19.8417
argX	182.014	102.089	93.9063	164.002	180.41	224.627	135.678	131.392	102.642	177.219	89.6642	107.251
yehS	59.9554	59.257	59.1732	87.0521	101.825	100.471	45.1458	61.5949	47.5448	74.1758	77.549	69.1582
yagN	169.874	174.195	166.175	175.519	214.544	265.29	159.681	168.108	196.471	201.603	144.99	137.822
mnmH	13.1688	10.2622	10.8674	21.1678	17.3983	15.0516	16.0276	15.9667	12.0541	14.6156	20.2927	20.0202
uup	22.8507	24.4379	28.3312	44.6667	61.4579	37.374	49.0742	54.5136	54.9942	57.5464	141.134	111.451
garD	100.567	122.289	101.471	114.968	99.5103	78.376	39.9362	36.5125	35.4271	26.7941	12.0385	16.6123
yfjS	4.00203	3.64683	3.82949	5.57551	4.20164	4.45565	4.23223	4.01438	4.5267	3.55251	4.34475	4.6292
sdhA	382.058	532.103	554.971	1880.34	1856.8	2298.91	560.548	597.647	963.043	1515.32	1829.18	1773.58
hdeA	88.8673	72.6399	79.6408	89.7792	93.5943	134.817	4253.65	6209.92	1709.1	784.668	1301.48	1913.13
ydgA	125.42	114.351	109.57	147.84	189.468	171.244	452.355	574.126	425.091	328.277	261.128	304.959
gss	33.8941	39.5082	39.1013	70.476	74.9579	73.5758	75.7149	79.9744	66.1851	71.4451	72.2584	85.4676
yaiL	24.6133	23.932	23.797	57.7251	70.4094	61.4698	39.0997	36.6563	32.3938	44.4905	43.4686	46.9439
ycaQ	7.55143	8.18744	8.31651	19.2029	18.9882	14.1178	11.2891	11.5896	10.5372	14.7273	18.3086	17.3994
ahpC	4248.72	4115.93	4072.01	6051.86	5587.43	6057.95	4234.5	4813.16	5090.85	5143.57	4661.28	4945.76
wbbJ	17.5123	29.883	30.674	36.3954	75.0462	60.4486	37.561	34.4585	53.5448	66.5964	78.3315	90.5151
lptA	101.066	94.8598	98.2029	170.523	197.296	180.316	177.823	169.986	164.459	159.648	187.82	183.043
agaI	2.53707	3.26372	3.2895	3.52444	4.41553	3.07101	2.37383	5.13149	3.60951	3.19441	4.4513	3.14821
lysC	23.7285	25.0897	24.1432	47.2784	32.7337	37.9126	35.5393	45.3984	39.6949	48.1498	42.8387	40.2399
secE	222.39	223.528	231.908	532.127	631.287	503.93	352.045	352.264	328.488	426.132	547.605	489.313
alsK	43.0841	31.9754	29.6047	69.8983	56.0795	91.5561	12.8737	13.0747	20.8853	24.0658	12.3448	12.4244
pptA	36.1714	18.2019	19.5588	29.1309	21.9066	35.6611	56.9499	49.7888	56.054	48.9527	49.5296	48.9344
melR	70.7851	57.3544	64.0252	64.2368	59.5795	82.5611	32.0825	37.3871	53.6588	59.5908	80.3804	91.5579
yjcB	8.10918	7.84033	7.82552	19.7051	10.9889	12.453	32.2016	26.2842	25.8551	23.1322	25.7309	18.076
tar	297.802	266.003	271.304	407.555	268.606	503.795	15.0841	10.9473	8.97138	40.7043	40.9595	45.1296
narW	2.34908	3.13939	2.9999	2.89301	4.22529	3.15245	40.2807	44.2173	23.6453	8.93016	8.24051	12.4525
miaB	35.7036	32.4086	35.9121	84.2505	71.4647	60.4887	121.073	133.734	114.69	117.052	214.259	191.839
metF	9.82716	8.71842	9.00538	14.005	13.5293	13.0551	12.7294	14.5091	10.6203	16.2283	20.1161	19.3444
uraA	4.9945	4.77881	5.77479	6.9815	10.8861	6.73449	5.17838	4.70049	4.44029	4.77415	14.3115	11.7839
ygcW	3.02466	3.30325	3.25825	5.15612	3.95954	4.22994	2.71948	3.02461	2.29983	3.10308	3.30618	3.11303
caiB	4.27515	5.7799	5.78299	7.60467	8.33424	9.4825	6.29864	6.31244	4.5518	6.28229	7.18007	8.26724
yohK	7.97237	5.41622	4.93966	8.29162	4.6304	6.57746	15.5402	21.3848	11.1053	11.2056	6.22178	8.87022
yehM	2.97824	2.67329	2.57201	2.78228	2.74053	2.75722	3.45929	4.41866	2.95828	3.90568	3.23677	3.31183
ygiW	51.9125	36.1052	36.3621	48.2171	47.0188	59.6554	647.923	832.523	403.178	171.796	168.756	186.57
aspV	255.444	93.9666	93.7696	164.175	195.099	111.332	53.0608	37.8332	26.037	75.8996	65.9588	49.7113
yihF	3.74531	4.33948	4.27797	5.51254	4.53734	6.71759	3.38267	3.9385	3.3393	3.91724	3.75141	3.93603
leuZ	291.6	100.448	103.282	279.832	203.936	144.064	65.2939	60.8767	61.1705	117.032	111.281	69.897
psaA	37.9736	47.2188	39.4105	63.4607	55.9684	53.3753	94.4744	29.9479	95.1027	92.8584	24.4627	117.915
metW	45.0712	53.9873	49.8998	76.0866	123.21	64.4113	118.207	109.397	91.5603	162.663	132.328	130.999
entS	9.06158	3.60309	4.43441	8.14168	4.25001	5.71133	2.84848	3.01779	2.96896	3.36705	7.35383	7.4155
gloB	66.5142	54.9442	53.2717	68.3536	89.4745	79.1976	61.9575	68.777	73.017	63.7399	47.9872	56.4916
ykfG	3.32369	3.79948	3.66743	9.47655	7.60687	5.92238	8.98381	10.4277	7.30384	8.28666	8.25908	9.21659
argH	15.1331	14.9232	14.0755	38.5443	27.9064	30.3622	35.7761	37.5708	25.6091	21.5954	17.1821	20.5932
ravA	135.51	51.8535	54.668	28.6482	28.8619	29.4966	52.5441	55.7809	42.7717	45.6508	42.5696	48.2821
ycfZ	2.65309	4.87473	4.77518	8.59143	7.84569	7.33196	5.49613	3.68878	4.14243	5.37775	6.18098	7.0716
cusA	4.23638	2.83159	2.92074	3.44985	4.10752	3.59772	5.82793	5.77381	5.11265	5.20489	5.54365	5.18568
eyeA	20.9741	40.9581	39.9628	55.9859	74.0591	59.7569	116.675	106.389	94.1835	70.4003	85.9597	74.7304
oxyR	116.427	96.7118	95.6754	219.749	181.263	210.562	76.8629	73.6024	64.5047	95.7195	85.7736	89.8367
tff	386.061	390	424.433	337.035	1132.07	619.652	754.035	481.69	706.123	1501.84	2085.86	1923.44
ydcY	83.813	54.0041	58.7398	107.748	90.6604	133.383	98.1263	79.3815	83.8781	126.628	155.691	137.867
ypfG	4.22215	5.01602	4.8574	6.90948	5.75233	4.98194	42.9401	34.2742	33.7926	22.1764	21.2487	21.8312
ybjQ	82.1685	68.173	66.9202	88.3139	86.3328	94.014	182.353	192.59	135.567	98.644	86.274	101.139
sfmZ	3.60408	2.54513	2.73455	3.68568	2.2177	2.4328	3.34253	3.14642	3.91369	2.49593	3.39321	2.57523
yeaN	7.1382	8.16074	8.52888	12.6232	16.1621	9.27336	15.9361	13.0439	14.8993	26.2209	39.2135	32.9924
aspC	149.305	134.01	141.715	420.836	404.642	417.567	504.96	539.342	510.061	530.863	678.559	694.438
mrcB	42.3808	35.5008	37.5786	81.179	71.0544	59.825	48.2227	58.6461	50.5968	48.2882	66.5263	62.4201
deoD	653.073	582.004	635.891	1277.05	1337.52	1640.72	473.996	544.835	475.408	471.133	681.536	698.845
ydgD	27.601	22.3683	20.8977	34.4351	32.1379	35.9897	105.049	122.345	81.069	64.7599	44.5115	48.3015
tufB	1199.62	1307.52	1433.35	2287.25	2289.37	2186.86	1123.42	1095.5	1215.16	1520	2503.6	2269.29
dnaX	67.6316	58.4522	60.033	131.876	129.9	114.254	92.2323	104.95	100.568	106.318	121.015	114.048
yedD	65.7804	46.7077	48.0179	130.253	96.4733	117.844	124.529	153.021	119.185	126.316	134.749	130.674
yfdQ	3.66967	3.74973	3.71493	2.75761	4.05291	3.76215	5.00611	3.3362	3.71656	4.27026	3.58559	5.35899
yhhS	22.7624	26.3338	24.4003	49.0717	48.077	42.986	36.7857	37.0902	28.1044	38.0647	29.66	31.3045
ilvN	21.2864	11.4623	12.0938	25.0495	19.3191	20.2402	23.4387	23.6364	33.9408	19.9638	18.9817	23.0501
ykgF	98.3454	74.0439	67.5318	75.5394	83.7282	54.4388	18.5355	21.6882	22.6092	25.9618	15.3681	19.6098
rpoB	151.593	175.859	194.179	388.199	541.296	488.912	433.676	405.932	441.857	456.782	767.879	738.156
fixB	3.89364	2.87857	3.15218	3.89101	4.39016	3.83925	4.55586	4.32731	3.63333	2.88507	4.63592	3.52288
queD	29.2827	27.1411	32.5891	40.1155	52.5022	43.8931	32.9733	34.2219	37.1166	28.3719	71.2909	57.2473
rlmC	6.41398	6.55126	6.75499	10.4789	11.1958	8.55924	14.4204	12.8376	12.3992	14.7758	18.0883	22.3772
zraR	11.9378	9.25768	8.97253	17.7524	18.2904	16.7067	7.44825	6.72029	6.67294	8.48728	6.54633	7.78359
astD	11.9348	10.4012	9.78244	45.082	23.5189	50.7054	45.5951	39.356	77.9676	54.597	28.0998	35.3897
sufD	17.6002	13.347	13.1555	13.6663	14.9468	13.329	107.952	112.864	73.8306	48.3805	43.9259	48.035
ilvX	2.08487	3.69417	3.38092	8.94822	1.98174	4.79775	13.2921	9.04297	4.31026	24.2036	21.481	27.0177
putA	68.5688	94.0612	98.9916	173.981	267.128	311.611	358.262	398.704	502.088	375.276	446.293	596.587
ybhL	108.967	74.3998	76.1267	115.962	88.5742	101.906	135.061	160.798	105.884	89.9352	96.7171	93.8214
wcaE	2.31311	2.21677	2.2574	2.47784	2.18741	2.18107	9.30602	8.05315	6.21528	2.7071	3.36943	2.4786
ais	4.34082	3.20375	2.92742	5.53858	3.62805	2.45879	23.0313	33.506	27.4983	82.7519	45.425	54.5129
ybbN	238.354	255.707	239.684	1365.47	988.477	1227.93	242.253	257.467	246.411	228.478	172.422	163.904
greA	78.2904	42.7017	47.0974	94.1091	104.64	101.391	91.7192	133.444	125.892	135.645	186.833	139.935
dctR	3.31053	2.79371	2.66226	1.99452	2.79472	2.75544	45.9298	67.3637	15.752	12.2107	9.04576	14.8719
yfeX	312.422	192.974	201.956	171.436	183.758	153.545	146.082	162.243	145.724	172.167	190.822	186.487
rlmF	15.9387	13.5693	15.5472	20.7552	23.8638	16.2103	17.1251	14.8117	14.7754	17.7294	36.36	35.0195
yfeS	14.0368	11.5389	12.4056	13.2383	15.1021	15.8952	76.6897	83.156	26.229	25.6098	42.3496	47.9787
yahO	81.0936	44.2996	46.6962	28.4222	33.8333	45.4671	941.803	1120.16	733.113	372.401	374.903	428.178
pfo	51.0635	51.724	49.3951	48.0221	60.8214	58.4753	171.923	170.955	145.792	71.7371	54.9732	71.317
cspF	29.2191	19.8566	21.1393	21.5692	23.7689	23.6155	28.6707	26.2349	36.0197	31.1187	35.5244	28.2575
rhlE	12.3596	9.98273	11.2322	14.1642	14.8554	12.6859	15.3751	18.9807	12.5806	22.8199	46.6679	36.247
edd	37.32	29.1701	30.5648	36.6808	47.0716	53.3508	32.0112	30.4643	30.2196	38.7117	40.5033	48.4751
glcG	22.9867	35.9232	30.7049	23.8438	40.9999	42.7166	170.284	92.5392	52.8671	53.1913	27.6019	42.4493
pstB	38.9511	31.3941	30.0265	58.9889	49.6378	50.1422	140.365	135.458	143.108	119.171	88.6205	86.5992
lolA	105.043	95.6351	97.1434	194.777	235.599	242.278	119.303	132.271	133.713	155.485	155.752	158.607
leuV	17.1728	13.5341	12.1116	26.369	18.1505	17.9633	12.6707	8.15917	5.97628	18.5652	12.023	8.00066
wzxE	15.1345	20.5964	20.6092	40.3589	59.0865	37.4244	24.7006	28.0422	22.8475	23.873	30.1122	27.6579
phnK	3.32797	3.20464	3.32478	5.2965	4.04125	4.27488	3.21303	3.44437	4.59429	3.59381	4.25181	3.69653
serA	63.3962	49.9829	49.2226	119.377	105.073	125.021	193.643	250.556	142.77	174.066	161.85	164.796
efeB	11.5913	13.1224	13.7677	53.8901	46.0368	52.7817	15.1507	13.9491	36.8691	41.5158	45.9444	39.9175
yeiR	20.2612	16.8191	16.2562	41.6488	46.3498	50.2395	27.7144	27.319	29.3307	47.7614	34.8341	37.9068
ybaE	62.0076	46.5906	48.1117	67.3549	54.3347	90.0682	27.6302	27.5361	52.5984	53.6243	43.4731	51.5491
yibL	82.1398	67.2914	67.9623	91.571	151.732	156.204	91.0124	89.3948	118.858	118.337	98.5586	106.122
ynfN	2.01735	2.2328	2.10386	2.57017	4.72306	2.86286	6.10814	4.35874	5.52269	5.37806	3.84653	2.92637
epmB	42.9705	44.0404	45.124	79.6446	88.7478	69.0957	66.8265	74.5814	62.3462	69.8713	87.073	83.7583
yjjI	149.07	46.8613	54.0146	9.45422	17.0512	7.81651	12.3202	13.4223	10.6	12.2434	18.017	20.5061
yaiE	455.271	278.993	291.512	644.498	424.359	641.689	174.864	214.578	151.903	175.476	194.077	167.745
bglH	2.63776	2.57937	2.58712	3.48413	3.12811	2.6675	2.91871	3.17956	2.68686	2.9255	3.32442	2.84763
napF	310.927	55.2988	79.159	18.9516	28.4525	9.60444	4.73872	4.25611	3.98086	11.6318	44.8122	38.7831
yiaG	27.0048	13.2997	14.1124	14.5939	14.606	24.4347	202.277	206.238	178.848	114.746	103.824	129.748
yhcA	2.24921	2.80333	2.69627	2.65417	2.62182	2.40578	2.41912	2.3961	3.14585	2.8551	2.46528	2.53927
nudG	21.9697	16.4622	16.7031	27.5269	24.298	26.9415	23.0062	24.9392	22.8194	22.7192	23.5236	17.3434
btuC	26.236	24.2573	24.1549	48.6259	44.5545	46.6131	36.7648	37.3688	34.9103	36.0942	35.668	31.6962
yiaJ	17.3878	18.9202	18.7347	34.7144	32.4749	39.2335	41.45	40.0205	28.2826	39.31	40.0237	41.8593
yeiB	13.7758	14.5152	15.1923	42.035	31.9133	39.6444	21.0998	22.2482	21.0253	27.7035	37.5059	29.8785
fadB	21.3009	42.8111	37.4106	253.333	183.854	348.62	72.0195	71.9797	195.736	147.024	66.7983	88.1078
leuW	62.9782	44.5068	45.9464	185.029	61.3454	81.0626	31.3993	22.9176	21.0196	36.3407	43.993	34.5801
thyA	67.0499	75.3398	78.3918	143.003	208.639	133.978	104.74	104.369	105.022	121.929	165.115	154.556
etk	8.0957	7.53571	7.65083	11.0357	11.2661	10.0357	16.7918	19.4257	15.6814	17.7128	20.7855	17.2091
gsiA	29.6789	35.5234	37.3602	68.0603	57.9232	69.836	342.855	379.33	313.254	64.4578	90.4629	94.0885
ydaT	2.73479	2.90451	2.92206	3.90477	4.33661	3.25659	5.35375	4.82702	3.55153	3.23932	3.78238	4.1923
tyrP	9.17202	9.89714	10.2384	19.1996	18.0084	17.9199	17.3423	17.8955	20.274	19.4758	24.5491	20.018
hokB	7.6594	4.70749	4.39653	6.795	5.77963	3.78207	9.59833	16.781	7.12184	6.71889	5.7904	3.43931
cybB	68.5974	60.7898	64.1999	106.492	106.69	128.076	71.0686	86.5514	78.7883	86.7433	108.543	97.9055
rclC	2.40824	3.5839	3.54878	5.30522	3.65765	4.9132	4.62425	5.23408	3.11519	3.72556	4.89683	3.81147
hofQ	4.0371	3.85245	3.83888	6.2976	5.50995	6.21615	7.59752	4.77845	4.94457	6.46603	5.95666	7.04867
rplA	819.786	795.051	966.25	1333.07	1842.86	794.75	910.587	898.434	1265.2	1514.71	4484.23	3456.43
ycdT	8.78108	7.64947	7.23658	8.57727	11.0754	9.02524	5.90342	6.31767	6.40999	9.33181	6.70609	6.83938
umuD	4.62577	4.87182	4.85265	6.01935	7.35561	9.65297	10.4385	13.7167	9.35663	7.20336	6.66953	9.36756
rffG	35.4695	38.6492	41.4226	93.5717	122.259	68.1783	38.7181	46.3985	39.9619	53.0948	90.786	79.0394
nirC	46.6546	14.9353	19.0172	6.97727	4.34089	4.5812	3.58889	4.44591	3.23099	5.48703	13.6441	11.2056
cadA	55.537	144.782	112.726	8.61318	66.8894	9.83493	20.3556	24.5175	16.5181	14.8696	7.61794	11.4488
zinT	4.81974	5.3232	5.66986	3.20999	9.74955	10.0745	3.52114	5.31892	5.25519	3.67714	4.52145	3.68363
omrB	15.1534	11.0605	10.9082	18.1366	27.7082	27.4561	33.3747	41.3704	32.7222	20.3402	15.3607	22.8787
yahG	2.8598	3.02986	2.89532	5.54274	3.39322	3.6694	10.4868	13.0011	7.57249	6.03006	5.68168	4.79588
ibpB	16.9429	34.3002	32.7678	439.434	343.431	283.935	256.869	204.51	133.6	27.5272	38.3841	20.8826
lpoB	124.515	105.138	101.26	251.722	229.301	234.313	215.778	228.313	172.415	185.973	150.04	177.023
aslA	6.98961	5.4046	5.69523	10.4039	6.16268	7.21515	9.52322	10.7843	8.93788	7.12336	10.0244	6.44631
yaiS	2.1454	2.34632	2.45672	3.2843	1.99795	2.24155	2.63506	2.65696	2.39447	1.97636	2.84428	2.25891
ldcA	23.0559	24.945	23.4378	39.7763	38.938	36.6423	59.9346	71.6282	49.5123	57.8103	47.2059	49.9884
ompC	5387.09	6740.23	6968.61	8209.9	9271.44	9736.43	8151.16	8265.82	7558.36	7573.79	9397.93	10824.6
yfiH	20.2672	21.6011	21.4178	45.1776	38.1283	32.6779	52.85	58.617	47.0377	47.9732	52.819	50.8448
frwA	11.0884	12.0413	12.0572	12.942	15.269	16.4382	6.01902	6.72042	9.79204	7.50858	6.65457	7.99968
rhaA	2.68923	3.56257	3.28498	4.33388	4.3447	4.84842	4.75314	4.31943	4.7821	4.53572	3.15997	3.36677
sra	329.789	189.868	185.886	159.906	222.152	326.474	8120.98	6871.64	4647.41	1995.33	1299.9	1820.87
pdhR	47.325	46.8767	60.0367	89.0229	117.887	55.9208	140.062	131.717	126.106	72.3508	296.726	267.083
ygbK	17.5026	14.7484	14.1991	16.9189	17.3279	18.1401	7.82445	10.6276	7.34734	8.32694	6.89501	7.44959
yeaW	3.73251	5.55718	5.08708	7.72133	11.451	7.53584	4.51367	5.10602	7.74726	7.54954	5.12128	6.19991
ppsA	124.482	231.702	223.662	485.327	447.324	375.504	174.687	163.132	138.074	59.6811	71.2596	61.2024
ptsP	103.134	98.9939	101.177	214.918	182.522	180.228	176.048	186.158	161.43	160.317	187.601	181.997
tusE	24.8152	21.6891	21.7008	28.5757	28.3615	36.787	34.4399	33.2536	32.0052	38.1472	34.2022	36.0387
omrA	11.3305	5.32323	5.01414	23.1335	9.98826	13.0086	17.422	26.5732	14.9397	17.8127	10.5476	13.7797
slmA	59.4539	58.5672	63.8935	147.219	131.864	123.337	67.4083	68.0772	70.0633	70.5376	114.265	99.8179
mreD	26.5766	29.3612	31.4723	66.7956	86.5896	64.061	58.6835	57.7458	50.5211	49.0661	77.9869	74.199
ghrA	42.6214	55.0935	52.1094	74.3351	99.3411	82.974	136.209	139.387	134.422	164.874	133.627	159.975
pinE	2.01779	2.49518	2.30448	3.76781	2.50461	2.96492	2.51026	2.48717	2.20699	3.22989	2.37601	2.52253
truA	13.4251	10.4188	10.5685	30.7007	34.2077	31.3786	41.6908	31.5241	30.2998	37.6856	36.8017	39.8382
speE	35.4911	53.7807	58.1299	85.9062	134.313	132.189	123.807	111.871	137.301	193.302	306.613	289.144
ubiE	185.368	177.033	176.32	324.302	302.346	341.279	155.513	162.295	172.709	190.057	175.324	185.541
yadK	4.14366	2.69204	2.71264	4.86895	2.94952	3.53481	3.4257	3.39962	3.26532	2.31238	1.99879	3.18238
galT	798.242	949.141	935.651	705.653	1031.47	943.773	97.7962	105.576	203	334.516	269.764	312.218
asnV	5.0821	5.41742	4.91562	7.9499	3.87406	12.5868	6.71664	9.32749	10.7267	10.1844	4.53715	8.65021
yagE	99.2488	123.537	114.473	255.103	267.173	270.74	52.4552	48.3776	61.2254	59.3331	40.9189	44.5757
glpQ	1436.15	1521.91	1519.85	2653.81	2890.57	2782.55	400.055	381.634	987.077	1242.9	989.91	1147.09
yjjQ	2.84668	2.17558	2.10607	2.73857	2.38733	2.00551	2.29256	2.50358	2.00534	2.59927	2.14624	2.49306
ytfB	120.395	125.37	122.512	188.527	190.949	182.946	154.243	157.445	130.889	153.755	144.975	150.797
wcaF	2.42926	2.16156	2.12779	2.48558	2.25461	2.72863	7.1656	4.84766	4.97925	2.94866	2.53298	2.26514
folC	27.7635	37.8919	39.4247	102.502	102.182	85.409	56.8554	50.2074	56.5778	66.3629	94.768	86.1561
ydiR	4.2965	3.24276	3.10598	3.99637	4.70109	4.68324	6.82782	7.86627	5.02474	6.59684	4.61645	6.0233
nudL	22.2351	14.9671	15.4155	26.2024	24.5406	30.31	50.3149	59.8133	42.8966	41.592	43.5677	40.1189
rssA	59.6285	55.2079	50.836	69.3718	61.9423	53.0031	153.238	168.014	151.3	126.746	83.5236	105.91
yicI	6.90256	6.61885	6.61579	9.15219	8.83459	11.6368	7.94786	8.88495	7.47584	8.19048	7.8848	7.86541
mepH	60.0233	81.8462	74.9257	107.106	140.596	125.908	56.4665	57.0597	88.4429	102.872	64.1617	77.5431
clpX	477.708	411.923	415.909	1501.78	962.548	1317	496.184	652.627	488.264	478.542	511.999	454.047
rplE	965.983	1228.34	1426.17	2436.1	2825.26	1481.21	1319.74	1407.41	1558.38	2207.47	5830.79	5013.16
lafU	3.31786	2.58292	2.71016	3.89577	3.68008	3.22551	4.90589	3.94716	4.44707	3.88456	4.70278	5.0082
ghxP	6.22773	3.41858	3.71632	4.83909	6.37971	4.26789	4.88406	4.57076	4.75993	4.29389	5.38608	6.91896
yihU	4.93936	4.15684	3.83806	5.14367	5.42872	7.122	9.17809	10.5551	12.5187	8.51381	4.19585	6.6883
murP	32.1923	29.6383	29.9399	53.1493	39.9634	72.6876	20.1192	22.1863	22.9027	23.3837	20.8008	24.8355
yjbH	2.90989	3.21509	3.21022	4.62566	4.20812	3.53645	10.099	8.08648	6.76662	4.32618	5.19043	3.98961
amyA	30.5356	23.784	23.6088	40.9305	34.2792	41.5334	186.299	173.17	116.926	55.7095	49.802	63.4025
ydiO	2.83395	3.36965	3.35415	2.76317	3.70353	3.51836	3.10518	3.88766	3.0632	3.2758	3.47153	3.56672
sapF	25.1254	29.3317	29.2308	37.1843	42.7949	36.0718	38.5686	45.887	34.3302	48.1625	53.9748	56.924
ynfM	14.5595	10.8693	10.5812	15.7013	11.7526	12.7362	14.3055	17.8565	11.811	19.6263	16.8686	17.8789
proL	3.06589	4.95726	5.43424	7.82111	3.83685	9.063	2.92899	1.97958	3.47223	5.21351	7.22115	12.4189
frmB	37.9381	31.6491	32.8813	60.1398	68.1453	58.8601	24.7277	24.4508	20.8067	25.9101	30.5596	31.9604
yacH	6.35226	4.55703	4.55139	7.30013	5.79809	5.78876	10.439	11.4507	7.82684	7.49414	7.17987	7.84183
ygeX	3.91667	6.25479	5.7003	6.49192	6.95309	6.29664	6.37899	7.92468	6.35862	7.76914	6.25843	5.91632
trxC	29.9491	36.4335	34.7754	66.6202	77.4327	93.7735	70.2656	77.548	73.2828	80.7181	63.8809	70.4905
fabH	113.857	113.745	123.417	357.378	330.924	328.74	231.388	205.503	191.762	215.632	339.876	313.504
sgcR	14.4199	10.0337	10.038	14.2362	14.1872	17.5868	19.3595	18.9232	17.3807	13.2692	11.4423	10.4717
yceQ	339.456	220.708	215.169	373.518	333.234	370.532	305.593	332.709	281.832	318.076	243.356	249.379
dapE	61.2791	55.1858	56.9148	109.851	115.565	103.286	58.0979	67.5501	64.8633	90.4961	103.558	106.909
higB	9.59894	8.78298	8.07899	18.0118	10.0074	13.1839	9.87638	9.7267	8.74269	11.7146	7.84618	7.31901
ybcK	2.41472	2.43183	2.34198	2.34631	2.92056	2.26815	2.78785	2.83518	3.07721	3.01272	2.45775	2.61239
yjiG	4.71017	5.15679	5.13166	5.08024	6.87277	4.89998	4.91436	6.34042	3.91681	6.78749	8.68801	5.58001
cspA	1918.43	1206.94	1462.73	1202.75	3527.33	1330.24	253.324	395.744	610.529	1371.55	2959	2710.85
elfA	4.60717	4.44269	4.26751	3.64222	6.42808	5.22143	6.06738	4.35643	6.07895	7.85	5.77553	4.66527
yafE	34.5978	15.5475	16.1684	30.7975	20.6967	21.2884	23.4536	30.7509	22.1284	21.9354	23.3254	18.3554
yicG	37.0212	28.0054	27.0586	57.0151	52.6639	55.1805	13.6873	16.0876	9.17271	12.7294	10.9716	11.459
entD	4.76623	4.23481	3.95624	5.58209	4.48874	4.15852	6.67692	4.93139	4.84028	6.94738	4.51599	6.62237
nuoA	424.712	482.87	500.037	973.872	912.488	1071.52	654.697	762.442	1026.38	1021.76	1171.29	1119.27
yddB	4.75729	3.88283	4.00047	3.36581	4.50476	4.09393	5.10459	4.73461	4.72586	6.02214	6.36449	6.57646
ydcL	65.1675	59.8235	55.2784	76.4989	103.944	83.2462	318.348	389.903	269.39	146.497	100.143	120.01
ftsZ	350.055	293.234	306.475	555.661	519.599	526.471	595.23	620.684	536.052	494.386	593.231	626.156
coaA	74.9932	76.0694	74.5803	134.735	152.626	132.05	59.3325	64.3693	82.1552	89.8457	76.7773	86.7056
ynbC	2.86151	3.33042	3.24581	5.08281	3.59461	3.83055	5.74331	6.24736	6.3766	5.12764	4.82308	5.14422
puuC	4.44219	3.22949	3.30763	4.15531	4.64761	7.79314	5.80602	5.25711	5.01669	4.02232	3.61888	3.63723
yehX	4.39666	4.04176	3.88058	8.69339	5.93029	5.77605	40.5615	35.5115	30.2105	18.9611	14.8124	19.7798
ygfF	12.3783	18.6576	16.7272	42.6104	45.6533	48.1124	38.6201	39.9332	24.2946	19.6516	13.4534	20.2264
ybdF	29.1524	21.1203	22.3073	31.3411	21.1224	39.4339	38.1446	27.1237	31.9618	33.8309	34.8134	36.0872
ychJ	55.3031	61.2172	59.9687	69.022	107.301	97.7459	113.871	126.638	133.499	156.949	141.721	128.568
rdlA	31.7268	22.6373	23.6732	16.7478	38.086	34.5198	37.3484	93.9221	50.5427	27.0595	30.4018	31.4666
napH	15.5168	11.5666	12.3908	6.91204	10.3703	4.56381	3.23117	4.69466	3.36639	4.2982	6.52974	6.15245
ydjX	29.7856	14.5487	14.7685	7.38089	13.8243	8.51767	15.676	13.1214	11.5645	14.1544	12.1912	12.8759
purL	8.8472	8.65868	9.38574	14.7162	18.5332	11.7932	13.5659	12.0588	10.2701	10.472	18.0806	15.7713
amtB	7.59795	5.39118	5.43352	14.0534	11.3366	12.3141	15.4619	13.3134	14.2153	13.2914	12.3696	10.7497
yifK	27.8127	26.1543	25.7962	89.1735	65.2874	84.5181	54.4516	47.3775	53.9618	56.021	48.6335	50.1288
yfcG	6.33957	5.1778	4.67562	6.71231	4.61747	6.46965	65.02	73.7319	42.4937	29.621	15.1679	20.7057
yfdS	2.01641	2.21897	2.20571	2.24085	1.99632	3.83374	2.39036	3.76648	2.00958	2.44772	2.55067	2.2046
yqjH	25.9462	15.729	17.6515	23.592	14.5619	21.276	43.2286	60.5177	42.568	76.2672	127.861	97.483
leuA	6.982	9.57597	9.91724	14.0786	12.472	14.7085	15.2204	15.4475	14.8846	11.2568	15.3097	14.2761
metK	31.9905	39.7324	44.2785	108.083	114.596	87.9761	141.751	153.005	128.637	154.092	332.506	267.318
rpoE	210.266	204.47	195.619	271.77	356.532	463.784	569.898	702.872	499.132	509.53	406.231	342.786
ugpB	15.1491	26.1758	21.9336	107.562	84.1641	165.118	153.132	140.792	220.874	104.37	38.8983	58.2263
hybO	155.974	63.2181	70.9119	28.0477	38.8873	23.0347	10.2515	12.6928	10.5687	16.5136	23.2075	22.667
gspO	6.80926	6.11923	5.61009	7.73221	9.02186	5.99608	15.0505	13.191	14.776	11.6067	7.37026	7.24208
yadM	3.86673	2.85999	2.80412	3.10234	3.73658	3.15628	3.86603	4.59379	4.47426	3.74741	2.97371	3.36974
yqfA	208.413	143.704	147.285	222.368	162.639	265.025	143.075	134.986	98.0516	90.5811	91.3857	81.5854
yniD	4.30792	4.64399	4.63988	6.90443	12.4137	7.11328	3.31818	4.47677	3.0818	4.78641	5.02455	8.83024
ymfI	28.6504	30.3625	27.6642	34.4782	41.8699	46.7859	52.5908	60.2049	48.9264	83.6223	54.0842	47.1498
waaS	23.812	17.9751	19.3428	19.5085	40.2362	32.103	22.1768	29.5613	33.1069	37.3179	44.4766	46.9121
cbl	4.01095	4.0973	4.40639	4.97367	5.09177	7.51379	657.957	573.703	355.443	9.4938	15.3358	12.683
rpoZ	193.793	117.225	123.905	330.645	238.259	294.994	240.639	250.214	209.503	225.976	267.218	212.722
yciG	2.0077	3.26713	3.10764	1.9971	1.99827	3.47237	134.874	104.55	44.9546	16.1608	13.2746	26.5197
prmB	80.5197	92.4338	94.3049	184.224	182.563	188.923	90.1608	93.4539	87.9083	148.588	174.547	173.68
yebG	75.7806	67.0933	72.4725	69.9002	114.203	82.2487	92.9471	92.129	80.6515	83.2328	124.115	109.517
yoaD	6.42408	4.36722	4.37201	4.6533	4.09947	4.77991	18.2393	16.8211	14.9675	9.93099	8.4604	8.9792
asnA	16.3939	14.21	14.3979	38.546	24.857	44.6795	17.3195	13.276	12.957	12.9216	11.8861	14.3791
rsuA	69.3982	42.5848	43.9676	64.3233	68.8181	74.4865	122.96	136.493	111.867	107.449	106.95	103.745
yidC	157.043	155.752	173.208	463.906	464.46	345.683	171.193	192.157	248.093	287.206	504.245	445.716
ycfP	203.88	241.677	221.477	291.139	362.216	277.407	311.766	290.698	281.524	324.096	221.748	280.888
holC	68.5222	74.2339	75.1366	190.239	164.334	171.222	89.8842	96.0407	95.3417	112.042	125.744	118.282
cdaR	29.1773	45.0186	40.6953	115.543	85.9452	76.9851	36.5497	26.2066	36.9138	33.9397	22.6563	31.6353
ihfA	490.108	341.189	352.357	626.208	498.564	615.175	896.243	963.143	668.713	535.606	601.095	521.78
frlR	30.4033	28.5464	26.0024	48.2933	42.1954	52.0755	37.776	38.7827	32.3392	39.4858	24.5713	23.6494
gpt	35.701	37.6509	40.9974	67.8467	61.9125	34.8756	54.7849	53.4906	48.4119	74.4596	138.604	139.78
btuB	38.7755	43.9679	46.3919	105.739	142.562	118.979	42.905	38.1702	53.6179	70.3126	88.2231	96.0696
yqfG	8.67909	2.43574	2.33182	4.86747	3.12775	2.00476	7.09635	4.94732	8.06905	4.15431	2.01683	4.83539
miaA	352.631	317.135	313.278	1343.81	884.827	1247.86	587.357	577.921	506.109	354.685	331.463	293.993
lpp	20627.2	10339.2	11100.1	25322.2	16040.5	17507.2	14373.5	21031.9	13743.7	15628.2	20510	16300.4
nudI	26.1886	20.174	21.052	31.084	32.6055	30.8515	9.64848	13.4379	13.5072	23.7485	26.7675	26.1584
eptB	37.6433	32.568	34.3377	55.9034	60.8841	53.7644	25.2318	28.223	37.9856	32.7482	39.2927	34.697
yjjB	24.0261	11.8251	12.3661	9.30248	10.7241	10.7049	5.74662	9.35493	7.82944	7.47832	7.02158	8.61598
panM	60.157	52.0782	51.5514	81.2244	107.844	109.807	78.5754	87.321	71.361	82.4335	73.7975	74.9531
priB	362.658	453.663	543.937	672.677	1023.47	385.149	387.273	347.779	490.206	747.979	2303.45	1858.38
avtA	59.7674	75.4238	75.4686	177.764	195.453	174.26	101.201	104.084	116.766	164.17	178.938	172.259
ybaZ	37.8054	34.8515	32.9058	49.9532	50.3532	40.425	59.2664	60.2147	52.3082	53.1545	40.8397	46.061
nuoF	228.377	264.071	271.788	651.219	667.136	802.632	432.72	377.82	550.623	708.216	742.115	845.717
ypeA	35.5779	20.8209	20.0764	48.1861	51.6028	43.4199	53.0391	49.0924	50.7978	49.1382	34.408	32.0687
yneK	2.3835	2.6152	2.42529	1.98721	4.00646	2.97839	3.83806	3.694	3.79532	4.72162	2.85691	3.49673
ftsE	38.009	30.0952	30.9379	118.462	87.5458	91.6201	62.2163	57.1049	52.0002	67.4558	72.8896	84.5287
envZ	89.225	86.3825	84.791	202.59	180.263	153.266	75.8809	80.7758	78.9187	82.6951	78.2512	81.6148
ddpA	3.86004	4.92604	4.39666	8.62128	9.91219	10.0747	16.4024	12.2724	29.0908	20.9596	8.97504	13.5991
hisD	21.0707	23.5458	23.2699	71.6878	82.2911	99.1076	594.233	547.004	1452.05	1181.5	863.781	940.183
yafT	3.87329	4.48324	4.3647	3.55264	5.54864	4.09669	4.60872	4.49285	5.14814	4.73886	4.30466	4.14885
ycaC	9.96262	9.0837	8.53226	9.11244	6.09337	8.16592	429.015	518.868	256.668	119.628	88.0508	120.007
mlc	47.0898	59.4883	58.7187	170.278	179.732	177.91	82.4273	67.0425	84.9884	109.698	101.552	128.95
smrA	18.2376	14.1045	14.8995	26.7363	22.8446	22.8831	41.4133	40.03	35.588	36.1182	47.3534	39.3078
ycfH	30.9861	37.3762	36.9806	35.4281	68.0083	37.9055	156.071	156.485	132.509	113.122	121.557	138.166
ygeQ	11.5028	7.59413	7.31104	8.82399	10.4863	8.4306	13.0731	11.5811	11.3039	11.4106	8.00275	9.46621
ydiZ	14.1602	16.0787	14.837	18.943	18.5131	22.9724	391.186	293.682	275.794	158.807	94.9435	167.823
yjcF	2.44501	2.78315	2.6864	2.05903	3.08233	3.1471	2.54654	2.55105	2.60863	2.73493	2.27882	2.23451
bioA	4.60202	4.37966	4.40738	6.79089	6.01115	5.56583	4.41159	5.34605	5.2842	5.86785	6.23158	5.8784
malK	659.618	610.493	641.163	964.143	481.183	2716.19	534.668	474.943	839.838	724.762	557.836	742.132
yoaC	26.6381	18.2158	16.9401	16.0322	26.9584	30.7687	227.759	179.492	119.78	72.2446	38.7775	58.916
yhhY	22.4278	15.1931	16.0686	2.538	1.99419	2.0157	14.7554	16.7719	13.4521	1.9345	2.25138	2.01304
leuD	21.1626	18.4154	19.0413	28.4442	28.8347	25.5684	30.2742	28.1176	36.7845	28.7832	30.294	35.9974
dkgB	20.6831	19.5779	20.181	26.838	30.1845	24.3509	44.8121	42.9206	38.0063	29.3436	34.9343	38.671
ytjC	43.7296	44.3773	47.3014	103.862	111.72	88.6702	48.9497	54.9809	61.6294	59.2392	83.7561	82.1767
rpsU	1734.72	2145.48	1989.15	4600.15	4497.3	1934.7	2554.19	3137.09	2745.66	3606.34	3386.01	3201.81
yeeR	3.63046	4.02856	4.04458	5.65926	5.30143	4.69648	7.30984	6.46614	6.93392	7.05926	8.03958	6.71356
insH1	18.3483	20.9324	22.3028	23.88	26.6083	28.8764	267.863	62.5377	45.3069	41.4302	48.0659	216.989
yigF	6.27716	3.38736	3.58933	5.27703	4.21645	6.20118	3.67473	3.91308	4.0264	3.77373	3.794	4.07653
pth	28.584	30.4577	32.1569	50.173	52.8824	48.6935	49.4213	52.6265	50.397	46.8016	66.9598	54.9055
birA	20.9077	24.369	25.7581	60.0581	60.5643	68.0245	40.5828	29.202	36.837	44.5609	57.0575	63.4404
mdtJ	6.4594	15.4275	12.8478	5.89821	12.785	5.65055	37.8553	46.3099	34.6704	37.8221	24.1603	23.9152
yfgI	4.32533	3.50676	3.51943	4.63161	4.60108	4.23809	7.64188	6.38444	5.26996	4.4778	4.36997	4.93332
ompL	2.01614	2.48281	2.36796	2.7693	4.44026	2.77289	3.02203	2.38934	3.26738	3.75303	2.97783	3.24064
cbdA	3.12753	3.8148	3.82647	4.93195	5.2721	5.45849	23.0279	25.5778	17.2619	8.52461	9.84015	11.5934
yiaC	14.5392	12.5177	11.9134	19.0815	19.18	24.9047	21.9213	24.5923	20.1178	20.0923	13.3239	20.5278
yibA	6.78637	6.1627	5.69128	8.67133	10.7765	10.7141	18.6975	12.3131	13.4171	11.6044	6.47719	9.7842
cysQ	89.8926	55.9275	52.6572	122.35	93.0544	126.251	217.388	252.666	148.416	94.3067	60.7452	75.3032
ygaZ	104.519	98.8937	97.8312	145.181	159.638	127.374	70.0827	73.3472	59.1492	95.0325	97.2645	91.0564
yqiK	4.23141	4.62886	4.392	5.51904	5.71212	6.5154	5.27733	5.48876	4.86334	5.49793	4.16407	5.07986
yejO	229.47	164.361	164.487	261.251	380.136	324.468	532.295	408.72	381.268	384.269	338.589	347.315
ydgH	53.6616	60.7513	60.4883	137.485	158.967	153.072	161.983	146.334	136.625	174.635	169.965	229.481
fliM	334.568	386.18	368.157	613.698	705.234	472.979	27.2747	25.919	22.4211	86.3419	81.6264	72.9258
glpK	2871.25	4085.95	3756.53	6874.2	7712.57	8933.36	6560.43	5641	7919.63	5924.63	3772.41	4676.89
yeeO	3.67581	4.04385	3.7283	9.13271	8.02201	6.44227	32.3324	24.4525	17.5447	13.0639	9.49932	10.1048
fmt	114.677	128.608	124.975	226.523	250.329	216.959	204.374	242.476	191.141	193.693	187.37	189.498
ybfQ	2.00508	3.08163	3.10178	3.12523	1.99886	2.55183	3.48086	3.54332	2.90772	2.36869	3.15426	2.59407
hyfD	2.8167	2.70936	2.57042	3.3592	2.77902	2.6541	2.83527	3.32859	3.22206	3.5469	2.69023	2.94865
hisL	1045.31	233.089	238.228	373.674	248.491	334.938	1169.86	866.687	725.212	859.924	581.379	481.988
glnQ	44.0903	61.2606	60.5871	223.125	169.823	219.044	146.431	140.621	219.436	180.788	174.718	163.424
ygiV	13.819	10.6362	10.0268	16.7291	14.8054	16.973	83.868	86.4955	65.6691	33.8626	21.969	29.8423
metH	52.4693	53.0824	53.5517	134.43	143.005	147.202	54.2011	58.5536	61.8622	88.8432	88.2792	101.299
sucA	521.916	584.071	595.177	1459.8	1463.84	2128.7	473.827	489.554	752.578	1234.23	1144.07	1339.69
rnt	26.7769	30.0948	30.8122	56.1913	63.8676	46.4926	43.9278	46.2743	50.9039	53.7227	67.006	59.3421
yebE	32.0665	33.4242	32.9258	56.6249	52.9261	46.3055	59.8453	58.0781	51.3375	34.098	34.5275	33.7555
argS	29.2569	36.3818	38.6019	79.5702	83.0835	56.8409	104.679	109.656	108.751	111.756	181.458	168.076
ccmH	9.71282	15.1923	16.2512	17.0709	58.0565	11.5278	9.10653	13.0757	12.0142	9.68923	20.092	18.1355
yidX	18.5152	10.8924	10.1357	12.9252	11.1781	13.0537	17.1951	18.0002	14.1382	19.4001	10.9208	13.4276
zapD	60.5008	47.9448	50.5345	90.4892	87.9518	79.5235	66.1274	73.5672	56.4892	70.8907	93.1883	87.3673
acpT	43.1374	36.4111	32.7235	80.5919	55.0391	64.2655	65.7964	79.9989	61.8251	56.1996	31.9021	38.8539
znuA	52.2509	54.3003	53.8657	71.6208	92.8638	79.9597	59.4737	60.4842	82.6753	75.6402	67.8966	71.3247
ydjF	32.9838	31.1278	31.8765	50.7025	44.3813	52.4269	23.4556	25.2321	45.8718	39.9257	37.2096	40.0849
rspR	40.8844	44.0428	42.6513	52.8184	68.6568	59.9748	49.5972	59.9217	53.9618	68.3697	60.6665	60.7239
ppdD	4.33998	4.1558	3.98855	2.99506	3.26736	5.05879	4.40936	4.87054	4.02281	4.39688	3.18459	3.813
yceD	523.344	435.702	500.198	987.993	897.756	781.308	672.696	824.66	979.347	1156.02	2272.43	1756.16
kbaZ	15.8412	16.358	15.5534	29.3305	36.0036	31.472	10.7741	10.3744	14.5042	16.0138	12.1987	9.97566
paoC	2.8267	3.71025	3.61794	5.15798	4.23616	5.5097	16.9667	15.0218	13.1407	7.34663	6.98797	7.94648
glcE	4.33605	3.3503	3.05458	7.21571	4.25863	5.70724	54.6964	39.0934	11.9666	8.61813	5.32118	6.66054
yraJ	8.27284	6.30539	6.1642	8.2156	7.89438	9.85763	15.4583	17.2034	11.2858	11.9909	9.75575	10.776
ycgV	5.16198	5.7122	5.40415	7.63809	7.72795	6.47315	12.8541	13.6556	10.4686	12.033	10.1866	10.2492
ihfB	565.816	364.98	368.505	695.145	683.489	842.852	1062.02	1159.29	921.697	807.471	711.269	758.637
ykfA	11.228	12.6126	11.6247	21.8531	20.535	15.1634	21.0102	28.3267	24.9507	27.23	20.0202	23.6213
yjfC	4.1555	3.13302	3.04909	4.05654	3.92755	3.27437	4.0669	3.55405	3.90031	4.14894	3.29312	3.3664
hycH	5.63501	7.33831	6.74888	10.44	6.44424	7.55	8.20849	13.0779	8.71975	11.2319	9.3778	7.7859
ygcS	2.30948	2.48902	2.42011	2.59243	2.3109	2.806	2.74004	3.42585	3.31941	2.85904	2.4004	2.86407
hemF	13.4553	20.9409	19.8905	38.2504	36.3876	31.518	28.809	36.1059	25.2081	30.4815	31.3892	31.1835
ybaL	37.9337	31.193	34.545	73.7545	69.1005	63.9237	34.6884	35.2288	27.6846	27.2726	47.8247	38.0477
yjgR	6.91088	8.32556	8.13304	16.7639	17.9678	17.4043	43.0062	34.5299	27.8076	23.0287	23.0867	22.6099
ahpF	194.239	172.652	179.516	274.74	272.644	301.555	182.743	215.639	213.975	206.608	238.896	218.155
fabI	459.975	336.493	369.262	774.686	679.73	758.784	882.27	1014.78	926.87	929.956	1370.81	1175.41
lsrC	7.88162	4.90177	4.8132	9.53059	7.1923	7.57055	10.8071	7.40592	15.8538	10.2609	6.68555	6.94601
rsxB	16.5164	10.8133	12.0193	31.7834	18.1051	22.1601	44.2672	41.6543	48.41	33.7962	54.5961	35.7244
mnmG	25.1658	22.7573	26.065	57.5959	55.0135	47.7812	72.8706	61.1602	73.2346	60.6524	121.258	103.053
serC	108.864	100.544	99.8842	206.654	197.566	178.376	289.788	406.072	246.969	307.929	336.891	307.548
lepB	66.4814	71.7294	80.7103	173.856	200.141	146.198	116.164	125.032	124.187	127.51	262.51	206.569
pepQ	180.329	158.357	156.731	366.166	386.077	470.023	215.996	204.902	220.078	227.582	187.507	213.267
mdtA	5.92347	6.14834	5.86733	9.12876	10.0618	9.16782	17.5272	15.9875	13.9642	12.7766	10.6499	9.56681
ybiW	7.0361	6.01741	5.60464	6.79974	5.13656	5.34455	7.44345	7.35583	5.86841	7.32951	5.22498	5.25618
yhcH	122.085	137.297	126.595	90.403	195.352	81.1925	33.8794	35.7138	24.6989	26.1258	22.3408	19.738
intQ	2.37203	3.23286	2.80407	2.37058	2.84117	2.5984	4.74912	5.04445	4.11264	4.2467	2.24473	3.38208
yqeF	54.1859	68.9164	70.3488	319.419	251.355	290.238	135.482	130.967	166.878	149.848	173.07	173.005
ydcJ	8.24258	9.84193	8.55537	14.7691	12.0026	15.4177	157.126	120.13	184.121	54.2163	22.6916	31.4234
nemA	20.5935	24.4807	24.5785	63.6761	56.3674	69.6666	73.3068	76.7929	54.8925	44.2319	50.3778	50.4516
gltV	10.0869	3.75115	6.25654	3.19371	17.0615	5.50589	3.88744	4.45691	6.33385	1.98164	17.8712	8.60755
valW	18.6396	8.96207	8.75014	31.0583	7.51406	9.10754	7.57869	1.97469	7.85861	6.19025	3.41404	4.87311
hyfJ	2.04637	3.05625	2.98057	6.90797	5.71858	3.65479	4.2234	3.94451	4.43924	4.07433	4.50423	6.04022
eamB	5.8153	4.4649	4.76921	11.8762	7.51123	5.17072	9.95439	10.8816	8.14689	7.1679	11.8348	10.7499
nfi	54.6078	66.6026	66.9693	104.689	121.892	99.9112	97.2246	107.947	86.4518	83.9452	100.083	99.7565
hdeB	43.654	46.1805	46.0116	62.41	54.63	67.1597	2916.75	4318.8	1149.47	554.813	656.322	1080.36
pgk	512.318	584.926	582.609	957.583	1129.08	1225.99	1778.15	1673.95	1727.64	1909.84	1800.85	2224.93
yheS	36.8563	41.1961	44.0797	74.6336	98.9396	82.2351	44.729	46.732	43.4001	50.5056	75.5663	75.0152
rlmH	51.9951	37.001	39.9435	73.2617	85.5854	64.5844	40.1171	50.6307	38.2091	49.8117	74.9995	57.5194
mdtM	8.55103	6.76868	6.91796	7.93857	8.96926	9.6328	10.04	10.4737	8.55754	11.5994	12.166	11.311
yggR	6.16661	7.99198	7.91492	12.0937	14.0719	10.5099	10.2864	10.8994	10.9564	12.796	14.209	13.7839
fdrA	2.51955	2.56465	2.45863	2.26246	2.50384	2.32604	2.67866	2.54261	2.59633	3.02605	2.36847	2.77503
hisF	14.1862	18.4197	17.5889	69.4244	85.0572	79.1733	240.434	191.1	695.07	545.707	339.346	416.704
ylbG	14.431	9.03711	9.1419	11.8989	11.9919	11.2203	18.124	16.228	13.2583	15.7432	14.9882	14.1191
yjjZ	13.3681	4.63748	5.52455	7.98226	3.17691	7.71665	4.99382	3.12566	4.36951	3.98573	6.71023	2.93869
rihC	247.567	269.717	254.072	412.56	376.356	392.646	34.2142	45.8232	52.3286	62.0868	45.7025	49.0838
menC	30.9886	33.5726	35.1318	72.8782	80.1505	58.4426	74.3054	81.0921	62.1857	66.5226	97.7011	95.0463
ygiM	66.4669	105.357	99.8969	133.401	372.099	291.159	230.352	258.421	272.791	267.976	227.428	192.039
yaeP	205.623	140.534	134.025	183.999	166.9	277.876	198.376	221.962	177.701	167.98	108.704	107.892
yfjH	7.11681	6.70174	6.50037	6.15651	11.2284	9.02966	9.24634	9.84717	7.44834	9.56864	7.83396	9.69521
tusA	85.1327	74.1596	75.4243	131.102	88.9491	101.544	209.488	231.294	187.164	212.523	236.459	232.835
mgtL	475.954	274.62	265.78	950.266	892.918	976.111	488.179	679.136	748.412	1180.19	815.896	654.615
nhaA	38.3638	30.4739	30.2899	104.564	95.1317	65.4371	119.046	129.168	74.4898	45.6642	51.5251	46.238
rsmB	38.4805	48.7551	50.0137	76.8074	96.5341	76.7492	97.5765	117.7	97.3974	87.6546	117.082	111.055
lysP	22.219	21.3382	22.2354	51.7009	45.2552	40.1705	71.338	78.6574	61.0994	73.5322	100.525	93.905
yicL	23.0047	15.284	14.9964	23.4522	22.1669	22.8377	94.7467	109.32	66.5195	22.8388	19.8093	19.287
yggC	37.2561	23.2017	24.3211	35.4333	37.3087	39.0387	42.9397	54.4817	44.6432	40.3853	44.4097	41.337
mhpB	3.44194	2.80975	2.71273	4.05423	3.032	4.42947	3.12226	2.94206	3.53813	4.31235	2.90595	3.38782
eutH	4.04322	3.01593	3.08799	3.02266	3.03549	3.50237	5.29104	5.46069	3.8567	4.28551	4.54517	4.42597
bcsF	16.3776	7.13061	7.722	21.0113	14.4684	20.2526	14.5846	8.62328	10.1094	7.14054	7.7317	6.53857
yebW	13.3676	7.45504	7.30533	17.8359	8.61645	10.3721	49.0316	38.2836	32.423	31.6261	26.0972	19.61
ygcB	8.19421	7.49182	7.45836	5.83084	6.78736	6.48025	7.20782	7.76878	5.5327	6.40216	6.28556	7.23279
cysG	37.9288	32.284	31.8536	59.7636	38.3815	44.7421	37.1063	37.9564	27.5174	38.5071	37.3705	37.569
argY	1528.21	1132.07	1146.03	2623.44	1867.18	1116.18	594.247	682.779	677.739	935.547	1050.85	1040.27
ygaC	5.26448	6.22614	5.89596	10.1973	8.49538	10.643	56.6516	44.9684	50.0762	35.4577	25.3632	32.2742
fucP	13.407	15.1387	15.5636	14.3781	19.3034	15.2381	4.57919	5.2473	7.42152	6.59414	6.97866	8.7443
glyV	910.208	347.9	359.115	482.564	466.491	378.954	971.748	985.983	794.45	791.911	722.243	671.406
bcsC	11.4189	9.93577	9.78874	16.1715	19.2868	14.4416	26.037	26.9653	16.7444	14.9703	15.076	15.5169
potA	22.5148	23.3847	24.0458	41.48	38.7303	25.6606	54.5829	54.5263	52.7411	74.0766	95.9091	103.526
yjcH	20.1249	34.2623	29.7596	179.283	112.488	244.627	83.9978	64.4681	228.605	173.215	63.7854	106.237
mcrB	37.0893	42.1453	42.0048	45.0936	76.3846	54.4019	12.5088	12.6207	13.3114	23.8427	24.0335	25.7123
hslO	45.7004	46.6951	47.9641	268.538	199.114	238.254	81.1369	82.3993	84.385	73.4132	89.5282	65.9273
alkB	5.59401	4.91553	5.10508	6.64789	8.4822	7.74175	17.8875	21.5035	13.9786	11.0771	14.3943	12.6796
yebC	90.4147	73.5446	82.3884	168.704	192.693	167.688	191.62	187.099	223.769	230.447	369.293	361.732
yoaA	14.1854	16.0825	16.3109	42.8688	37.7853	33.1254	33.4024	34.3996	32.722	34.6707	42.0542	39.7303
dgt	41.4619	36.9112	36.2266	67.0038	62.8832	91.7325	43.7585	43.3211	37.5927	41.9281	34.8724	35.1191
ypfJ	50.6027	46.9613	47.4166	85.5775	82.7626	87.7161	104.22	106.215	75.5607	62.8387	69.0273	66.4929
alpA	4.81385	3.08958	3.00558	3.70407	4.00589	5.06796	2.66839	2.88054	1.99625	5.56712	4.08305	4.31733
rlmI	20.4958	27.8761	30.3815	52.4095	58.7088	38.549	48.1838	50.1129	43.5641	55.5612	110.475	102.234
yddA	4.78642	3.25657	3.35773	3.26688	3.66861	3.89176	3.13326	3.62485	3.56061	3.63688	3.58892	3.61218
yhbY	463.195	460.49	448.661	830.702	890.419	705.721	652.308	743.812	631.24	698.66	675.042	608.156
ybeF	6.91279	8.6801	7.98035	11.1739	9.92467	10.3419	10.8997	13.1706	13.635	11.3928	7.9176	8.90686
mioC	217.001	201.085	194.575	446.666	389.298	375.519	512.224	497.515	551.992	431.92	351.473	384.934
gtrB	49.1023	66.5872	68.2496	123.592	243.752	147.774	55.2159	55.0835	69.9552	107.018	126.5	153.766
eutA	2.83215	2.89418	2.89177	3.84301	3.40301	2.85596	4.47098	5.59253	3.172	3.41659	4.22351	3.67907
treF	13.0803	10.1009	9.61307	22.0835	14.016	16.3579	63.557	70.3638	41.0545	27.9378	22.5822	21.5555
rrlE	1.99813	2.0674	2.1301	2.62098	2.14665	1.99887	2.04885	2.00103	2.036	2.03695	2.49074	2.67847
yfdE	2.82321	2.56014	2.42081	2.69471	2.11863	2.47392	4.9655	5.67177	3.0588	3.79316	2.94412	3.06684
hcaE	9.36868	9.18325	8.94647	20.8593	18.0201	19.9495	27.548	29.7257	26.1658	22.5153	19.1106	23.6434
rusA	2.00099	2.0121	1.98707	1.99963	1.99978	2.36201	2.39115	4.04556	2.00058	2.25227	2.25157	2.5851
ymgG	12.0367	5.77964	6.6174	6.8829	8.10549	4.35772	13.3034	14.6353	21.8936	56.834	98.4571	89.5752
pykF	181.006	207.425	212.818	245.902	376.375	341.341	687.199	729.663	591.145	594.078	704.615	771.278
basR	24.4006	23.1453	22.9807	37.7584	42.4278	38.1612	39.913	43.3178	37.3655	54.5827	53.3114	55.0023
ybcY	5.24691	3.83209	4.03011	5.92569	3.7093	4.67369	7.94603	5.87445	8.24111	5.92498	7.11049	4.64918
glnP	28.5553	52.315	48.6631	217.157	154.572	207.234	128.193	127.712	209.701	164.13	126.008	128.271
wzxC	2.32276	2.90241	2.78811	3.75142	2.95112	2.72147	5.87811	5.47721	4.8009	3.53725	3.34563	3.63949
yfdP	2.01515	2.95973	2.90066	2.73567	4.72237	3.46713	4.34534	3.26076	3.21053	3.68053	4.08884	3.38135
yehB	3.13284	2.61843	2.65604	3.08436	2.68249	2.63763	2.74201	2.63052	2.61326	2.75996	2.89216	2.68657
yedY	11.1528	7.09242	6.9213	9.85646	8.74691	9.07481	42.6091	49.5623	28.4443	18.8175	15.8249	14.4888
yejB	8.88034	8.35637	8.48489	16.2915	13.7632	13.3287	9.49368	12.3828	8.80615	9.61906	11.1714	11.6494
recO	23.4318	25.3215	27.1502	37.9746	61.0925	35.1839	45.4606	51.8331	42.1237	51.4551	86.4188	74.8256
dgoA	4.39393	4.20942	4.2292	6.18296	5.18738	7.60169	5.09503	5.69344	5.37854	5.46744	5.27265	5.13329
yigM	6.68015	5.76422	5.74228	10.742	9.62255	9.64593	7.42408	8.11084	9.53271	10.1332	9.69811	7.15493
yeiH	7.3165	7.37168	7.37224	18.4034	12.9257	13.1947	16.687	17.1963	15.6647	30.9322	33.6153	31.7739
yjiL	15.3481	9.8735	9.99129	12.5834	9.75714	10.1491	6.06308	6.36578	6.3379	6.91765	6.39484	6.57925
metY	563.772	304.115	289.803	589.931	370.626	383.123	366.342	492.508	410.111	629.113	448.48	360.486
menI	12.4701	18.2946	17.6142	39.0101	39.5064	30.6348	33.3712	25.2692	32.0884	36.2599	32.6968	46.4745
yaiX	2.00921	2.72485	2.6381	2.63465	4.00716	2.94136	3.76294	5.6031	4.3195	2.29751	2.34672	2.2567
yeiS	30.3138	26.7996	24.3622	71.3587	49.7918	57.8465	22.6854	16.1673	19.3879	28.5037	15.1744	24.6042
trkG	7.69215	9.67376	9.71014	11.2848	11.9925	11.7794	16.1188	15.0912	17.9434	18.8054	19.9259	21.2916
ymiB	3.56646	4.10346	3.36272	4.53058	3.33459	4.61779	7.43532	12.3855	11.6225	10.5075	3.06672	6.88581
trpA	53.5081	46.8413	47.8725	162.809	112.398	158.985	59.073	76.0286	66.5248	83.3624	85.9039	99.9498
lpxL	55.9632	45.1087	46.4137	64.0436	56.9061	60.5109	45.1401	51.513	43.8079	57.7418	64.1315	62.0086
gntX	51.6307	44.4709	45.2765	107.041	94.3234	118.489	62.9463	66.3485	66.7349	68.7462	70.143	62.2784
csgD	6.11073	6.12968	5.72987	9.0891	6.95735	8.39126	24.4101	27.1443	25.7212	22.4131	15.5232	14.7145
pyrC	20.475	28.0039	28.8253	47.9575	69.3435	42.1057	54.0726	49.9394	47.8454	51.9196	71.7255	79.2385
can	251.662	283.042	267.411	858.771	700.802	853.765	714.288	842.062	808.417	642.61	509.893	464.051
yhdX	3.90325	4.39908	4.03469	4.41235	4.73799	5.48491	5.77373	8.19736	6.62797	7.38068	4.82679	4.78333
ygaP	19.9465	15.9276	16.7942	18.7878	29.0653	21.596	11.582	13.2806	13.3306	14.2884	18.2332	13.2225
yeaG	17.0713	15.2712	13.3314	18.415	14.2529	21.174	606.389	529.779	431.909	199.07	82.891	137.221
rimK	22.9774	25.4168	25.7096	56.4073	50.5755	59.3723	34.6787	34.2408	28.2828	39.072	44.6375	41.5193
ydiV	16.3203	16.1383	14.9388	20.6953	26.7171	17.3171	21.3295	22.606	22.5492	22.3735	15.113	20.6604
ttdR	30.9121	8.18354	8.6743	4.58655	4.01151	3.59244	4.43838	4.59576	3.4213	6.77509	6.3389	6.74982
ydjL	4.06154	6.43492	6.20176	10.8919	15.2184	10.4714	6.46298	6.13681	8.87783	12.1742	11.3348	12.6929
arsB	3.38	3.92314	3.86281	3.35875	5.46942	4.10535	16.4236	14.694	14.6188	10.3306	10.2593	9.16944
rlmM	30.589	26.1859	27.1517	63.1231	57.3274	56.4278	45.934	52.7283	51.3885	46.4843	53.957	53.0262
yaaI	5.92021	4.34749	4.42988	5.93167	7.19414	7.99615	6.02353	7.13493	7.48974	7.45138	6.71308	7.36498
tufA	1804.38	2104.45	2269.08	3472.6	4024.2	4388.89	2175.23	2085.11	2577.74	3494.24	4951.24	4926.43
ynfA	6.72824	7.85235	7.82449	31.8985	13.5374	17.4458	26.7019	19.8186	21.2396	20.6497	24.8521	15.8662
lgoR	74.0235	49.3588	55.8772	74.0401	77.3615	117.51	29.7735	30.2046	56.8212	48.3344	61.3433	56.8413
ybaA	5.65497	5.44167	5.12697	3.22807	6.34159	5.09546	41.4346	36.3588	19.6854	10.7279	7.85269	9.62242
grxA	26.5485	18.4673	19.6537	31.231	40.6655	44.9094	32.8042	24.8276	34.7647	22.9665	24.5036	22.2329
yjaG	76.4427	81.587	79.2901	108.882	125.768	119.778	84.1797	101.204	83.0382	113.017	102.498	108.676
truD	61.8925	58.953	61.5679	119.667	143.005	106.42	96.7912	96.0828	94.6785	105.334	135.523	131.333
aaeX	11.4046	17.423	15.4132	35.8953	23.343	23.2813	34.3765	30.3802	31.0186	33.7979	21.8832	25.895
tfaS	13.8856	8.39996	8.11683	11.9911	8.72521	9.51019	38.0559	40.6346	25.5009	19.0835	15.86	11.0443
ompT	425.286	707.161	651.334	734.209	1168.31	850.482	209.977	158.972	258.14	800.675	557.438	707.745
lolC	53.8775	51.9828	49.56	98.0625	115.788	82.0203	60.931	74.3415	57.8716	77.7505	66.9107	68.5049
sibC	3.17858	4.63582	5.0968	10.8906	5.01145	12.6622	16.7464	8.47651	15.5647	4.84196	7.81157	6.69333
ilvM	3.83036	3.84931	3.81853	7.37292	7.85156	2.53501	5.2243	4.04365	5.3837	19.5676	25.2855	18.4437
ybaY	55.5916	31.4419	31.1528	58.4774	50.6428	57.3578	510.983	805.357	329.265	226.104	206.495	213.684
mlaA	85.85	67.8297	69.742	151.779	152.662	155.148	103.95	113.492	90.7096	105.417	119.286	102.271
rbn	21.5008	19.8214	19.7743	32.2321	32.3514	25.8112	35.3734	36.5077	32.6204	33.3441	34.9869	32.2736
ycjV	2.58002	3.34056	3.31682	4.72538	4.34388	3.59572	2.78504	2.84182	2.31056	2.37295	2.72063	2.92754
ybeQ	9.97106	7.66359	6.9066	10.2106	8.62143	10.4222	22.0582	23.1592	15.425	14.7213	7.75102	10.5487
ldtB	51.3291	46.8074	47.7316	79.3436	109.321	83.1761	191.248	201.192	154.326	155.563	180.676	170.777
panF	8.74353	9.27982	10.1235	20.0099	20.2766	14.6162	14.7083	14.6637	14.6978	15.74	29.4639	20.7682
renD	3.77917	11.6212	10.497	9.64715	33.8873	21.1133	16.5925	9.79457	16.5375	29.8404	21.8656	31.9401
insF1	2.18192	2.08854	2.03783	2.10098	2.48763	2.00423	2.32671	2.31586	2.00409	2.19157	2.01495	2.00352
lgoD	5.50871	3.28942	3.43518	6.7807	5.98218	5.26944	6.35934	4.48456	6.5189	4.11753	3.9314	5.30207
ynjE	69.824	42.0313	47.8487	33.4192	59.6326	27.9323	14.1256	14.6786	15.1123	23.3088	39.8058	39.6613
rplP	496.502	723.487	837.861	1197.08	1330.8	1249.49	591.831	540.419	813.329	1518.37	3509.16	2699.36
tonB	77.4359	39.8676	39.8547	53.8581	55.1913	56.336	47.0873	59.4068	31.8613	68.4345	59.0937	65.7635
bglX	41.1576	35.7183	37.6725	81.3725	79.1737	76.0956	53.3941	57.2463	46.522	52.2121	68.3631	69.7466
asnB	41.52	44.8395	45.0269	87.253	89.5736	106.396	64.4784	63.6822	70.6518	81.9137	79.9746	83.5203
dxs	92.2051	113.02	118.97	241.612	261.978	198.734	129.256	152.917	146.854	166.945	248.71	242.645
fdoI	271.727	198.536	208.57	330.94	329.087	423.714	206.22	232.639	219.976	354.317	388.802	365.909
bssR	78.3016	18.5795	25.701	3.49173	8.42548	2.91845	52.2687	52.0745	28.1359	23.0005	89.7039	110.056
pdxB	62.1041	60.4289	61.9979	130.46	120.918	129.659	130.141	146.264	122.423	124.556	146.814	137.443
fabR	309.083	279.259	270.791	481.718	479.145	455.308	183.939	206.924	272.354	356.786	277.943	287.705
gltA	1647.84	1877.85	1757.98	4895.79	3890.92	5330.42	2252.54	2489.5	4062.63	4937.57	3109.47	3679.05
ydhR	306.599	172.491	176.855	268.719	191.534	254.485	686.272	751.305	701.479	570.358	526.727	482.729
mntS	87.1205	62.8046	65.5873	138.121	154.843	189.102	395.74	419.991	365.718	413.938	447.856	408.948
ispU	106.245	109.071	112.259	275.023	266.533	234.355	165.001	173.584	177.307	153.274	180.872	198.343
yedR	2.87196	2.94053	2.87457	3.94299	3.14995	3.47118	11.8832	16.9997	5.61322	6.90728	7.79462	7.2968
yggN	24.6341	18.2717	18.0627	34.3752	38.9315	41.2444	44.1656	42.8009	34.9452	45.6793	38.3453	41.1762
pgsA	120.489	92.9572	95.286	185.769	141.395	143.341	154.546	166.771	146.115	150.334	168.183	149.751
cutC	37.7802	32.2989	31.8773	51.7534	47.2016	69.2993	111.553	123.244	69.4279	88.2237	85.6116	67.064
abgR	19.8183	19.0464	18.5034	40.3141	33.8359	35.8226	19.5862	23.7509	31.5764	33.7987	26.0976	32.3594
ynjC	5.52076	5.55901	5.57895	10.8078	8.46986	8.66907	9.27526	11.0556	8.72154	7.81936	8.45904	9.48342
nth	17.2903	10.6056	11.8635	20.3364	20.8467	12.1286	22.2407	22.4778	25.8947	31.53	54.1864	43.2914
intG	83.0984	46.7679	46.3016	157.351	114.286	102.287	5.50598	7.48368	4.84196	20.7213	20.5302	13.8585
rstB	29.663	27.8844	28.1966	57.3803	64.8173	51.3717	49.7836	65.5817	60.6978	66.5362	73.8772	65.749
yigL	31.9409	53.4758	49.2906	100.806	103.7	113.808	85.5692	83.7058	91.5931	90.1779	67.1939	81.4307
narV	3.04199	3.65889	3.61534	6.5818	5.51248	4.93874	40.0777	36.5587	23.0624	9.87962	11.3752	13.2354
ycfT	3.22106	3.88896	3.65696	4.33088	3.70548	4.46493	8.33143	6.96362	7.37408	7.04342	5.0527	6.04198
proP	39.7973	29.2327	28.1223	66.7847	43.9931	73.6044	134.699	162.845	100.428	105.12	79.7591	81.4959
fixX	3.39764	2.98695	2.88836	2.29515	4.92392	2.48861	3.96965	2.29612	2.40581	3.0765	2.42185	3.52061
yggX	86.7067	90.1021	96.6281	107.996	154.113	158.666	123.057	108.603	121.37	152.768	203.555	201.649
srlM	84.5549	208.891	183.921	124.007	238.136	125.447	15.2199	23.5398	14.2339	20.0118	18.2003	15.8698
yhdW	5.63274	4.70341	4.30263	5.12626	4.46791	5.76989	27.6308	22.7971	36.8049	21.819	9.26513	15.6669
cvpA	20.857	14.7089	16.3248	28.4721	21.2245	18.2446	23.584	27.2002	23.3111	20.038	34.0236	30.8025
treC	1049.08	1659.74	1316.27	2364.39	2843.33	1986.63	386.892	349.97	392.277	99.5014	37.6208	44.9575
yfdK	5.51935	4.13681	4.06125	6.04631	4.23373	3.82108	6.34055	5.10708	6.23333	7.09495	5.91612	5.90094
hiuH	12.8175	10.9656	11.61	7.39307	11.1965	8.10823	18.1022	20.1623	17.3457	10.1934	13.9317	11.3314
dld	77.0688	96.2484	92.7169	166.623	164.211	180.725	239.511	229.236	242.332	201.389	170.149	203.085
yhjX	109.754	9.87643	12.9857	21.8439	8.04814	131.36	7.48639	6.30862	5.55517	5.03029	5.16992	6.09676
glyT	616.298	344.197	375.902	886.132	655.22	767.607	336.066	304.788	344.488	454.294	589.494	431.753
alaS	200.554	227.73	245.314	493.11	614.596	533.431	365.849	362.991	378.617	486.388	744.54	696.765
scpA	4.4975	3.96453	3.98736	5.07084	5.40829	4.79499	5.53004	6.00015	5.06931	5.36178	5.57367	5.46979
bacA	30.2152	32.2177	32.08	87.2039	70.5627	67.5522	52.5217	56.2801	48.3996	51.5288	55.8882	54.3758
rluF	64.6009	64.9206	65.4867	95.1813	104.285	118.178	66.35	72.2123	58.8416	75.8739	81.5024	72.1305
ydiN	2.11717	2.21779	2.16503	2.07176	2.22406	2.20558	2.3919	2.44062	1.99909	2.37125	2.20969	2.22199
ldrA	106.449	94.2829	96.0573	130.249	215.905	95.7462	171.698	183.018	117.791	186.942	244.638	232.816
artP	87.7379	79.1223	72.7334	113.228	102.94	124.93	284.351	310.514	242.374	171.294	107.577	122.521
nanC	70.7754	90.3837	77.2738	21.8962	72.135	18.2235	8.24024	8.22784	6.397	3.67164	2.62085	2.75443
sokC	9.29736	15.4276	14.4574	8.5463	1.99078	24.3638	12.4726	18.7513	16.3373	12.6644	7.5533	8.68517
chiA	8.14205	6.78065	7.13486	10.4725	9.71114	11.5696	14.7362	17.8064	12.8639	11.3451	15.1631	11.6446
mgsA	650.491	405.769	417.213	784.73	718.921	723.437	365.432	362.098	462.869	427.916	383.789	438.191
argE	64.5114	61.3965	58.7471	134.027	96.6486	147.125	80.753	86.2226	77.2134	81.8934	62.0628	65.9072
skp	880.913	742.608	776.031	1491	1365.57	1420.71	812.399	844.723	884.128	1022.1	1195.8	1142.76
fadM	11.5384	7.68983	7.1788	13.1785	10.8249	10.3634	50.1644	60.0142	63.9186	28.1446	15.4807	23.3803
yebF	46.0396	36.3627	35.9842	59.4422	57.6262	45.7957	318.88	308.259	239.095	162.759	154.196	174.991
rplR	319.791	376.096	453.55	715.513	1213.1	619.62	563.437	432.79	537.601	799.796	2342.14	1896.21
ydhV	5.78339	5.18989	4.89382	4.49497	5.1715	3.72606	6.95386	5.815	6.53345	5.45405	3.95492	4.59916
yfcO	36.748	30.3004	28.1706	43.7122	34.3389	45.4639	57.2221	61.7187	54.5127	56.4763	35.9464	36.9646
mhpE	3.30948	3.78586	3.77885	5.16456	4.77485	6.4563	5.70103	4.6108	3.84323	4.62819	4.7407	5.03461
ybjL	25.6503	16.1887	17.2732	23.4611	25.1133	16.5928	31.7229	31.6975	26.8836	26.2796	36.4296	28.5008
wzc	2.38607	2.35711	2.47558	3.20475	2.19561	2.60714	10.0886	9.7009	6.74488	2.88638	4.35154	3.56852
flhA	75.5234	63.9774	64.2543	130.976	137.452	104.163	13.5919	9.90863	11.6484	24.2592	25.5452	17.7251
manX	680.894	788.304	794.438	913.283	1026.66	1610.84	560.921	512.386	611.659	833.437	713.443	1150.01
yehK	2.00079	2.00965	1.98966	3.41833	1.99982	2.41314	2.67005	2.29167	2.34067	2.58034	2.5712	2.2229
aceF	142.377	134.36	164.387	201.713	258.595	242.805	346.44	302.398	347.004	345.596	926.653	734.415
allE	10.1099	11.2762	10.8164	20.0535	19.1365	19.0783	14.3382	16.9946	16.9159	19.7672	16.1823	19.2405
rluB	18.1211	16.4458	19.4337	26.1534	38.2333	20.1016	36.4826	38.6548	41.4595	47.4976	123.988	97.2644
ychN	426.67	272.772	271.373	554.272	486.955	552.85	302.529	301.945	307.489	300.264	239.587	259.942
ybgL	45.8495	40.9508	39.8292	92.5524	82.2071	80.1058	81.3723	77.0711	60.4868	68.7098	60.4311	67.9617
sfmD	3.2235	2.60136	2.64697	3.64138	2.69962	2.46762	3.30421	3.32975	2.51245	2.97271	3.69138	2.58277
yhcC	26.3913	8.31366	10.241	4.38655	7.55327	5.11336	5.28515	4.99787	4.90325	4.74289	9.15527	6.86272
yedJ	11.4226	10.2334	10.4169	34.067	24.9065	25.7482	31.2812	31.8608	28.9276	24.96	27.8685	27.6718
nanE	143.995	142.67	135.211	131.844	179.817	90.9482	25.3292	28.7708	21.5448	13.0408	11.3951	14.58
pyrD	13.2052	11.2912	12.7805	9.98983	13.666	10.6098	11.3112	11.3445	9.20551	15.7374	31.0358	26.0185
ygiD	13.5756	9.93515	9.5379	10.7825	12.5041	15.2233	15.1019	17.9143	14.9898	16.3409	11.6408	10.3862
cmoB	12.2529	11.4552	12.3992	24.1741	28.8635	21.7165	38.8884	40.8467	33.9886	39.5951	65.6201	56.867
fabF	205.121	211.49	228.277	627.803	643.182	493.822	394.965	427.477	391.367	372.449	607.272	551.777
yfeD	87.4902	71.1025	69.3464	96.202	108.309	79.3626	18.7756	20.9892	22.5122	40.8573	34.7755	34.0549
ydaW	4.83368	3.60139	3.38255	3.59113	2.55563	4.69091	7.10114	4.90132	6.42099	7.0327	3.80991	3.59563
csdA	34.9217	28.2384	29.151	50.1869	49.6594	42.7653	53.2172	63.199	50.7145	52.1922	61.7258	60.1138
yciN	223.676	168.906	167.808	201.764	246.728	296.797	185.529	188.072	195.504	222.754	171.147	215.378
folP	35.5267	40.9929	41.6304	70.027	101.312	75.8582	37.2458	34.9259	42.7405	60.5092	66.0952	70.853
yedP	9.01112	6.97918	6.33992	5.97475	4.95065	7.77403	161.079	175.26	110.831	50.1729	24.4278	35.7329
prpE	2.7613	2.9028	2.87982	3.78623	3.70955	3.56366	4.47467	3.73055	3.63871	3.31428	3.36469	3.07265
narG	621.698	181.341	292.062	13.2302	108.184	14.3782	18.2716	19.9186	16.5863	44.321	360.813	392.527
agrB	17.8922	8.9816	8.52271	15.9252	12.1508	10.035	12.2251	12.9675	11.2656	14.3105	8.99648	11.4975
clcB	4.26229	4.40554	4.28321	5.02917	5.79275	4.35694	7.62939	8.57258	5.78253	8.32858	8.92564	6.01248
yhfG	5.30545	5.03114	4.50568	12.0832	12.0727	6.02329	26.981	18.8388	18.5037	19.5396	11.986	11.477
yfiL	8.69848	6.61237	6.42675	7.3234	8.51742	9.00303	40.3506	36.9641	28.9504	21.6846	16.6434	17.4033
yagH	11.2536	12.3927	11.7301	17.6691	21.1751	17.4073	11.0106	10.6136	11.1897	10.3236	8.02892	9.24031
rplV	369.501	799.11	932.082	1165.14	1480.41	1017.84	688.818	491.128	883.983	1357.33	3800.52	3082.71
cyoE	256.025	237.36	254.137	1030.01	813.472	702.56	251.218	226.372	316.149	465.576	626.841	663.3
ybiO	6.15189	4.4054	4.14932	6.44962	5.09756	5.16128	34.0552	37.8012	24.6401	15.9248	10.8062	11.1259
ygiC	136.809	177.824	179.161	370.925	399.051	295.682	133.412	161.171	168.861	168.985	201.062	210.382
ridA	620.486	511.919	525.503	754.199	906.277	686.309	760.208	986.75	923.526	958.748	1078.61	1017.26
ykiA	18.6897	8.86746	8.52136	21.8368	22.8558	16.3504	14.8434	20.8942	16.7695	20.8539	14.1444	14.1771
argC	11.7898	9.07862	8.82968	16.6738	12.7975	19.5298	14.4031	11.6699	9.71835	9.93262	8.01902	6.68833
fklB	164.837	219.667	217.508	686.74	529.293	594.663	175.673	149.729	201.172	307.881	293.762	389.267
yodD	10.3363	8.72777	8.02153	4.76629	7.59939	12.9848	282.051	272.944	174.954	84.2936	42.5923	48.4142
yfeO	14.1092	8.93064	8.60672	13.7737	12.9707	13.8451	33.5411	40.2001	30.9129	26.6878	19.0441	19.4559
hupA	6812.55	4706.07	4809.54	8844.96	7861.88	10072.1	2168.72	2339.49	2665.17	3012.62	2725.9	2700.03
yciB	49.0526	52.1949	51.4281	70.4963	91.5501	62.4241	84.5751	99.0645	79.7352	94.8224	98.5272	102.492
ugd	8.14068	10.0631	9.42066	13.9066	12.4041	14.8079	36.3567	41.1497	38.9444	35.7465	26.5909	28.422
holE	61.2733	65.1857	61.7377	88.1032	119.149	109.733	111.364	115.94	107.69	150.287	118.517	105.831
rplW	404.796	1209.42	1359.62	1186.57	2721.22	826.35	959.106	779.299	1515.7	2227.44	6158.65	5990.18
uxaC	65.1855	70.1916	62.3154	69.4084	71.377	87.8854	74.4549	72.9486	82.5143	60.2257	30.1154	39.601
helD	28.9983	23.5184	23.865	44.4805	44.7032	43.8129	73.9758	75.6672	57.1959	60.47	64.8191	61.5806
ygeN	2.4631	2.51247	2.55792	2.11656	2.59179	2.39178	2.50005	2.11544	2.17009	2.5474	2.86465	2.41761
dnaN	56.9777	42.2246	46.085	116.45	73.7343	76.2872	88.9383	95.6691	87.6797	93.8208	145.059	123.673
gapC	93.4854	95.6963	86.8586	142.994	171.23	161.137	790.836	882.079	662.602	484.264	307.75	347.898
trpT	5.29272	4.46933	3.98678	3.14324	7.55535	3.85942	5.76432	5.53185	2.04094	6.9854	4.93687	3.98117
fis	22.0094	36.0924	39.3542	66.4205	105.102	50.8853	82.8358	80.8051	124.929	151.946	300.667	242.212
rplI	348.646	398.329	490.067	734.21	909.71	407.945	362.252	361.672	481.058	594.399	2049.12	1509.34
paaI	4.86567	4.02684	3.97425	6.25674	4.67837	6.97038	4.68414	5.72248	4.81789	5.46491	4.58987	5.01464
tehA	8.6767	10.9883	10.5257	21.8983	20.9209	16.0764	38.1326	33.8451	34.4129	26.2659	24.6861	24.2221
yciU	77.3051	53.2674	51.7508	142.327	88.1555	100.239	110.545	104.748	82.2726	98.6599	78.1637	95.7936
envC	51.2298	49.1106	48.8526	102.627	95.016	101.004	54.6596	58.318	50.0976	66.9141	64.5129	73.1482
ygaH	45.8595	58.5188	55.9533	91.3025	124.511	71.3143	36.1856	38.1738	33.6981	47.062	46.2791	45.2437
rof	92.6975	43.092	43.1683	132.243	56.7439	103.74	63.5375	65.8266	53.4296	54.0304	42.1895	41.1951
caiA	14.7304	8.89168	9.11917	12.2107	11.4758	11.3186	7.14041	8.22462	8.33953	10.2629	9.89033	9.01779
ispD	24.2903	29.7865	31.2266	77.1515	89.0907	68.8291	43.0672	45.47	43.6749	50.1516	75.0853	61.7237
psuT	3.88715	4.67128	4.36012	7.61342	7.50202	7.44605	6.86529	7.82004	7.71785	9.26754	6.73882	7.33689
degP	138.668	161.956	157.353	320.794	397.814	374.978	285.934	287.397	240.802	173.511	168.548	140.857
narQ	15.2411	9.51091	9.80784	11.4203	12.4487	8.59872	12.4072	13.082	12.3609	14.4693	15.7721	14.1154
rhsH	3.5429	3.06328	2.96661	3.25431	2.7916	4.44827	3.40024	2.50643	3.24758	5.16248	3.37985	3.92594
bfd	12.3387	9.866	10.1317	14.4039	12.8742	22.5171	18.4095	26.5059	11.0248	31.1129	33.7603	44.2941
yjiH	4.07003	3.93248	3.94592	4.72506	3.4336	3.77115	3.75945	4.78748	4.42514	4.68727	5.2915	3.58594
yiaU	8.12662	8.62222	8.13153	11.4125	13.5444	12.9229	20.0836	20.3669	17.6317	19.4244	14.7582	14.9922
yoaF	57.4245	35.9075	36.4666	69.078	55.4051	79.993	69.894	59.4788	45.7127	46.9829	43.8773	38.7332
hicB	10.8463	13.0734	12.6555	23.0506	15.2049	15.6667	34.3187	34.1977	35.5135	34.2639	32.5937	32.61
yidF	67.9091	33.325	35.7236	48.1586	28.6874	48.5962	20.3712	25.7189	25.1351	22.4472	24.074	19.9724
ycjU	3.87767	3.54271	3.57113	3.89147	3.27846	6.22334	3.71733	5.1914	4.65568	4.49698	4.31277	3.30473
waaF	62.4037	76.033	75.8535	138.536	152.647	129.589	119.784	114.792	102.968	124.969	137.05	152.123
valV	10.4366	4.9873	4.82555	7.77219	3.82469	7.37587	3.85737	4.33265	7.89847	6.05692	3.46539	2.98341
slyA	170.818	155.779	148.438	153.372	197.272	192.072	339.788	339.434	309.992	294.819	214.701	251.041
pheA	71.2329	73.0205	74.4402	93.8931	125.248	108.3	135.704	157.25	165.856	175.794	186.664	212.261
ycjM	10.3191	13.5228	12.7789	21.2034	23.2979	19.0782	4.81809	4.43686	4.74649	6.08956	5.30196	5.08879
icd	1180.5	1362.04	1347.16	3195.05	2963.47	3697.67	1752.37	1586.1	2755.88	3885.16	3192.92	3812.11
yfdT	6.40654	3.86147	3.88267	3.72776	3.36947	9.05372	4.5484	4.35454	3.83348	6.53493	4.66581	4.37976
creD	4.05297	4.22505	4.42676	4.41618	5.72832	7.06019	7.75214	6.14747	6.98606	5.83984	6.96369	6.42388
yacG	69.4854	41.3039	45.1469	89.862	100.399	68.1835	51.4856	50.1483	59.3418	72.4868	99.7083	84.3661
tmpR	5.81555	3.52587	3.33868	3.14075	3.95837	5.14032	7.31309	6.99744	5.87834	5.69491	2.95841	5.68199
fpr	84.0186	78.2629	74.6991	136.807	123.809	164.124	125.312	123.37	116.363	100.16	73.9421	76.2846
gpp	90.6916	99.6154	103.537	185.531	197.083	167.823	128.672	138.662	132.149	145.555	191.905	183.324
ysaB	8.76446	7.889	6.96826	7.34539	6.69269	10.475	30.3858	27.8991	23.2893	19.3996	9.44162	7.7582
yfiR	35.167	23.8228	24.5991	26.782	26.1689	21.214	31.9093	35.3579	28.8057	33.3511	38.0632	33.9622
rihB	3.26816	2.59429	2.73839	2.95961	3.05437	3.10556	2.60225	2.89091	3.25385	2.51023	2.93803	2.89461
pflD	12.4758	9.94434	10.108	19.2465	18.2324	20.4823	8.43231	8.97223	9.12231	10.2971	9.98737	10.2146
csrD	29.4035	26.4328	25.3619	49.9711	42.6633	54.8784	53.9012	61.4763	47.7349	46.7335	37.2816	36.1564
micA	81.1833	72.6227	69.7664	97.1127	136.368	93.0846	187.404	94.4039	150.578	165.864	110.328	193.655
yojI	10.0205	7.22948	8.45466	21.3284	17.5085	12.8044	10.9914	11.0105	8.34799	14.6824	37.4573	29.5976
ydeT	2.28812	2.74156	2.63925	4.0884	2.79384	3.1091	2.74863	2.94591	2.91676	2.67458	2.39029	2.71905
nlpC	59.2726	37.5594	36.9393	79.3996	58.5106	80.7288	99.5277	107.579	81.1141	75.7411	62.2717	52.8154
prpR	3.28903	7.12292	5.88601	26.1383	18.7552	28.7052	43.5114	34.1847	58.39	28.1657	10.9631	15.9126
ompN	3.53326	2.62086	2.52726	2.95103	2.62327	2.34826	5.49932	4.69306	3.71656	4.26445	3.36474	3.30975
rplL	1258.6	1323.97	1510.44	2249.12	2960.17	2074.12	1789.71	1688.54	2315.75	3432.56	6906.96	5382.88
ribF	125.436	133.913	133.13	238.073	246.345	254.773	195.743	199.625	186.711	219.638	218.502	221.592
efeO	8.35871	6.33998	7.75171	13.6242	11.6931	10.6987	9.77785	8.09134	6.23279	16.399	51.6675	46.1192
exbB	331.597	88.683	98.721	116.563	66.8488	71.1348	54.35	71.0242	34.5395	78.8954	102.685	101.664
cpsG	3.26028	3.07099	3.13941	3.94381	3.22705	4.0472	12.4303	9.99745	7.19912	3.46359	3.91817	4.14701
nemR	11.3043	12.2519	11.2563	17.8241	19.7817	15.6524	34.4599	31.8089	27.4235	19.6289	13.5146	16.7806
yqeK	2.74701	2.31689	2.36692	2.62111	1.99489	2.63758	2.16563	3.06404	2.78442	2.14727	2.27183	2.01146
dedA	32.8724	28.8302	29.6767	60.2292	76.9922	58.3091	60.969	63.8205	47.701	64.4375	78.2474	76.5718
rplT	741.118	696.593	798.295	1404.65	1575.52	1362.88	1199.12	1368.86	1609.16	1973.94	3918.09	3052.88
purK	9.18107	11.508	12.2041	20.9272	30.619	15.2613	13.3199	13.0497	11.041	13.8134	23.8723	22.5414
hypF	22.6443	10.7177	11.997	13.8871	11.243	10.7986	13.384	13.425	9.49283	10.4077	15.8634	14.7428
aroM	18.5018	10.1732	10.3645	20.5861	17.0481	15.6173	63.6835	76.1579	65.6969	40.5758	37.6398	40.8003
iaaA	38.7799	39.4466	43.0798	79.9708	73.0867	90.8454	688.036	728.895	674.626	87.8435	137.835	125.991
cueR	44.5076	39.1777	39.9192	70.1809	64.5914	71.6631	115.687	145.722	77.6499	68.3109	80.1593	84.668
yhhQ	8.98104	8.81123	8.85885	11.1822	8.52628	8.87011	37.7229	39.6052	33.5402	29.7479	32.7338	31.7597
ypdI	3.44626	2.90126	2.91829	5.86522	2.50317	4.92977	7.9137	6.9452	6.01506	6.23865	6.28777	4.62302
matP	73.4515	53.2707	51.6394	88.8528	80.2526	105.049	67.868	65.7636	70.1234	71.7977	50.8975	52.3081
ybjC	18.4282	18.0032	17.7558	40.8708	38.1217	26.3137	24.4154	21.8576	26.2654	36.8903	37.3968	30.614
hcr	5.53926	5.30693	4.93292	3.60413	4.79726	3.183	6.02769	3.75952	4.40066	4.00357	2.74432	4.00212
pqiB	11.3984	16.0966	16.3478	24.4046	28.966	20.5405	26.339	34.7305	24.5526	28.5864	40.7324	39.1371
rlmB	74.1423	56.0916	56.9028	107.986	100.692	92.4055	67.6454	74.3194	60.2114	61.7901	66.7893	55.1589
ygjP	26.139	18.4292	19.2139	30.6743	31.6214	29.4905	26.0469	31.2053	26.6141	28.1621	34.105	23.8919
yaiP	3.93584	3.05004	2.99769	3.04005	3.64555	3.33563	6.55519	6.365	6.01513	5.06393	4.22348	3.79218
aspU	9.28067	2.69842	2.44766	1.98363	5.67586	5.55942	9.4398	1.97638	3.48088	8.40413	2.09709	2.97044
flgH	139.061	211.831	201.192	318.676	457.624	344.499	29.0356	23.5626	21.5648	61.7025	61.4345	45.8986
glrR	15.8915	17.5995	18.6545	40.4129	46.4413	34.3577	33.1921	34.2876	29.4885	32.7081	50.3345	48.3875
flk	19.7079	20.0311	21.7334	43.3734	43.7421	40.0044	26.7043	28.3085	23.2914	25.2031	42.3784	35.1036
yjhQ	9.96566	12.0942	11.538	17.7394	19.2114	16.5518	7.05737	8.12007	5.67588	10.5396	9.3388	13.2573
trmI	45.7495	40.0656	40.8104	81.0266	75.1094	62.23	123.589	127.642	122.046	115.209	126.13	137.137
cof	39.27	23.3119	23.6263	44.1107	37.2281	42.3338	26.9706	32.315	36.3106	35.6114	30.3859	29.4797
dmlA	7.93896	8.64381	8.15015	11.0128	11.1099	8.53802	37.9491	39.5101	28.2364	15.3013	13.3883	12.6967
rnr	98.2087	87.0248	88.7811	140.903	135.778	151.303	132.325	135.95	103.702	105.338	115.93	115.159
astB	10.8897	8.93766	8.49775	36.8912	12.9369	36.1378	35.6855	30.9835	57.9748	43.4021	23.134	29.8369
yihN	6.13461	6.47305	6.42236	13.965	9.16744	15.7027	5.18218	5.38324	10.0358	21.5993	15.7859	23.3324
eptA	4.80567	4.26095	4.07965	5.83647	6.27102	7.52064	18.6601	19.0312	17.2219	34.7856	22.8393	29.8669
yffB	119.921	96.3812	99.2909	136.664	201.579	160.968	88.3605	89.599	100.212	152.02	158.451	154.506
yehW	8.08037	4.96237	5.08591	10.1385	10.2552	6.39267	26.7676	35.1254	21.3887	16.6221	20.1044	16.9061
csgF	2.99438	2.91868	2.78816	4.10762	3.67185	3.96795	3.69747	4.797	3.62511	3.45981	2.58185	4.45245
yebK	132.503	112.517	117.045	186.157	196.973	200.463	87.4953	90.7249	150.973	175.003	172.549	194.993
livH	3.5993	3.57151	3.60107	8.16644	8.0231	6.84847	4.05844	4.88379	4.31553	4.20552	4.85291	3.90563
torD	13.2867	7.91132	7.55111	6.9128	9.51861	5.54569	22.1985	30.9083	14.571	19.558	16.6244	12.9454
yjbS	3.44775	2.6367	2.90682	2.0053	2.70212	4.54635	2.69848	3.38721	2.51856	2.51008	3.26362	4.06238
chbA	7.50558	9.32954	8.91747	10.2873	22.7422	13.6202	9.87192	8.13367	9.66644	12.1574	9.9384	11.1404
yjeV	10.8506	2.52438	3.05856	3.66232	7.28793	4.5405	3.333	5.41098	2.02052	1.91284	3.90699	3.37132
yhjY	18.782	14.3737	13.1087	21.5418	19.7349	19.6781	115.519	116.271	72.9181	52.353	32.5491	32.6665
purR	30.7668	22.5544	24.8219	40.0492	45.591	30.6663	52.2537	51.8427	50.6058	69.2677	111.426	98.9512
ispF	16.4554	23.3471	23.754	89.4393	75.1534	50.3022	46.9596	38.7197	43.1824	53.2687	74.6851	68.8171
yjhZ	8.81437	6.70946	6.17681	8.83292	6.55765	10.2714	11.2301	7.12935	14.2481	10.1973	4.96035	4.97293
holA	45.4745	51.0525	50.7398	87.1132	107.221	78.8231	90.0458	77.3278	79.2559	99.6697	103.471	111.064
tap	133.604	147.115	151.385	234.188	166.824	326.581	8.98276	7.37837	6.90716	23.6566	25.3931	28.2625
puuB	3.60413	2.7001	2.68163	5.1523	3.76379	5.69656	5.37331	4.73626	4.28682	3.6153	2.94297	3.49572
argO	20.3919	22.937	20.5692	27.5476	21.8451	21.3006	30.3277	33.2981	27.7335	25.0051	16.7512	15.0705
yjhX	73.6723	48.9883	49.9237	51.9126	66.2788	60.7834	39.7345	47.9407	38.6597	61.5997	61.5342	52.9532
kch	25.9086	22.0911	20.7946	23.767	27.1606	33.6699	37.2652	47.4703	27.7411	33.6608	23.8608	26.9962
yajO	103.346	85.1397	83.2105	121.861	125.427	130.075	198.276	212.607	164.576	114.413	96.6391	109.253
sulA	73.5866	85.4692	83.2932	109.64	106.802	115.738	165.88	182.032	157.07	104.826	100.639	93.1673
cynR	8.96459	9.31382	9.1873	14.8683	16.1601	13.5402	13.4783	14.3364	10.8941	14.6642	15.3561	14.3814
mltC	21.0503	27.1561	28.3618	42.0482	49.8127	51.3554	33.1628	36.0722	37.3641	42.5635	56.7422	54.3455
alsR	65.9822	61.0955	62.8451	128.784	129.931	165.999	43.3315	46.9904	94.4746	78.8049	71.4085	70.1822
gcvT	718.919	813.241	771.618	1375.92	1376.38	1324.15	738.24	799.139	494.462	460.956	402.132	483.626
ynfE	8.40811	5.47015	5.28195	5.10582	4.63832	4.49504	8.13394	10.455	6.6504	7.48419	6.00319	5.73531
yfaL	5.23108	5.2629	5.1095	8.85026	8.94933	8.53334	13.8917	11.1626	11.1972	11.5698	9.59952	11.5402
dnaJ	176.669	164.901	154.121	657.706	606.268	741.872	259.12	247.749	231.268	226.429	159.897	132.837
ysgA	21.7645	17.3771	16.0947	40.5213	31.7657	47.6305	157.389	165.045	140.155	86.9798	49.3283	65.211
waaL	43.2198	60.5282	63.2012	66.4263	164.024	100.355	48.4308	52.0125	51.7855	63.0503	87.3377	88.4119
tsr	151.864	136.963	164.934	326.015	338.213	372.788	11.8101	11.4642	9.73849	16.7568	41.1174	36.1579
idnR	17.2332	17.2434	16.2955	27.0809	25.1472	26.3691	29.8369	33.4297	32.935	32.3323	24.4715	23.2498
mscS	55.7022	37.3748	38.5135	57.3358	44.7016	49.04	126.636	157.693	58.3267	72.1552	92.174	86.1377
yqjA	71.3147	55.9826	56.5389	95.371	90.4687	95.1813	91.0666	107.993	75.2616	69.0768	73.7376	61.7218
maa	81.1994	71.5737	72.5946	137.499	149.575	107.939	77.2389	83.3848	92.8971	78.8367	82.2845	90.2701
treB	3867.39	4195.71	3754.65	7494.52	6934.58	5884.25	942.198	872.912	1036.47	229.241	137.281	139.129
dnaK	1659.8	1731.26	1529.32	7027.86	5500.71	8022.45	1950.18	2046.82	2014.82	1707.23	935.376	715.247
yjdF	18.9261	16.8499	15.6675	27.368	27.7701	39.7788	25.1435	29.6016	23.5812	32.5557	20.506	21.469
ygcN	26.1744	19.4907	19.9247	24.6604	29.1205	22.1414	8.06648	8.4665	9.83404	11.7498	11.6457	12.2791
thiK	19.0934	25.5652	23.6985	43.9471	63.986	47.5738	45.2137	41.3794	36.8281	47.4801	36.4414	43.3594
tfaP	1.99818	2.42963	2.31982	2.00069	2.00041	2.31514	2.6859	2.8991	3.04186	2.67997	1.99613	3.53414
priC	25.6768	28.666	27.2121	43.0985	50.4577	50.1606	50.3061	52.3416	47.5269	48.7001	39.2623	37.9594
appY	16.2548	7.13325	6.97646	4.15463	6.33577	6.03411	12.7743	17.4036	10.9596	18.0199	12.7432	9.55767
yahN	44.1133	31.6726	30.2826	34.088	30.2687	42.6401	8.0158	9.88587	7.12859	11.7462	8.79269	7.87252
yneF	9.80157	6.27727	6.69432	8.9779	10.7055	9.70654	14.0894	13.0241	11.8649	13.236	16.3453	14.8404
dtpD	5.96086	4.67628	4.73794	5.2303	8.53662	6.24721	9.11443	12.8671	7.57768	7.90741	8.43916	9.31782
yrdF	8.60088	5.28673	4.92426	6.36811	3.97008	9.53354	4.48899	3.26372	5.11463	10.8834	5.47388	3.02613
ydcH	143.493	80.9875	82.3375	55.9312	66.1385	129.069	259.228	211.2	324.042	168.668	108.818	129.132
flgC	610.782	681.171	656.988	888.64	998.108	942.33	55.7444	36.0295	47.3852	173.231	147.067	122.89
fecD	26.6977	15.9439	18.0704	32.2911	26.0654	27.5826	7.47875	6.43069	5.63246	5.56827	8.6483	8.67209
sufB	19.2155	11.3578	11.2606	18.8322	11.4211	18.5115	134.909	135.576	89.0422	46.6359	36.2851	46.3391
argD	9.12743	9.21911	9.42043	23.6731	21.6213	21.1718	17.8755	18.2134	15.4401	17.3793	20.7321	20.393
yhbX	6.46652	3.89396	3.82996	5.08068	4.08009	4.44032	4.22074	3.46487	3.81201	4.66439	3.509	3.70949
ymgF	9.54582	8.2199	7.94105	14.608	14.2201	8.76379	14.0006	16.5642	17.6747	11.5659	10.1082	9.92135
lysW	1137.27	569.441	654.681	1159.09	849.927	644.524	769.944	963.19	646.806	744.079	1474.84	1107.28
dsdX	239.159	181.38	158.225	619.143	446.26	861.795	7.54649	9.61499	14.7215	105.462	36.7524	51.8461
tas	198.583	153.977	154.267	361.54	297.98	381.249	237.103	284.721	210.274	201.018	190.248	194.118
yciI	147.041	89.0641	90.8772	194.415	146.051	265.807	220.343	207.467	167.244	193.657	168.361	170.664
yhjR	67.4836	36.3026	34.5377	68.7303	76.424	79.3219	120.055	109.522	115.211	109.202	66.7751	56.1776
pepD	461.812	475.333	471.93	808.97	873.869	966.245	619.46	667.953	687.926	749.783	682.104	788.681
torI	33.1486	23.7351	21.5549	17.5326	25.8555	26.7064	26.397	17.4421	17.9612	38.7507	18.0452	28.5494
phoA	12.6392	12.2628	11.4673	31.1835	23.7197	21.4418	28.9875	26.2175	24.6239	19.7088	14.7175	15.6464
fliS	151.139	216.23	211.49	298.395	309.747	349.868	12.1692	5.93311	8.25141	27.6783	23.8101	34.6294
nupX	3.80165	2.82945	2.89379	3.8492	3.12171	3.07146	4.09356	2.86825	3.583	4.05166	4.37855	2.92214
kduD	18.2005	14.6496	14.9532	29.9917	31.3144	31.3205	15.1013	16.3144	20.6671	19.5615	18.2624	21.3439
yhjE	5.47061	5.47659	5.24472	9.83118	7.29388	11.6437	16.0113	20.087	15.1203	15.7352	12.4537	11.2114
nanA	913.211	1025.29	891.957	504.855	1099.47	457.919	63.5462	76.2515	51.4067	35.1478	20.4788	31.1861
yciA	10.4991	17.5467	17.2929	29.1385	31.9804	24.8413	30.3757	36.6608	39.8525	36.8027	43.7376	39.7105
sfsB	8.69849	16.579	15.413	24.0891	19.0366	22.0816	18.2602	21.9147	16.9314	28.2926	25.9066	29.7933
fucI	28.1683	47.1603	45.2748	49.9893	77.8551	59.5475	10.8856	12.0595	13.0035	14.7684	14.3399	14.501
nfsB	179.519	110.632	123.562	243.453	211.232	271.319	79.4115	89.7815	98.5727	122.735	172.377	147.843
ygeW	5.35619	7.05605	6.65926	4.45478	5.71355	4.68566	4.26435	3.83248	4.03467	3.91146	3.23009	3.915
aroD	25.0753	27.9008	25.8274	51.6846	50.0606	56.8649	42.6397	47.7965	38.0689	51.4862	36.2536	41.1892
argP	76.809	69.424	68.7213	119.677	101.927	122.639	78.8705	94.7235	69.707	85.89	82.4564	81.4603
dcuC	272.196	56.9648	66.3211	4.90861	12.3229	5.60431	5.03486	5.7236	4.53416	8.32187	11	9.92374
hdhA	64.2947	49.681	46.9587	62.4271	47.4257	52.7882	362.206	416.507	244.028	160.98	120.354	146.539
aroP	21.3723	18.29	18.3674	44.3653	42.1569	43.4372	30.3023	33.1599	26.713	32.9391	32.8094	35.0594
alaA	51.1211	82.1446	80.9626	152.781	213.479	169.025	61.7581	66.3791	69.3425	82.2611	92.035	87.7223
yeiE	44.4033	46.7468	42.6404	76.2318	76.4595	81.2156	20.7781	29.5548	25.0636	127.309	81.9624	87.4922
kdsB	57.213	47.3522	49.9738	97.3372	88.8437	89.1682	62.6603	77.3941	63.7709	67.1537	88.463	78.1132
thrU	160.958	184.072	183.345	154.688	301.348	210.373	132.115	216.431	142.867	154.858	184.632	126.407
gltJ	21.4371	24.6952	23.3403	91.6532	62.254	80.2528	45.3121	51.9503	80.0012	58.0021	40.1982	47.7405
queE	10.5957	8.81837	8.87953	18.8623	27.0349	20.2374	24.7548	21.7866	24.7744	23.0128	20.8269	27.1605
yebO	33.6779	30.8485	32.8858	57.1467	58.6895	65.8826	63.5081	76.6595	78.9157	72.4243	93.2855	93.0612
rfaH	27.7135	22.6331	22.4523	33.0341	26.6916	41.008	46.0425	55.6414	46.8033	43.3399	38.6992	31.6546
yjfY	2.87703	3.65674	3.69774	3.28205	2.5039	3.47167	24.8888	9.27098	18.38	6.88902	6.96317	6.70201
hipB	16.882	15.5563	15.3628	21.7228	17.3113	29.5392	32.5778	33.8526	33.7648	31.5346	26.9521	22.9985
yfhL	18.3798	16.5957	17.7393	28.1812	16.5307	27.8597	10.4269	15.5352	19.0497	18.342	23.8223	17.5535
nanT	248.227	244.368	217.744	176.524	269.728	132.585	28.5779	30.0608	18.3617	13.4081	9.14893	11.6775
trpC	7.80419	12.8106	12.0856	47.5321	38.32	54.178	32.4608	33.5792	33.1031	38.0406	32.1889	35.2083
yfbO	5.34386	5.26129	4.72845	4.93713	10.3122	4.54611	7.19422	7.16024	6.18249	11.3979	7.09575	6.93929
atoC	30.3697	39.9975	37.2555	34.5296	45.6456	46.5434	16.7713	15.7942	17.0806	23.0064	16.7183	18.0897
yagM	3.78309	3.86847	4.26089	3.02245	4.94517	4.22088	3.24036	2.93312	3.18694	2.67921	4.0434	3.78965
diaA	91.6045	68.7633	70.9677	151.31	130.303	147.072	88.2561	98.8122	99.3323	101.133	106.166	101.645
frlB	28.9058	26.8207	25.0719	32.585	41.1284	27.9112	9.68907	10.4082	9.1924	6.82343	5.30055	5.52794
yjfI	2.05116	3.70746	3.36743	4.18283	4.08135	2.70278	2.52691	2.19774	2.30647	2.68614	2.36194	2.56633
ftsB	77.896	74.2348	75.8382	185.531	162.776	163.228	158.702	128.53	124.658	124.799	143.382	127.997
feoA	423.84	107.453	136.538	26.7906	56.9036	35.9825	81.2291	84.2188	50.1533	113.653	248.572	262.031
alkA	9.36548	7.34962	7.49426	18.6164	14.7749	18.2625	20.6045	17.4232	16.305	16.1565	16.1864	16.8064
ymcE	16.8652	5.33017	6.5278	4.69526	8.71129	7.80923	3.22892	4.35994	3.9265	2.66542	4.1572	4.81703
araH	12.0641	11.0509	9.79471	15.1586	14.7254	18.0505	22.8866	23.8165	23.164	24.9708	11.7146	15.757
yaiT	13.4795	10.7703	10.7821	15.8419	12.115	15.7345	24.6196	25.299	22.0586	20.6497	19.8384	16.5645
poxB	20.3961	14.683	13.4786	18.2609	13.3729	17.1812	498.715	543.673	316.85	172.809	98.032	150.993
arfB	20.3543	27.5517	25.4495	34.8642	43.4434	34.8612	49.903	40.2691	53.7526	48.1901	34.1961	37.0932
ybhS	25.1176	20.7527	20.757	38.8304	36.2271	40.8816	21.7267	27.2584	24.1721	19.8773	18.7976	17.9234
yhfA	131.244	115.791	110.68	278.551	253.288	288.183	159.515	147.035	184.018	200.72	137.322	169.784
yidK	2.71291	2.97383	2.87366	3.98604	3.23379	3.3052	4.02233	4.25691	4.21224	3.62643	3.23956	3.11699
yadE	13.243	12.1495	12.0752	14.9121	23.3831	18.3669	15.1675	13.7816	13.5886	14.0938	12.8711	14.4371
pbl	4.00853	2.28132	2.30935	2.52583	2.83678	2.01241	3.1268	2.7188	2.44664	2.29709	2.23179	2.15221
amiC	46.6209	45.2328	46.4086	123.095	101.333	102.227	61.9474	63.3899	51.5072	67.8739	82.8095	79.0072
damX	162.073	148.17	155.386	306.601	317.888	265.802	243.292	273.271	229.129	244.472	326.886	306.246
shoB	215.886	36.7915	46.4619	81.3848	75.384	130.184	90.3387	53.7509	57.5828	49.323	75.0289	62.6286
ycdU	2.64658	2.41302	2.42158	2.17254	2.85134	2.14799	2.50145	2.17345	2.56698	2.73927	2.71945	2.44518
ugpA	4.82358	8.74431	7.26943	27.3521	19.4371	29.6279	23.7883	19.0474	28.3513	17.8735	7.39269	8.99048
rhaD	2.48776	3.25513	3.23068	3.72487	4.89926	6.19216	6.37825	4.65515	3.99952	4.59911	4.67838	4.95139
hmp	38.9602	35.4534	34.1645	65.6678	57.8685	55.775	284.98	215.573	276.749	53.9917	42.7241	39.9161
glpX	139.525	186.984	182.955	366.524	481.162	416.997	195.036	180.001	228.008	216.087	203.077	210.294
peaD	3.06015	2.75124	3.00814	1.9827	1.98963	2.89289	1.9983	2.26546	2.38345	1.88586	2.42258	2.25548
yadD	7.10755	6.3351	5.9844	9.33609	10.5262	9.92458	11.1675	8.88734	9.51349	12.3535	8.04351	11.0601
yihQ	2.57877	3.04962	2.93163	3.3997	2.82714	3.56557	3.63302	4.51747	3.55887	3.70325	3.22395	3.54376
ulaD	13.9868	9.87303	9.67569	18.0608	18.373	20.3864	11.7874	8.66326	10.3521	11.4598	8.15341	10.5508
yoaK	5.40751	5.68615	5.82486	6.42398	6.23467	3.44948	7.03986	3.76685	8.96296	11.7615	15.2578	7.28313
lysQ	38.2075	18.6088	23.9576	62.3141	46.3561	53.5185	63.1653	29.0312	45.9232	43.939	119.414	89.474
metV	9.35044	10.4309	11.0029	17.0699	14.8637	16.2348	15.0165	11.449	15.1908	18.8594	23.3058	30.5952
bamB	103.636	94.8078	102.076	271.883	278.917	238.008	182.086	204.46	162.727	162.959	253.023	227.315
entC	5.63584	3.66036	4.14219	5.83355	4.40967	4.10902	3.20546	3.02802	3.00587	3.9901	7.1784	6.31293
lon	267.007	247.825	242.717	1497.49	1040.81	1347.42	333.746	332.605	324.403	306.048	277.111	231.199
yfdV	2.00944	2.25703	2.27401	1.99644	2.44642	2.5629	2.44954	2.77586	2.12035	2.74034	3.18891	2.68014
ghoT	54.6746	24.959	21.7248	5.2419	17.8236	7.00502	18.0105	16.5645	13.2743	15.9658	6.7158	7.45161
mazE	26.5138	28.2215	27.3218	63.2888	62.94	68.1877	44.7517	36.9293	50.2694	49.7357	37.4103	51.5006
puuP	4.57956	6.55155	6.26264	15.0013	12.939	21.8488	9.3401	8.07412	7.55872	7.92999	6.5489	7.68065
yihO	2.40249	2.68315	2.72424	4.02944	2.99925	2.955	3.36094	2.83847	3.3328	2.95165	3.64979	2.56819
ilvG	33.2772	18.1258	20.1542	58.0661	33.8677	42.2303	38.5951	47.0339	41.5269	309.437	470.605	365.835
ppc	129.473	158.89	151.521	254.316	286.205	317.613	238.085	253.742	243.216	354.517	279.149	355.631
rlmL	21.3228	21.8401	24.0816	49.7413	53.5867	40.175	44.7928	39.5447	40.8141	52.2479	92.441	89.1531
allB	4.71809	3.94396	3.87205	4.68544	4.27319	4.14714	6.47064	7.38276	5.05163	5.06819	4.92634	3.9952
ydhB	10.3486	9.45979	9.73234	14.4448	14.3259	14.3783	18.5368	19.1004	16.8164	14.2587	17.0097	14.1334
nrfF	2.04011	2.77423	2.6156	2.21663	1.99114	2.3737	2.36776	3.16215	2.59935	3.20836	2.59896	3.33439
ydfJ	19.5537	10.7917	9.47798	19.9239	10.3726	13.5422	65.8164	66.4297	41.2657	39.9144	17.2571	22.2667
nudB	56.7482	56.6356	60.7449	145.832	145.382	135.734	178.03	160.435	206.735	207.865	286.904	276.929
tolQ	30.5893	43.9892	43.3864	106.328	110.965	71.5357	61.3899	62.811	61.0424	77.1696	92.4161	88.1604
paoB	2.71445	3.29786	3.08034	4.53597	3.62526	5.01794	16.1445	12.4419	10.3644	7.54804	5.23828	6.28746
gltI	94.1718	128.558	121.228	216.574	261.401	327.377	245.433	236.138	370.61	297.012	199.513	250.161
ssnA	3.42046	3.10965	2.96382	2.72838	3.37084	3.71549	3.38403	3.49929	3.66306	3.69324	2.48586	3.41125
yfeR	9.49623	8.36482	8.3775	11.6829	12.4563	13.392	15.7464	14.9583	15.8962	14.9617	14.2571	11.9975
rclR	14.2331	9.81189	9.46152	18.2619	13.3544	13.6828	14.7552	16.3131	18.6793	12.3454	8.97581	9.12431
hybA	77.7858	46.976	50.2087	27.2244	39.5736	25.135	8.4719	10.3355	11.8538	15.5529	18.4191	16.7621
torS	7.49352	4.3977	4.67906	5.90742	5.74724	5.99864	6.59018	7.92013	5.85166	6.40813	7.75548	7.70161
rdgC	36.3678	41.1262	41.8084	87.4181	90.5538	73.7289	58.0563	54.046	67.216	73.5025	83.2701	83.3922
cyaA	105.303	89.4165	90.2744	131.376	131.553	129.139	192.865	247.328	153.432	215.587	242.597	212.369
frlA	5.7964	5.41497	5.33205	7.4747	6.63238	9.72007	4.11637	4.0491	4.45409	3.67267	3.0875	3.23252
yfjV	7.5428	7.13165	6.79427	16.4544	12.476	10.0968	12.6545	15.8744	13.9043	13.9871	11.3596	13.9535
ydhU	3.29606	3.58309	3.44644	4.37824	5.0427	4.88342	8.84878	7.1173	9.38645	6.2781	4.81655	5.09937
hisQ	10.6488	16.1376	15.2109	65.6289	39.1201	74.6829	31.1061	27.3451	46.2174	41.9195	29.8082	31.6794
rpsO	1292.87	887.77	1070.21	1317.62	2106.36	1152.09	1521.73	1777.43	1857.09	1807.97	4642.87	2884.33
hyi	2.12076	2.36264	2.27436	2.45188	2.90208	2.52519	4.4609	3.28601	2.4347	2.95888	2.65462	2.92935
glpA	1004.83	760.382	824.45	888.338	904.468	780.473	246.279	235.115	431.419	456.295	545.437	595.398
mlaB	122.428	84.6323	88.5801	223.494	177.573	219.072	117.001	163.483	126.907	146.887	170.444	150.61
mutH	12.8716	17.5663	16.4383	29.836	24.6069	24.8725	20.4741	24.1574	18.614	18.2639	15.5588	17.9403
nuoJ	103.106	89.0108	90.6923	234.589	145.933	247.163	177.959	153.053	179.935	300.897	276.463	333.519
rrsH	242.065	104.43	108.764	25.7435	18.9203	7.13439	65.3237	40.4043	76.5782	54.2457	57.3617	52.2585
citG	3.15086	2.7195	2.71206	3.01136	3.44021	2.46211	4.57837	4.08054	3.1266	3.66593	3.84861	3.87208
murD	90.6935	81.4078	85.7368	169.649	171.685	129.227	142.694	157.561	141.905	126.709	175.202	158.483
dmsD	15.5451	13.6737	14.3623	29.2248	30.8687	25.3991	19.8351	25.6586	20.0044	20.9268	28.4705	26.2539
aceE	173.085	169.557	216.512	210.574	365.362	280.843	507.194	420.589	523.061	416.67	1387	1081.28
ypjJ	3.91847	2.39677	2.34267	7.36635	1.99704	2.66695	2.70724	1.99282	3.63716	2.8597	2.02832	2.3615
fsaB	16.0486	17.0759	17.0205	14.8049	24.1147	23.4055	10.1221	9.87737	15.6879	10.694	9.2909	8.68094
fabA	295.444	243.169	252.587	718.222	688.768	774.254	376.478	378.677	367.163	527.033	602.563	510.88
argK	3.59435	3.16253	3.29772	3.77424	4.2506	4.5658	4.34439	5.00078	4.11687	3.54101	4.20545	4.39313
pabA	12.913	7.15294	7.55657	17.4056	17.331	15.0918	32.2339	27.8319	20.9447	19.1106	21.8547	25.2063
cydC	44.7448	33.6172	37.0584	61.6278	53.9612	47.9682	59.4477	69.3973	53.0923	54.8621	92.024	79.2672
rpsD	785.144	1121.23	1309.65	1686.04	2669.75	1374.75	1559.84	1433.21	1925.99	2262.46	6061.03	4655.02
ybhP	4.69376	4.80841	4.41964	6.12457	6.63787	8.21508	99.7653	114.297	58.8915	30.8759	19.6765	21.7128
yhcN	21.4409	23.3543	24.0911	41.3678	53.6575	49.9774	59.7918	69.0761	59.5953	46.5506	57.6114	54.3343
symR	27.9499	8.05009	7.97982	14.577	9.28338	23.7884	14.0706	15.9138	12.4871	23.2074	12.1454	13.6633
rhsE	2.24252	2.38988	2.3622	2.91563	2.82663	2.98353	3.25059	3.07262	3.18639	3.04277	3.0003	2.46261
recD	28.3699	24.8246	26.3698	50.4976	44.7132	37.3365	33.3096	36.4013	30.8045	27.3307	39.5386	35.387
ybjT	21.8776	25.3853	25.8019	51.0706	58.0763	57.2215	60.6731	55.0287	50.5884	50.6378	58.1401	60.613
yeaH	9.28143	7.24934	6.26594	8.0268	4.97527	8.12083	170.262	146.148	114.765	57.6641	20.039	38.8468
yidP	4.21964	3.75592	3.69177	5.20673	2.97091	4.82514	3.97373	3.88072	5.1003	5.06614	3.99175	4.12646
araJ	12.4216	8.1814	8.21243	17.2136	9.69736	12.1678	15.6764	18.8738	15.7678	14.9802	13.8637	13.8919
lipB	41.2859	50.5816	47.4185	100.334	135.839	93.1894	45.9504	47.3114	47.9086	67.4562	54.7778	55.0389
gspK	5.18622	5.14476	4.91811	4.79323	5.13694	5.13479	7.39518	7.544	6.26013	6.5266	5.09906	6.31263
prfH	4.86258	3.89896	4.01827	5.35083	4.23302	4.16952	4.8265	5.60097	4.23249	4.55608	5.43352	5.33157
yffP	3.86015	4.38326	3.97774	3.93878	4.12543	5.83521	9.63237	9.05247	8.49271	8.70042	4.65726	6.48124
hycI	39.3483	24.3503	24.3714	43.8639	25.0254	38.2114	31.3472	35.9707	36.0351	32.1822	25.8172	29.2332
ackA	363.488	258.545	304.337	229.337	321.454	319.579	238.254	211.189	269.983	168.621	309.744	275.337
fixA	2.99912	3.33792	3.19831	3.04288	5.1123	4.74222	3.74605	4.38524	3.97945	4.42047	3.34259	4.49196
yedE	87.5914	78.3287	86.8735	177.736	196.225	130.185	31.4845	30.6868	57.0265	119.013	185.344	162.722
dicA	75.3833	93.4222	86.8323	58.2536	86.4519	88.0249	130.744	116.036	143.192	157.54	105.022	112.777
ygbJ	13.8628	11.4358	10.9071	15.003	10.2261	11.8858	5.81855	7.66074	4.64222	4.80836	3.97489	5.05748
purU	73.6608	76.4074	76.9647	141.497	185.339	153.02	116.505	162.789	161.492	217.75	233.123	215.28
mobA	28.2599	22.1961	21.3258	41.9225	37.6104	38.9121	40.1514	33.8465	35.7956	41.0475	29.9177	32.7511
yahI	3.8567	3.24077	3.22982	5.10562	4.37258	5.05869	6.246	8.09415	4.7508	5.07629	5.43715	3.94824
yaaX	35.1258	23.4728	26.8098	38.9083	43.73	41.6766	48.5886	54.5373	48.4308	66.3839	118.668	99.3765
yeeT	2.03532	3.31502	3.16979	10.4242	5.16719	5.04222	6.79848	8.56122	9.98522	8.40728	9.97919	5.58887
bcp	406.344	339.954	350.68	811.24	687.623	781.248	284.829	343.971	360.039	407.666	449.039	389.268
eutD	4.25893	4.36809	4.11076	7.75427	6.27375	5.17609	6.66205	7.52648	7.11062	7.64205	5.99483	6.0436
hemA	58.4716	45.3499	46.6155	67.5685	75.6555	57.1329	63.7111	85.2133	65.0138	85.4844	102.016	87.1666
ymfD	14.9862	18.4351	18.423	17.2858	39.4996	21.6763	4.65311	5.05597	8.43898	8.40268	7.59874	10.9083
yidL	9.17681	6.61469	6.47251	11.1798	10.3459	12.1099	10.7138	7.92871	11.0675	9.74207	6.60696	8.96064
ydhK	8.12555	7.31825	7.40117	17.538	13.9351	14.2463	17.3119	16.9969	15.4069	10.9455	11.9985	10.5212
hisP	21.2995	19.3278	18.7307	71.5684	66.5719	89.4063	26.7411	24.3492	49.4453	44.4622	28.1447	35.6801
dmlR	105.261	85.2971	84.3918	152.471	132.105	146.36	72.2523	76.768	157.316	142.424	100.618	130.748
yeaX	4.47847	4.40846	4.38512	5.0136	8.08975	7.30372	7.42002	5.07483	7.51707	7.23125	5.96458	6.86939
uspF	318.44	236.197	240.883	201.201	187.26	229.826	372.122	337.188	340.711	250.552	234.075	253.333
sanA	34.3831	25.5338	23.6584	48.5111	45.2354	40.4852	22.1545	27.7669	24.6326	26.7979	17.7674	15.8535
hycA	3.62193	2.50979	2.59245	2.78312	2.61497	3.12975	2.6146	3.21015	2.4645	2.21236	2.3801	2.15081
ybeZ	180.473	249.269	227.235	661.339	679.079	710.666	387.827	402.989	348.068	325.896	234.013	244.736
ilvE	34.0979	29.7683	31.5506	74.4741	65.7604	92.6335	54.1242	55.3281	67.6161	154.683	178.568	174.559
ilvL	509.597	104.317	109.638	268.545	261.145	334.01	589.558	378.877	446.275	692.54	472.953	354.183
ygcO	5.95575	13.3823	12.4005	10.8459	13.3119	11.2992	5.53364	6.16056	8.39082	8.94274	7.75165	8.66151
aceA	528.432	537.442	479.26	1380.2	1119.74	1700.25	4088.16	4049.3	2590.61	2238.28	1268.49	1514.44
mraY	62.5272	47.9001	52.0283	129.894	114.816	99.8798	86.9627	93.7417	78.91	74.5803	114.292	100.594
rseP	112.756	105.191	108.802	268.556	267.711	247.794	194.344	182.759	186.849	191.216	226.846	211.285
alaC	24.9425	21.8252	21.715	71.9776	47.1617	80.6008	82.9798	109.926	176.958	362.725	277.292	300.947
msrA	130.032	103.284	95.6803	231.974	161.784	225.808	235.173	281.839	195.004	194.795	126.087	138.384
yibN	242.166	192.81	202.197	397.581	395.11	421.038	241.729	252.045	310.797	354.764	399.985	343.118
pgaA	9.08583	7.00212	6.81293	8.50562	9.57655	8.75144	4.71277	6.17805	7.11103	7.21962	5.45439	6.01898
ybfB	3.62096	2.62871	2.85824	2.27489	2.43314	2.00136	2.65146	1.99877	3.65682	2.84037	3.94908	2.43418
relB	24.9147	13.467	13.8878	32.2047	22.595	21.4441	67.4152	68.9243	79.324	38.626	35.3939	43.8178
fucR	177.801	128.475	132.057	254.232	193.456	282.186	96.4059	116.8	144.94	129.226	117.489	124.697
ubiG	44.6559	58.8985	58.2323	148.83	149.849	125.245	129.477	128.729	130.012	150.235	163.467	165.916
guaA	80.0372	83.9846	95.0559	158.918	194.536	166.338	97.4617	106.282	95.7296	124.428	247.928	224.42
gpsA	343.324	327.083	327.497	847.298	813.941	767.316	302.213	277.891	332.791	371.391	355.171	379.963
tqsA	13.8691	5.71652	5.77146	6.58542	6.77159	6.84859	9.18656	11.7818	8.62266	10.8892	8.82592	7.90684
nikE	16.7652	7.31904	7.39351	5.74367	4.48322	4.20518	4.11227	4.82849	4.9965	4.8513	3.80435	5.25151
sgbH	5.55119	4.13494	4.31956	2.81104	5.6255	4.38317	4.35232	3.11206	3.96509	3.08262	3.11758	3.0717
paaY	28.223	22.5494	21.8692	38.3905	38.5222	51.7179	55.3121	48.657	55.7238	51.4169	36.5009	37.0102
rimI	18.7673	19.6886	19.0068	42.3554	47.0079	34.9292	54.5839	50.725	46.4242	55.9847	49.9592	56.858
ydfE	4.5269	2.8839	2.99917	4.21447	3.10185	2.53072	4.87038	4.62991	3.58029	3.33467	4.12776	3.77959
mlaE	43.2147	40.2617	40.9958	136.129	100.554	114.018	52.4922	52.7262	51.8632	57.5179	63.3786	58.6662
ulaG	3.52639	4.79969	4.71488	6.80319	6.06843	10.4916	5.71875	6.56058	6.60548	6.51393	5.928	6.63383
ampC	14.4302	18.4948	18.7765	19.8428	25.8878	25.2636	14.9178	15.4442	16.601	19.2672	22.1929	20.0823
paaZ	2.93036	3.1131	3.02011	6.69719	4.53904	6.36429	5.66589	4.3992	4.10084	4.22366	3.63466	3.75834
sgcA	9.18008	8.80057	8.61616	12.1239	10.153	13.1007	18.9051	16.6174	17.2397	12.9994	10.4277	13.9381
[truncated: 2,391 more rows]

## Sheet: B. DE log2FC and p-values
B. Transcriptomics Differential Expression
The log2 fold change and the p-values are displayed for each comparison. WT, wild-type strain; tgt, Δtgt mutant strain; LB, LB medium; Ni, LB medium supplemented with 2 mM NiCl2.
Comparison WT_Ni/WT_LB. "WT in Ni". Gene expression under nickel exposure: WT strain in nickel compared to WT strain in LB medium.
Comparison tgt_LB/WT_LB. "tgt in LB". Gene expression in the tgt mutant: tgt mutant in LB medium compared to WT strain in LB medium.
Gene	Product	GO terms (biological process)	log2(FC)		p-value
			WT_Ni/WT_LB	tgt_LB/WT_LB	WT_Ni/WT_LB	tgt_LB/WT_LB
fecA	ferric citrate outer membrane porin FecA	siderophore transport // "ion transport" // "transport" // "ferric iron transport" // "iron ion homeostasis"	-4.4875	0.218902	3.05599e-13	0.0970743
flgL	flagellar biosynthesis; hook-filament junction protein	bacterial-type flagellum-dependent cell motility	-4.86226	-0.292128	6.54108e-13	0.0846925
fliC	flagellar biosynthesis; flagellin, filament structural protein	bacterial-type flagellum-dependent cell motility	-6.39549	-0.397538	1.97523e-12	0.159819
fliG	flagellar motor switch protein FliG	metabolic process // "archaeal or bacterial-type flagellum-dependent cell motility" // "bacterial-type flagellum-dependent cell motility" // "bacterial-type flagellum assembly" // "chemotaxis"	-4.40612	0.12992	3.51851e-12	0.418488
cbl	Cbl DNA-binding transcriptional activator	regulation of transcription, DNA-templated // "positive regulation of sulfur utilization" // "transcription, DNA-templated"	5.93704	-0.358052	3.63276e-12	0.112982
rcnA	Ni<sup>2+</sup>/Co<sup>2+</sup> exporter	copper ion transmembrane transport // "response to nickel cation" // "response to cobalt ion" // "nickel cation homeostasis" // "transport" // "nickel cation transmembrane transport" // "nickel cation transport" // "cobalt ion transport" // "ion transport"	3.45922	-0.0733476	4.17556e-12	0.604671
fliF	flagellar M-ring protein FliF; basal-body MS(membrane and supramembrane)-ring and collar protein	bacterial-type flagellum-dependent cell motility // "metabolic process"	-4.79201	-0.11862	4.35616e-12	0.502126
flgK	flagellar biosynthesis, hook-filament junction protein 1	bacterial-type flagellum-dependent cell motility // "bacterial-type flagellum assembly"	-4.65795	0.0286488	4.56335e-12	0.863942
dhaL	dihydroxyacetone kinase subunit L	glycerol catabolic process // "phosphorylation" // "glycerol metabolic process"	-3.65882	0.0241675	4.6155e-12	0.873508
cheW	CheW	establishment of localization in cell // "signal transduction" // "chemotaxis"	-5.43281	-0.182094	5.75675e-12	0.397422
cheY	CheY-acetylated // "CheY-P<SUP>asp</SUP>" // "chemotaxis regulator transmitting signal to flagellar motor component"	archaeal or bacterial-type flagellum-dependent cell motility // "internal peptidyl-lysine acetylation" // "bacterial-type flagellum-dependent cell motility" // "protein acetylation" // "chemotaxis" // "phosphorelay signal transduction system"	-4.60406	0.512866	6.27225e-12	0.00853762
sbp	sulfate / thiosulfate ABC transporter - periplasmic binding protein Sbp	sulfate transmembrane transport // "sulfate transport" // "transport" // "sulfur compound metabolic process"	7.43128	-0.649861	8.20662e-12	0.0262977
fliE	flagellar basal-body protein FliE	cilium or flagellum-dependent cell motility // "bacterial-type flagellum-dependent cell motility" // "metabolic process"	-4.13116	0.746772	1.045e-11	0.000358524
cheZ	CheZ	protein dephosphorylation // "metabolic process" // "archaeal or bacterial-type flagellum-dependent cell motility" // "regulation of chemotaxis" // "bacterial-type flagellum-dependent swimming motility" // "chemotaxis"	-4.47526	0.55357	1.09308e-11	0.0065352
cheA	CheA(L) sensory histidine kinase - phosphorylated // "CheA(S)" // "CheA"	positive regulation of protein dephosphorylation // "establishment of localization in cell" // "signal transduction by protein phosphorylation" // "peptidyl-histidine phosphorylation" // "negative regulation of protein modification process" // "phosphorylation" // "signal transduction" // "protein autophosphorylation" // "chemotaxis" // "phosphorelay signal transduction system"	-5.19114	0.178256	1.21769e-11	0.384659
fliH	flagellar biosynthesis protein FliH	bacterial-type flagellum-dependent cell motility // "bacterial-type flagellum organization" // "metabolic process" // "transport" // "protein transport"	-3.98338	0.0779127	1.47953e-11	0.61725
yhjH	c-di-GMP phosphodiesterase	regulation of bacterial-type flagellum-dependent cell motility // "metabolic process"	-5.25636	0.0474409	1.51021e-11	0.819094
fliM	flagellar motor switch protein FliM	positive chemotaxis // "bacterial-type flagellum-dependent cell motility" // "metabolic process" // "archaeal or bacterial-type flagellum-dependent cell motility" // "chemotaxis"	-4.66284	-0.0784998	1.53556e-11	0.693826
tar	TAR-MONOMER	signal transduction // "chemotaxis"	-5.38268	-0.325633	1.75515e-11	0.149587
dhaK	dihydroxyacetone kinase subunit K	glycerol to glycerone phosphate metabolic process // "glycerol catabolic process" // "cellular response to DNA damage stimulus" // "phosphorylation" // "ketone catabolic process" // "monosaccharide catabolic process" // "glycerol metabolic process"	-3.57996	-0.0326738	1.7562e-11	0.850533
srlB	sorbitol PTS permease - SrlB subunit	carbohydrate transmembrane transport // "phosphorylation" // "carbohydrate transport" // "transport" // "phosphoenolpyruvate-dependent sugar phosphotransferase system"	-4.59552	-0.249868	2.83328e-11	0.202246
srlD	sorbitol-6-phosphate dehydrogenase	protein homotetramerization // "metabolic process" // "sorbitol catabolic process" // "oxidation-reduction process"	-4.56301	-0.399942	3.13264e-11	0.0873695
fliA	RNA polymerase, sigma 28 (sigma F) factor	sporulation resulting in formation of a cellular spore // "regulation of gene expression" // "transcription initiation from bacterial-type RNA polymerase promoter" // "DNA-templated transcription, initiation" // "regulation of transcription, DNA-templated" // "transcription, DNA-templated"	-5.10568	-0.30102	3.39619e-11	0.245699
cheR	CHER-MONOMER	protein methylation // "methylation" // "chemotaxis"	-4.54148	0.0855291	4.12395e-11	0.654383
flgA	flagellar biosynthesis; assembly of basal-body periplasmic P ring	bacterial-type flagellum-dependent cell motility // "bacterial-type flagellum organization"	-3.80685	0.278378	4.36343e-11	0.143844
tap	TAP-MONOMER	signal transduction // "chemotaxis"	-4.9712	-0.0803452	4.38038e-11	0.702816
motA	MotA protein, proton conductor component of motor; no effect on switching	bacterial-type flagellum-dependent swarming motility // "bacterial-type flagellum-dependent cell motility" // "protein transport" // "archaeal or bacterial-type flagellum-dependent cell motility" // "proton transport" // "chemotaxis" // "ion transport" // "transport"	-5.14297	-0.356116	4.39364e-11	0.12032
motB	MotB protein, enables flagellar motor rotation, linking torque machinery to cell wall	archaeal or bacterial-type flagellum-dependent cell motility // "chemotaxis"	-4.62608	-0.12157	4.42829e-11	0.535123
ygdI	putative lipoprotein		3.95831	-0.29832	4.68403e-11	0.103565
yaiY	inner membrane protein		3.20761	-0.129301	5.20492e-11	0.432583
yjiY	inner membrane protein - predicted transporter	transmembrane transport // "cellular response to nutrient levels" // "cellular response to starvation" // "cellular response to DNA damage stimulus"	-7.63632	0.319935	5.68417e-11	0.428955
fliL	flagellar protein FliL	bacterial-type flagellum-dependent swarming motility // "bacterial-type flagellum-dependent cell motility" // "archaeal or bacterial-type flagellum-dependent cell motility" // "chemotaxis"	-4.66794	-0.25797	5.95513e-11	0.277991
ydeI	stress response protein	single-species biofilm formation on inanimate substrate // "cellular response to hydrogen peroxide"	4.32047	-1.04203	6.05576e-11	0.000228804
flgN	flagellar biosynthesis protein FlgN	bacterial-type flagellum organization // "bacterial-type flagellum assembly"	-4.1907	-0.473174	7.07612e-11	0.0247702
flgB	flagellar basal-body rod protein FlgB	bacterial-type flagellum-dependent swarming motility // "bacterial-type flagellum-dependent cell motility"	-4.63405	-0.338311	7.70316e-11	0.204023
fliD	flagellar cap protein FliD; filament capping protein; enables filament assembly	bacterial-type flagellum-dependent cell motility // "cell adhesion"	-5.55687	-0.0319747	7.81844e-11	0.901151
dhaM	dihydroxyacetone kinase subunit M and protein-acetyllysine deacetylase	peptidyl-lysine deacetylation // "glycerol catabolic process" // "cellular response to DNA damage stimulus" // "phosphorylation" // "phosphoenolpyruvate-dependent sugar phosphotransferase system" // "glycerol metabolic process"	-3.84488	0.0714252	8.75652e-11	0.727155
fliN	flagellar motor switch protein FliN	bacterial-type flagellum-dependent cell motility // "metabolic process" // "archaeal or bacterial-type flagellum-dependent cell motility" // "chemotaxis"	-4.45862	0.0283125	8.77189e-11	0.886631
frdA	fumarate reductase flavoprotein	oxidation-reduction process // "bacterial-type flagellum assembly" // "cellular response to DNA damage stimulus" // "electron transport chain" // "cilium or flagellum-dependent cell motility" // "anaerobic respiration" // "fermentation"	-3.74313	-0.75835	1.23787e-10	0.00201976
flgC	flagellar basal-body rod protein FlgC	bacterial-type flagellum-dependent swarming motility // "bacterial-type flagellum-dependent cell motility"	-4.6549	-0.242213	1.32416e-10	0.35347
flhB	flagellar biosynthesis protein FlhB	bacterial-type flagellum organization // "bacterial-type flagellum assembly" // "protein secretion" // "transport" // "protein transport"	-3.8285	-0.0281978	1.39386e-10	0.87001
tsr	TSR-MONOMER	cell motility // "response to amino acid" // "signal transduction" // "chemotaxis"	-4.55709	0.414662	1.57209e-10	0.0763928
iaaA	&beta; cleavage product of IaaA // "&alpha; cleavage product of IaaA" // "IaaA"	proteolysis // "protein autoprocessing"	3.26099	0.222018	1.62409e-10	0.153075
nlpA	lipoprotein-28	methionine transport	3.94877	-0.19871	1.70838e-10	0.297565
dosC	diguanylate cyclase DosC	regulation of transcription, DNA-templated // "transcription, DNA-templated" // "response to stress"	3.32932	-0.471302	1.75389e-10	0.0244798
fliP	flagellar biosynthesis protein FliP	bacterial-type flagellum organization // "protein secretion" // "protein transport" // "transport"	-4.25441	0.0484928	1.79948e-10	0.8095
fliZ	FliZ DNA-binding transcriptional regulator	regulation of nucleic acid-templated transcription // "regulation of bacterial-type flagellum-dependent cell motility" // "DNA integration"	-4.60184	-0.232523	1.85881e-10	0.370478
gntP	gluconate / fructuronate transporter GntP	proton transport // "carbohydrate transport" // "transport" // "D-gluconate catabolic process" // "gluconate transmembrane transport" // "D-gluconate metabolic process"	-3.18972	-0.559514	2.17862e-10	0.00424415
flgD	flagellar biosynthesis, initiation of hook assembly	bacterial-type flagellum-dependent swarming motility // "bacterial-type flagellum organization"	-4.49717	-0.114857	2.19341e-10	0.673935
fliI	flagellum-specific ATP synthase FliI	bacterial-type flagellum-dependent cell motility // "bacterial-type flagellum organization" // "bacterial-type flagellum assembly" // "protein secretion by the type III secretion system" // "biosynthetic process" // "proton transport" // "protein transport" // "ion transport" // "transport" // "ATP biosynthetic process"	-4.17486	0.219326	2.23349e-10	0.29403
flgM	anti-sigma factor for FliA (&sigma;<sup>28</sup>)	bacterial-type flagellum organization // "negative regulation of proteolysis" // "negative regulation of transcription, DNA-templated" // "regulation of transcription, DNA-templated" // "transcription, DNA-templated"	-4.25908	-0.276614	2.61629e-10	0.228018
srlE	sorbitol PTS permease - SrlE subunit	carbohydrate transmembrane transport // "phosphorylation" // "carbohydrate transport" // "transport" // "phosphoenolpyruvate-dependent sugar phosphotransferase system"	-4.77554	-0.100011	2.68666e-10	0.70327
fliS	flagellar biosynthesis protein FliS	bacterial-type flagellum assembly // "bacterial-type flagellum-dependent cell motility" // "bacterial-type flagellum organization"	-5.25408	-0.0405334	2.77916e-10	0.878491
osmY	periplasmic chaperone, osmotically induced	hyperosmotic response // "chaperone-mediated protein folding"	5.06468	-0.322562	2.87318e-10	0.166719
cheB	CheB-P<SUP>asp</SUP> // "CheB"	signal transduction // "metabolic process" // "phosphorelay signal transduction system" // "chemotaxis"	-3.75061	0.79038	3.08123e-10	0.00149232
flgI	flagellar P-ring protein FlgI	bacterial-type flagellum-dependent cell motility // "cilium or flagellum-dependent cell motility" // "cellular response to DNA damage stimulus"	-3.87598	0.13611	3.5547e-10	0.48992
frdB	fumarate reductase iron-sulfur protein	oxidation-reduction process // "bacterial-type flagellum assembly" // "cilium or flagellum-dependent cell motility" // "tricarboxylic acid cycle" // "anaerobic respiration" // "fermentation"	-3.67357	-0.8539	3.64948e-10	0.000986199
gcd	quinoprotein glucose dehydrogenase	non-phosphorylated glucose catabolic process // "oxidation-reduction process"	3.09885	0.525405	4.06048e-10	0.0139001
katE	catalase II	cellular oxidant detoxification // "response to hydrogen peroxide" // "response to oxidative stress" // "hyperosmotic response" // "cellular response to DNA damage stimulus" // "oxidation-reduction process" // "hydrogen peroxide catabolic process"	4.90184	-0.294266	4.50919e-10	0.313626
srlQ	D-arabinose 5-phosphate isomerase	lipopolysaccharide biosynthetic process // "carbohydrate metabolic process" // "keto-3-deoxy-D-manno-octulosonic acid biosynthetic process" // "lipopolysaccharide core region biosynthetic process" // "biofilm formation"	-2.58522	-0.404914	4.87093e-10	0.0107807
fliO	flagellar biosynthesis protein FliO	archaeal or bacterial-type flagellum-dependent cell motility // "bacterial-type flagellum organization" // "chemotaxis"	-4.78757	-0.301171	4.90204e-10	0.237698
rmf	ribosome modulation factor	regulation of translation // "negative regulation of translation in response to stress" // "cellular response to stress"	4.93911	0.119999	5.43211e-10	0.579654
osmB	OsmB osmotically inducible lipoprotein		4.19512	-0.42505	5.58558e-10	0.0661489
bhsA	outer membrane protein involved in copper permeability, stress resistance and biofilm formation	response to copper ion // "biofilm formation" // "response to stress"	3.92742	-0.646884	5.72895e-10	0.0165794
ymdF	conserved protein		5.79983	-0.376791	6.1022e-10	0.21841
yjiM	hypothetical protein	cellular response to DNA damage stimulus	-2.60335	-1.14354	6.42764e-10	3.61734e-06
frdC	fumarate reductase membrane protein	bacterial-type flagellum assembly // "cilium or flagellum-dependent cell motility" // "transport" // "anaerobic respiration" // "fermentation"	-4.08609	-0.750869	6.55683e-10	0.00496168
flhA	flagellar biosynthesis protein FlhA	bacterial-type flagellum organization // "bacterial-type flagellum assembly" // "protein secretion" // "protein transport" // "transport"	-3.32644	0.0845589	7.79353e-10	0.627082
nrfA	formate dependent nitrite reductase - NrfA subunit	oxidation-reduction process // "nitrogen compound metabolic process" // "nitrate assimilation" // "anaerobic electron transport chain"	-4.00149	-3.03917	8.1279e-10	2.95559e-08
yfeC	predicted DNA-binding transcriptional regulator		-2.6065	-0.734575	8.37103e-10	0.000276854
ycfJ	predicted protein	regulation of single-species biofilm formation	3.01577	-0.326817	8.38043e-10	0.113337
ycaC	predicted hydrolase	metabolic process	4.47709	-1.01698	9.07305e-10	0.00248729
gabT	4-aminobutyrate aminotransferase	arginine biosynthetic process via ornithine // "gamma-aminobutyric acid metabolic process" // "gamma-aminobutyric acid catabolic process"	4.65991	-0.162423	1.05987e-09	0.542262
otsA	TREHALOSE6PSYN-MONOMER	cellular response to DNA damage stimulus // "trehalose metabolism in response to cold stress" // "response to stress" // "trehalose biosynthetic process" // "response to osmotic stress"	3.84669	-0.747826	1.07684e-09	0.00758497
elaB	conserved protein	cellular response to DNA damage stimulus	4.08187	-0.327302	1.08961e-09	0.114381
fliJ	flagellar biosynthesis protein FliJ	bacterial-type flagellum-dependent cell motility // "bacterial-type flagellum organization" // "metabolic process" // "transport" // "protein transport" // "chemotaxis"	-3.77613	0.183605	1.37341e-09	0.390994
fliT	flagellar biosynthesis protein FliT	bacterial-type flagellum organization // "bacterial-type flagellum-dependent cell motility" // "negative regulation of bacterial-type flagellum assembly" // "protein folding" // "regulation of transcription, DNA-templated" // "transcription, DNA-templated"	-4.53133	0.149786	1.41793e-09	0.5702
intG	predicted defective phage integrase	establishment of integrated proviral latency // "viral entry into host cell" // "DNA integration" // "DNA recombination"	-4.00662	0.330771	1.45738e-09	0.167846
rihC	ribonucleoside hydrolase 3	purine nucleoside catabolic process // "metabolic process" // "pyrimidine nucleobase metabolic process" // "purine nucleobase metabolic process" // "cellular response to DNA damage stimulus" // "ribonucleoside catabolic process"	-3.38912	-0.164776	1.57666e-09	0.454357
modA	molybdate ABC transporter - periplasmic binding protein	molybdate ion transport // "transport"	-3.34769	-0.254364	1.62141e-09	0.194
fliY	cystine/cysteine ABC transporter - periplasmic binding protein	ionotropic glutamate receptor signaling pathway // "diaminopimelate transport" // "sulfur utilization" // "cysteine transmembrane transport" // "amino acid transport" // "L-cystine transport" // "transport"	3.24316	0.466072	1.68711e-09	0.0165292
fbaB	fructose bisphosphate aldolase class I	glycolytic process	4.60741	-0.22676	1.69023e-09	0.378795
fliQ	flagellar biosynthesis protein FliQ	bacterial-type flagellum assembly // "protein secretion"	-3.91167	0.131697	1.70172e-09	0.57756
flgF	flagellar basal-body rod protein FlgF	bacterial-type flagellum-dependent swarming motility // "bacterial-type flagellum-dependent cell motility"	-4.1085	0.221609	1.90771e-09	0.453687
flgE	flagellar hook protein FlgE	bacterial-type flagellum-dependent swarming motility // "bacterial-type flagellum-dependent cell motility"	-4.29925	0.0160975	1.97275e-09	0.959789
ymdA	predicted protein		-2.99143	0.575785	2.02221e-09	0.0055117
yfhH	predicted DNA-binding transcriptional regulator	carbohydrate metabolic process // "regulation of transcription, DNA-templated" // "transcription, DNA-templated"	-2.11281	-0.327885	2.07222e-09	0.0191548
yciW	predicted oxidoreductase		6.22236	-0.717868	2.08211e-09	0.0762788
yecT	predicted protein		-2.44704	-0.294918	2.16925e-09	0.0800236
hypD	HypD, scaffold protein for assembly of the Fe-(CN)<sub>2</sub>CO cofactor	protein maturation // "cellular protein modification process"	-3.16477	-1.88958	2.31014e-09	3.31457e-07
cysK	<i>O</i>-acetylserine sulfhydrylase A	cysteine biosynthetic process // "metabolic process" // "cellular amino acid biosynthetic process" // "cysteine biosynthetic process from serine"	4.4098	-0.177534	2.32002e-09	0.421342
spy	ATP-independent periplasmic chaperone	response to organic cyclic compound // "ATP-independent chaperone mediated protein folding" // "chaperone-mediated protein folding"	2.61769	-0.63328	2.42856e-09	0.00226877
flgJ	FlgJ	bacterial-type flagellum-dependent cell motility // "cell wall organization" // "bacterial-type flagellum organization" // "bacterial-type flagellum assembly" // "metabolic process"	-3.80721	0.0574481	2.43001e-09	0.797173
frdD	fumarate reductase membrane protein	fumarate metabolic process // "transport" // "anaerobic respiration" // "fermentation"	-3.58617	-0.773437	2.51944e-09	0.00487563
hybA	hydrogenase 2 - [Fe-S] binding, ferredoxin-type component HybA	anaerobic respiration // "anaerobic glycerol catabolic process" // "oxidation-reduction process"	-3.26828	-1.68893	2.53687e-09	1.99826e-06
dbpA	ATP-dependent RNA helicase, specific for 23S rRNA	RNA secondary structure unwinding // "ribosome biogenesis" // "ribosomal large subunit assembly"	2.2815	-0.0589778	2.74653e-09	0.716912
ybgS	conserved protein		4.81121	-0.505349	2.76522e-09	0.133407
ytjA	predicted protein		4.55149	-0.312223	2.79382e-09	0.22193
crfC	clamp-binding sister replication fork colocalization protein	chromosome segregation // "DNA replication"	-2.67494	-0.476755	2.84802e-09	0.0118793
flxA	Qin prophage; predicted protein		-4.57293	-0.674275	2.94452e-09	0.0256623
cysN	sulfate adenylyltransferase, CysN subunit	sulfate assimilation // "hydrogen sulfide biosynthetic process" // "sulfur compound metabolic process"	6.97173	-0.261695	2.98364e-09	0.544976
gldA	L-1,2-propanediol dehydrogenase / glycerol dehydrogenase	oxidation-reduction process // "glycerol metabolic process" // "anaerobic glycerol catabolic process" // "methylglyoxal catabolic process"	-2.32777	-0.984252	3.21025e-09	1.58428e-05
bdm	biofilm-dependent modulation protein	positive regulation of bacterial-type flagellum assembly	3.82523	-0.732931	3.27935e-09	0.0141021
zraS	ZraS sensory histidine kinase - phosphorylated // "ZraS sensory histidine kinase"	signal transduction // "signal transduction by protein phosphorylation" // "peptidyl-histidine phosphorylation" // "phosphorylation" // "cellular response to zinc ion" // "cellular response to lead ion" // "protein autophosphorylation" // "phosphorelay signal transduction system"	-2.25003	-0.116528	3.6548e-09	0.433192
yfeD	predicted DNA-binding transcriptional regulator	regulation of transcription, DNA-templated	-2.67855	-0.465235	3.66973e-09	0.0130986
srlA	sorbitol PTS permease - SrlA subunit	carbohydrate transport // "transport" // "phosphoenolpyruvate-dependent sugar phosphotransferase system"	-4.97325	-0.304071	3.83351e-09	0.39211
fliK	flagellar hook-length control protein FliK	bacterial-type flagellum organization // "bacterial-type flagellum assembly" // "bacterial-type flagellum-dependent cell motility"	-4.33104	-0.0489866	3.95894e-09	0.854932
flgG	flagellar basal-body rod protein FlgG	bacterial-type flagellum-dependent swarming motility // "bacterial-type flagellum-dependent cell motility" // "bacterial-type flagellum organization"	-4.03242	0.195787	4.01936e-09	0.52936
proX	glycine betaine / proline ABC transporter - periplasmic binding protein	amino acid transport // "transport"	-2.82192	0.714848	4.06791e-09	0.00666935
yecR	predicted protein		-4.96098	-0.391635	4.14655e-09	0.232147
cysU	sulfate / thiosulfate ABC transporter - membrane subunit	sulfate transmembrane transport // "sulfate transport" // "transport"	5.90729	-0.274045	4.15907e-09	0.490312
yeaR	conserved protein		4.30374	-0.466098	4.28958e-09	0.143063
srlR	GutR DNA-binding transcriptional repressor	regulation of transcription, DNA-templated // "transcription, DNA-templated" // "negative regulation of transcription, DNA-templated" // "phosphoenolpyruvate-dependent sugar phosphotransferase system"	-2.75803	-0.867897	4.38853e-09	0.000401745
yagF	CP4-6 prophage; D-xylonate dehydratase	branched-chain amino acid biosynthetic process // "aldonic acid catabolic process" // "metabolic process"	-1.9815	0.315548	4.49371e-09	0.0314781
galP	galactose:H<sup>+</sup> symporter	carbohydrate transport // "transport" // "transmembrane transport" // "galactose transport"	-3.78796	-0.940078	4.61515e-09	0.00568671
flgH	flagellar L-ring protein FlgH; basal-body outer-membrane L (lipopolysaccharide layer) ring protein	bacterial-type flagellum-dependent cell motility // "metabolic process" // "response to osmotic stress" // "cilium or flagellum-dependent cell motility"	-3.69728	0.245801	4.90542e-09	0.334085
hybB	hydrogenase 2 - integral membrane subunit HybB	oxidation-reduction process // "anaerobic respiration"	-2.64126	-1.13726	4.98757e-09	4.40364e-05
gabP	GABP-MONOMER	L-alpha-amino acid transmembrane transport // "L-amino acid transport" // "transmembrane transport" // "gamma-aminobutyric acid transport" // "amino acid transmembrane transport" // "gamma-aminobutyric acid catabolic process" // "cellular response to DNA damage stimulus" // "amino acid transport" // "transport"	4.07853	-0.262614	5.07844e-09	0.395687
aldB	acetaldehyde dehydrogenase	metabolic process // "cellular response to DNA damage stimulus" // "response to ethanol" // "oxidation-reduction process"	4.37569	-0.311454	5.13626e-09	0.344842
fecB	ferric citrate ABC transporter - periplasmic binding protein	ion transport // "iron chelate transport" // "response to iron ion" // "iron ion homeostasis" // "transport"	-3.73486	-0.332742	5.21111e-09	0.172059
pepE	peptidase E, a dipeptidase where amino-terminal residue is aspartate	proteolysis	-2.61373	-0.652375	5.27616e-09	0.00276815
nanT	N-acetylneuraminate:H<sup>+</sup> symporter	carbohydrate derivative transport // "proton transport" // "sialic acid transport" // "carbohydrate transmembrane transport" // "transmembrane transport" // "carbohydrate transport" // "transport"	-4.04312	-1.13007	5.35628e-09	0.00089166
pstS	phosphate ABC transporter - periplasmic binding protein	phosphate ion transmembrane transport // "cellular response to phosphate starvation" // "cellular response to DNA damage stimulus" // "phosphate ion transport" // "transport"	3.11489	0.171183	5.4638e-09	0.464278
ivy	periplasmic chaperone, inhibitor of vertebrate C-type lysozyme	chaperone-mediated protein folding // "negative regulation of catalytic activity" // "regulation of catalytic activity"	2.26327	0.0238428	5.62111e-09	0.868521
yohC	predicted inner membrane protein	cellular response to DNA damage stimulus	3.3143	-0.102655	5.70202e-09	0.679436
yqjI	YqjI DNA-binding transcriptional repressor/NfeR-nickel	positive regulation of transcription, DNA-templated // "negative regulation of transcription, DNA-templated" // "cellular response to DNA damage stimulus" // "regulation of transcription, DNA-templated" // "transcription, DNA-templated"	1.9135	0.293198	5.84328e-09	0.0367316
ycgR	molecular brake that regulates flagellar motility in response to c-di-GMP	bacterial-type flagellum-dependent cell motility // "oxidation-reduction process" // "regulation of bacterial-type flagellum-dependent cell motility by regulation of motor speed" // "regulation of cellular component movement"	-4.11064	0.493386	5.96783e-09	0.0792626
yghA	NADP<sup>+</sup>-dependent aldehyde reductase	metabolic process // "oxidation-reduction process"	3.73613	-0.556962	6.01353e-09	0.0658507
gsiA	glutathione ABC transporter - ATP binding subunit	metabolic process // "peptide transport" // "transport" // "glutathione transmembrane transport"	2.48982	0.155028	6.01551e-09	0.361369
ygiW	stress-induced protein	cellular response to cadmium ion // "cellular response to hydrogen peroxide" // "single-species biofilm formation on inanimate substrate"	3.02173	-0.45224	6.07606e-09	0.0356761
atoS	AtoS sensory histidine kinase	signal transduction by protein phosphorylation // "peptidyl-histidine phosphorylation" // "phosphorylation" // "signal transduction" // "regulation of transcription, DNA-templated" // "protein autophosphorylation" // "phosphorelay signal transduction system"	-2.07949	-0.994983	6.19031e-09	1.17201e-05
cysD	sulfate adenylyltransferase, CysD subunit	response to oxidative stress // "metabolic process" // "sulfate assimilation" // "sulfate reduction" // "hydrogen sulfide biosynthetic process" // "sulfur compound metabolic process"	7.69161	-0.561618	6.23919e-09	0.253398
dps	stationary phase nucleoid protein that sequesters iron and protects DNA from damage	response to stress // "chromosome condensation" // "response to starvation" // "oxidation-reduction process" // "cellular iron ion homeostasis"	3.53712	-0.807925	6.49221e-09	0.00132044
nanA	<i>N</i>-acetylneuraminate lyase	metabolic process // "carbohydrate metabolic process" // "N-acetylneuraminate catabolic process"	-4.72869	-1.34861	6.57881e-09	0.00246094
ykgE	predicted oxidoreductase		-3.4175	-1.16655	6.8449e-09	0.000148631
narZ	nitrate reductase Z, &alpha; subunit	anaerobic electron transport chain // "anaerobic respiration" // "oxidation-reduction process" // "nitrate metabolic process" // "nitrate assimilation"	3.16241	-0.485719	6.92907e-09	0.0560189
tdcA	TdcA DNA-binding transcriptional activator	regulation of transcription, DNA-templated // "transcription, DNA-templated" // "L-threonine catabolic process to propionate" // "positive regulation of transcription, DNA-templated"	-5.78488	-3.38403	7.08081e-09	1.06282e-06
yahO	predicted protein		3.20334	-1.41861	7.40737e-09	1.60136e-05
yahN	putative transporter, resistance to homoserine/threonine (RhtB) family	amino acid transmembrane transport // "amino acid transport"	-2.84957	-0.759309	7.42044e-09	0.00172631
fecC	ferric citrate ABC transporter - membrane subunit	iron chelate transport // "iron ion homeostasis" // "ion transport" // "transport"	-3.11335	-0.240544	7.6132e-09	0.277514
chiP	chitobiose outer membrane channel	oligosaccharide transport // "transmembrane transport" // "diacetylchitobiose metabolic process" // "polysaccharide transport" // "carbohydrate transport" // "ion transport" // "transport"	-3.2019	-0.402136	7.6405e-09	0.0801397
dcyD	D-cysteine desulfhydrase	D-cysteine catabolic process // "sulfur utilization" // "cellular response to sulfur starvation" // "D-amino acid metabolic process" // "sulfur compound metabolic process"	2.22707	0.101952	7.9738e-09	0.509603
hdeB	HdeB monomer	response to acidic pH // "cellular response to stress" // "response to pH"	4.89583	-0.342185	8.38182e-09	0.247363
patA	putrescine aminotransferase	putrescine catabolic process	4.24948	-0.284636	8.51153e-09	0.382763
nanE	predicted <i>N</i>-acetylmannosamine-6-phosphate epimerase	metabolic process // "N-acetylmannosamine metabolic process" // "N-acetylneuraminate catabolic process" // "carbohydrate metabolic process" // "N-acetylmannosamine catabolic process"	-3.29898	-0.897119	9.12828e-09	0.00140643
yqhD	NADPH-dependent aldehyde reductase	oxidation-reduction process // "response to reactive oxygen species"	-1.8783	-0.515276	9.3704e-09	0.00308141
yebV	predicted protein		4.94792	-0.280102	9.52662e-09	0.441074
cysC	adenylylsulfate kinase	sulfate assimilation // "hydrogen sulfide biosynthetic process" // "phosphorylation"	5.25322	-0.285812	9.5453e-09	0.470807
fliR	flagellar biosynthesis protein FliR	bacterial-type flagellum assembly // "protein targeting"	-2.6539	0.134917	1.05569e-08	0.461541
flhE	flagellar protein	bacterial-type flagellum organization	-3.28621	0.0558697	1.07481e-08	0.805128
yahK	aldehyde reductase, NADPH-dependent	oxidation-reduction process	3.01473	-0.225012	1.12241e-08	0.357278
ybdR	predicted oxidoreductase, Zn-dependent and NAD(P)-binding	oxidation-reduction process	2.57864	-0.278024	1.16469e-08	0.200969
napA	large subunit of periplasmic nitrate reductase, molybdoprotein	anaerobic respiration // "Mo-molybdopterin cofactor biosynthetic process" // "oxidation-reduction process" // "nitrate assimilation"	-4.37746	-2.68132	1.22087e-08	3.55838e-06
ucpA	predicted oxidoreductase	metabolic process // "oxidation-reduction process"	-2.8699	-0.0530565	1.24525e-08	0.826033
ybhP	predicted DNase		3.2637	-0.245116	1.3022e-08	0.363596
yjcZ	conserved protein		-4.63938	-0.603603	1.35349e-08	0.0786072
yghX	predicted hydrolase	metabolic process	3.54346	-0.267909	1.39233e-08	0.347646
poxB	pyruvate oxidase	pyruvate catabolic process // "protein homotetramerization" // "pyruvate metabolic process" // "oxidation-reduction process"	3.90942	-0.759482	1.4198e-08	0.024736
ydiU	conserved protein		1.78267	0.697596	1.44902e-08	0.000172245
hybO	hydrogenase 2, small subunit	oxidation-reduction process // "anaerobic respiration"	-3.77801	-2.36264	1.50041e-08	1.40939e-06
ubiB	predicted protein kinase involved in ubiquinone biosynthesis	protein phosphorylation // "phosphorylation" // "regulation of ubiquinone biosynthetic process" // "ubiquinone biosynthetic process"	-1.51075	-0.0287884	1.60313e-08	0.798902
narY	nitrate reductase Z, &beta; subunit	anaerobic electron transport chain // "anaerobic respiration" // "oxidation-reduction process" // "nitrate metabolic process" // "nitrate assimilation" // "cellular response to DNA damage stimulus"	2.91979	-0.435148	1.6098e-08	0.0763768
nrfB	formate-dependent nitrite reductase - penta-heme cytochrome c	oxidation-reduction process // "nitrogen compound metabolic process" // "anaerobic electron transport chain"	-3.04418	-2.79738	1.62405e-08	4.7294e-08
fecD	ferric citrate ABC transporter - membrane subunit	iron chelate transport // "iron ion homeostasis" // "ion transport" // "transport"	-2.37602	-0.260207	1.62557e-08	0.163652
otsB	TREHALOSEPHOSPHASYN-MONOMER	dephosphorylation // "metabolic process" // "trehalose metabolism in response to cold stress" // "trehalose biosynthetic process" // "response to osmotic stress"	4.19544	-0.773682	1.63447e-08	0.0372028
gabD	succinate-semialdehyde dehydrogenase (NADP<sup>+</sup>)	metabolic process // "nitrogen compound metabolic process" // "oxidation-reduction process" // "gamma-aminobutyric acid catabolic process"	4.2827	-0.157731	1.66981e-08	0.623465
yjaH	conserved protein		-1.87577	0.400635	1.68073e-08	0.0101208
hypB	accessory protein for nickel incorporation into hydrogenase isoenzymes	protein complex assembly // "cofactor biosynthetic process" // "protein maturation"	-4.06273	-2.99754	1.71209e-08	2.67792e-07
cysI	sulfite reductase, hemoprotein subunit	sulfate reduction // "sulfate assimilation" // "hydrogen sulfide biosynthetic process" // "oxidation-reduction process" // "cysteine biosynthetic process" // "cellular amino acid biosynthetic process"	6.99595	-0.465218	1.7638e-08	0.356481
trg	TRG-MONOMER	signal transduction // "chemotaxis"	-3.4366	0.335425	1.80312e-08	0.175303
ygbL	predicted class II aldolase	pentose catabolic process	-2.06505	-0.388732	1.89173e-08	0.0370886
rrlG	rrlG 23S ribosomal RNA	translation	-2.10744	-2.05185	1.9092e-08	2.5368e-08
tktB	transketolase II	metabolic process // "pentose-phosphate shunt, non-oxidative branch"	3.62045	-0.295694	1.94469e-08	0.316653
yhbO	amino acid deglycase	protein deglycosylation // "protein repair" // "lactate biosynthetic process" // "methylglyoxal catabolic process to D-lactate via S-lactoyl-glutathione" // "response to oxidative stress" // "response to heat" // "response to pH" // "response to UV"	3.19061	-0.00395181	1.98854e-08	0.988202
ydcV	putative transport protein, ABC family - membrane component	transport	2.98718	-0.532476	2.0485e-08	0.0427448
ydcT	putative transport protein, ABC superfamily - ATP binding component	metabolic process // "transmembrane transport" // "transport"	3.27135	-0.827677	2.06799e-08	0.00959782
cysH	3'-phospho-adenylylsulfate reductase	sulfate assimilation, phosphoadenylyl sulfate reduction by phosphoadenylyl-sulfate reductase (thioredoxin) // "cysteine biosynthetic process" // "methionine biosynthetic process" // "metabolic process" // "hydrogen sulfide biosynthetic process" // "oxidation-reduction process" // "sulfur compound metabolic process"	6.49391	-0.252667	2.12468e-08	0.606457
btuE	thioredoxin/glutathione peroxidase	cellular oxidant detoxification // "response to oxidative stress" // "response to hydroperoxide" // "oxidation-reduction process" // "cobalt ion transport" // "ion transport" // "transport"	1.76271	0.147382	2.12814e-08	0.297204
yegP	predicted protein		4.87314	-0.763298	2.149e-08	0.0667585
bfr	bacterioferritin	cellular iron ion homeostasis // "iron ion transport" // "oxidation-reduction process" // "intracellular sequestering of iron ion"	3.80884	-0.256934	2.27588e-08	0.365866
yjbE	predicted protein	extracellular polysaccharide biosynthetic process // "biofilm formation"	2.45472	-0.807299	2.35263e-08	0.00219616
ydiZ	predicted protein	RNA phosphodiester bond hydrolysis, endonucleolytic // "cellular response to DNA damage stimulus"	3.52152	-0.367184	2.42383e-08	0.22002
hdeA	HdeA monomer, chaperone active form	cellular response to stress // "cellular response to acidic pH"	4.62351	-0.397875	2.42676e-08	0.175124
glnX	tRNA<sup>Gln2</sup>		-2.95457	0.185629	2.43671e-08	0.38188
yjiA	P-loop guanosine triphosphatase	metabolic process // "cellular response to DNA damage stimulus"	-2.76046	0.398888	2.44591e-08	0.126454
ygcN	predicted oxidoreductase with FAD/NAD(P)-binding domain	oxidation-reduction process	-2.09372	-0.56763	2.46017e-08	0.00378627
yegS	lipid kinase	lipid phosphorylation // "phosphorylation" // "lipid metabolic process" // "phospholipid biosynthetic process"	2.81318	-0.924961	2.50943e-08	0.00175278
narU	nitrate / nitrite transporter NarU	transport // "transmembrane transport" // "nitrate assimilation" // "nitrate transport" // "nitrite transport"	3.31916	-0.673639	2.73313e-08	0.0263713
yebF	predicted protein		2.01701	-0.322305	2.79511e-08	0.0603799
pfkB	6-phosphofructokinase II	glycolytic process through fructose-6-phosphate // "carbohydrate metabolic process" // "cellular response to DNA damage stimulus" // "phosphorylation" // "glycolytic process"	2.12456	-0.165239	3.10153e-08	0.332348
malX	MalX PTS permease	carbohydrate transmembrane transport // "carbohydrate utilization" // "maltose transport" // "glucose import" // "phosphorylation" // "carbohydrate transport" // "transport" // "phosphoenolpyruvate-dependent sugar phosphotransferase system"	-1.8469	-0.291151	3.11596e-08	0.0545071
yeeE	inner membrane protein YeeE		6.81867	-0.321251	3.16091e-08	0.53469
sslE	predicted lipoprotein		-1.86583	0.285046	3.20385e-08	0.0621721
cspG	cold shock protein CspG	response to cold // "regulation of transcription, DNA-templated" // "transcription, DNA-templated"	-1.77052	-0.911583	3.23061e-08	2.17801e-05
arnC	undecaprenyl phosphate-L-Ara4FN transferase	lipid metabolic process // "4-amino-4-deoxy-alpha-L-arabinopyranosyl undecaprenyl phosphate biosynthetic process" // "response to antibiotic" // "lipid A biosynthetic process" // "lipopolysaccharide biosynthetic process"	2.14536	-0.00541461	3.31093e-08	0.976429
yeaQ	conserved inner membrane protein		3.17346	-0.204957	3.41796e-08	0.430538
hisD	histidinal dehydrogenase / histidinol dehydrogenase	cellular amino acid biosynthetic process // "metabolic process" // "oxidation-reduction process" // "histidine biosynthetic process"	4.2531	1.09283	3.49939e-08	0.00380215
galM	galactose-1-epimerase	hexose metabolic process // "galactose metabolic process" // "carbohydrate metabolic process" // "galactose catabolic process via UDP-galactose"	-2.22796	-0.0401391	3.77128e-08	0.84409
napG	ferredoxin-type protein	oxidation-reduction process	-2.78203	-1.73428	3.8799e-08	1.04472e-05
hchA	amino acid deglycase Hsp31	protein repair // "protein deglycosylation" // "lactate biosynthetic process" // "protein refolding" // "response to acidic pH" // "response to methylglyoxal" // "methylglyoxal catabolic process to D-lactate via S-lactoyl-glutathione"	3.13249	-1.03559	4.3991e-08	0.000821848
cysA	sulfate / thiosulfate ABC transporter - ATP binding subunit	sulfate transmembrane transport // "transmembrane transport" // "metabolic process" // "sulfate transport" // "transport"	6.12628	-0.120371	4.41732e-08	0.810486
lhgO	L-2-hydroxyglutarate oxidase	oxidation-reduction process	5.03519	0.513144	4.44742e-08	0.222759
cysW	sulfate / thiosulfate ABC transporter - membrane subunit	sulfate transmembrane transport // "sulfate transport" // "transport"	5.35403	-0.475836	4.54642e-08	0.303708
arnB	G7166-MONOMER	lipid A metabolic process // "lipid metabolic process" // "response to antibiotic" // "lipopolysaccharide biosynthetic process" // "lipid A biosynthetic process"	3.27066	-0.111763	4.62021e-08	0.711473
yedP	predicted phosphatase	small molecule biosynthetic process // "dephosphorylation" // "mannosylglycerate biosynthetic process" // "metabolic process"	3.38855	-1.02073	4.65528e-08	0.00491419
dcuA	dicarboxylate transporter DcuA	anaerobic respiration // "transport" // "C4-dicarboxylate transport"	-1.91439	-1.27139	4.6946e-08	4.62232e-06
yeaG	protein kinase	cellular response to nitrogen starvation // "protein phosphorylation"	4.21437	-0.555882	5.00901e-08	0.139571
slp	starvation lipoprotein		3.97531	-0.92948	5.09658e-08	0.0196399
dosP	c-di-GMP phosphodiesterase, heme-regulated	response to oxygen levels // "signal transduction by protein phosphorylation" // "phosphorelay signal transduction system" // "regulation of transcription, DNA-templated" // "transcription, DNA-templated" // "response to stimulus"	2.437	-0.452797	5.12183e-08	0.0503884
hisG	ATP phosphoribosyltransferase	cellular amino acid biosynthetic process // "histidine biosynthetic process"	4.47278	1.28617	5.16817e-08	0.00201097
ebgR	EbgR DNA-binding transcriptional repressor	regulation of transcription, DNA-templated // "transcription, DNA-templated" // "negative regulation of transcription, DNA-templated"	-1.76359	-0.469362	5.26339e-08	0.00520146
dsdX	DSDX-MONOMER	gluconate transmembrane transport // "cellular response to DNA damage stimulus" // "D-serine transport" // "transport"	-4.98073	0.927143	5.3022e-08	0.0444206
arnA	fused UDP-L-Ara4N formyltransferase and UDP-GlcA dehydrogenase	protein hexamerization // "UDP-4-deoxy-4-formamido-beta-L-arabinopyranose biosynthetic process" // "UDP-D-xylose biosynthetic process" // "lipid A metabolic process" // "lipopolysaccharide biosynthetic process" // "biosynthetic process" // "metabolic process" // "lipid metabolic process" // "oxidation-reduction process" // "response to antibiotic" // "lipid A biosynthetic process"	1.84515	-0.402843	5.4315e-08	0.0309053
mntS	small protein MntS	cellular manganese ion homeostasis // "cellular response to manganese ion"	1.62408	0.381938	5.44044e-08	0.0111569
arcB	ArcB sensory histidine kinase - his292 phosphorylated // "ArcB sensory histidine kinase - asp576 phosphorylated" // "ArcB sensory histidine kinase - his717 phosphorylated" // "ArcB sensory histidine kinase"	signal transduction by protein phosphorylation // "peptidyl-histidine phosphorylation" // "phosphorylation" // "signal transduction" // "regulation of transcription, DNA-templated" // "transcription, DNA-templated" // "protein autophosphorylation" // "phosphorelay signal transduction system"	-1.39789	-0.182984	5.77678e-08	0.140564
talA	transaldolase A	carbohydrate metabolic process // "pentose-phosphate shunt"	3.2247	-0.74256	5.81983e-08	0.0173988
yjbJ	predicted stress response protein		4.44272	-1.04005	6.5321e-08	0.00421852
gadE	GadE DNA-binding transcriptional activator	transcription, DNA-templated // "regulation of transcription, DNA-templated"	4.87596	-1.15475	6.60733e-08	0.0159782
frlB	fructoselysine 6-phosphate deglycase	carbohydrate metabolic process	-2.25097	-0.465987	6.89627e-08	0.0250348
ggt	&gamma;-glutamyltranspeptidase, small subunit // "&gamma;-glutamyltranspeptidase, large subunit" // "&gamma;-glutamyltranspeptidase"	amino acid salvage // "self proteolysis" // "proteolysis" // "glutathione metabolic process" // "glutathione biosynthetic process"	2.04865	-0.144662	7.07187e-08	0.455673
yicG	conserved inner membrane protein		-2.0674	0.0655135	7.25196e-08	0.69325
psiF	conserved protein		2.71135	-0.431897	7.32331e-08	0.108053
mcrB	MrcB subunit of 5-methylcytosine restriction system	nucleic acid phosphodiester bond hydrolysis // "DNA catabolic process" // "DNA restriction-modification system"	-2.44792	-0.27259	7.48986e-08	0.180155
galT	galactose-1-phosphate uridylyltransferase	carbohydrate phosphorylation // "galactose metabolic process" // "carbohydrate metabolic process" // "galactose catabolic process via UDP-galactose"	-3.63246	-0.795432	7.57433e-08	0.0413647
fbp	fructose-1,6-bisphosphatase I	fructose catabolic process // "protein homotetramerization" // "dephosphorylation" // "carbohydrate biosynthetic process" // "metabolic process" // "carbohydrate metabolic process" // "gluconeogenesis"	-1.70737	0.399469	7.69693e-08	0.0297145
allR	AllR DNA-binding transcriptional repressor	regulation of transcription, DNA-templated // "transcription, DNA-templated" // "cellular response to DNA damage stimulus" // "negative regulation of transcription, DNA-templated"	1.68705	0.501461	7.74875e-08	0.00345754
lacZ	&beta;-galactosidase	metabolic process // "carbohydrate metabolic process" // "lactose catabolic process"	-3.20118	-0.621084	7.75281e-08	0.0282802
osmE	osmotically inducible protein OsmE	response to osmotic stress	3.26435	0.277034	7.75678e-08	0.270671
gadB	glutamate decarboxylase B subunit	carboxylic acid metabolic process // "glutamate metabolic process" // "intracellular pH elevation"	5.36069	-0.515152	7.96618e-08	0.285577
yiaG	predicted transcriptional regulator	regulation of transcription, DNA-templated // "transcription, DNA-templated"	2.62899	-0.767763	8.10738e-08	0.0086854
sra	30S ribosomal subunit protein S22	translation	3.98041	-0.773906	8.19351e-08	0.0118615
adhP	ethanol dehydrogenase / alcohol dehydrogenase	acetaldehyde catabolic process // "response to ethanol" // "cellular response to DNA damage stimulus" // "oxidation-reduction process"	2.28572	-0.413008	8.58679e-08	0.0828378
ydcU	putative transport protein, ABC superfamily - membrane component	transport	2.81452	-0.759722	8.78078e-08	0.012495
yohP	small membrane protein		4.19495	-0.352855	9.15838e-08	0.380554
aspA	aspartate ammonia-lyase	protein tetramerization // "cellular amino acid biosynthetic process" // "aspartate metabolic process"	-3.45158	-0.494641	9.31828e-08	0.174952
gntT	gluconate transporter GntT	gluconate transmembrane transport // "carbohydrate transport" // "transport" // "D-gluconate catabolic process" // "D-gluconate metabolic process"	-2.64258	-0.392894	9.45472e-08	0.0943929
yjdN	conserved protein		3.3356	-0.353471	9.56136e-08	0.283783
aer	aerotaxis sensor receptor, flavoprotein	chemotaxis // "positive aerotaxis" // "signal transduction"	-2.56488	1.1536	9.56195e-08	0.0003034
yccM	predicted 4Fe-4S membrane protein	oxidation-reduction process	-1.48162	-1.12452	9.58374e-08	2.20723e-06
tdcB	catabolic threonine dehydratase	metabolic process // "cellular amino acid metabolic process" // "L-threonine catabolic process to propionate" // "threonine catabolic process" // "L-serine catabolic process"	-6.49276	-3.39878	9.64981e-08	2.82709e-05
ypfG	predicted protein		2.00449	-0.492803	9.67456e-08	0.0183805
yehX	glycine betaine ABC transporter - putative ATP binding subunit	amino acid transport // "glycine betaine transport" // "metabolic process" // "transport"	2.11955	-0.133394	9.71288e-08	0.501858
ykgF	predicted amino acid dehydrogenase with NAD(P)-binding domain and ferridoxin-like domain	lactate catabolic process // "oxidation-reduction process" // "lactate oxidation"	-2.73012	-0.947526	9.74678e-08	0.00105021
ygjR	predicted NAD(P)-binding dehydrogenase	oxidation-reduction process	-1.51076	-0.466043	9.79829e-08	0.00498708
nudI	pyrimidine deoxynucleoside triphosphate pyrophosphohydrolase	metabolic process	-1.69705	-0.289472	1.01015e-07	0.0651436
yciF	conserved protein/diiron center stress protein	cellular response to DNA damage stimulus	2.56303	-1.19135	1.04013e-07	0.00011304
ybaY	predicted outer membrane lipoprotein		2.8956	-0.24121	1.06955e-07	0.333267
yecS	cystine/cysteine ABC transporter - predicted ATP binding subunit	diaminopimelate transport // "cysteine transmembrane transport" // "metabolic process" // "amino acid transmembrane transport" // "L-cystine transport" // "amino acid transport" // "transport"	2.09252	0.353167	1.08524e-07	0.0899692
sufA	Fe-S transport protein in Fe-S cluster assembly	protein maturation by iron-sulfur cluster transfer // "sulfur compound metabolic process" // "response to oxidative stress" // "iron-sulfur cluster assembly"	2.44022	-0.497274	1.09888e-07	0.0593494
ycjM	predicted glucosyltransferase	sucrose metabolic process // "carbohydrate metabolic process"	-2.12203	0.000102194	1.11103e-07	0.99959
ydhS	conserved protein with FAD/NAD(P)-binding domain	oxidation-reduction process	2.88015	-1.00471	1.13148e-07	0.00296215
narV	nitrate reductase Z, &gamma; subunit	anaerobic electron transport chain // "anaerobic respiration" // "oxidation-reduction process" // "nitrate assimilation"	2.22547	-0.137187	1.13488e-07	0.507694
potF	putrescine ABC transporter - periplasmic binding protein	polyamine transport // "transport" // "putrescine transport"	1.79863	0.149617	1.15277e-07	0.40324
cysJ	sulfite reductase, flavoprotein subunit	sulfate assimilation // "hydrogen sulfide biosynthetic process" // "oxidation-reduction process" // "cysteine biosynthetic process" // "cellular amino acid biosynthetic process"	7.4807	-0.405311	1.20674e-07	0.515231
pstA	phosphate ABC transporter - membrane subunit	transport // "phosphate ion transmembrane transport" // "cellular response to DNA damage stimulus" // "phosphate ion transport"	2.012	0.0566365	1.23496e-07	0.777429
serV	tRNA<sup>Ser3</sup>		-1.59551	-0.465952	1.25328e-07	0.00974837
dsdA	D-serine ammonia-lyase	D-serine biosynthetic process // "L-serine metabolic process" // "D-serine metabolic process" // "D-amino acid metabolic process" // "cellular amino acid metabolic process" // "cellular response to DNA damage stimulus" // "D-serine catabolic process" // "detoxification of nitrogen compound"	-5.21167	0.787319	1.28372e-07	0.150257
ybhB	predicted kinase inhibitor		2.03753	0.181716	1.32103e-07	0.337209
msyB	acidic protein that suppresses heat sensitivity of a <i>secY</i> mutant		4.0311	0.0240877	1.34853e-07	0.94703
sufD	SufD component of SufBCD Fe-S cluster scaffold complex	response to oxidative stress // "iron-sulfur cluster assembly"	1.85234	-0.835874	1.3515e-07	0.000702491
galK	GALACTOKIN-MONOMER	metabolic process // "galactose metabolic process" // "carbohydrate metabolic process" // "carbohydrate phosphorylation" // "galactose catabolic process via UDP-galactose" // "phosphorylation"	-3.32805	-0.521115	1.35947e-07	0.148266
yoaG	predicted protein		2.81914	-0.964099	1.36117e-07	0.00479655
yicR	hypothetical protein		-1.64599	-0.407737	1.36973e-07	0.0199873
frmB	<i>S</i>-formylglutathione hydrolase	formaldehyde catabolic process // "formaldehyde metabolic process"	-1.3742	0.0847833	1.4316e-07	0.483005
dcuC	dicarboxylate transporter DcuC	mixed acid fermentation // "transport" // "C4-dicarboxylate transport"	-5.02137	-4.53125	1.43986e-07	6.01995e-07
murI	glutamate racemase	cell wall organization // "metabolic process" // "nitrogen compound metabolic process" // "regulation of cell shape" // "peptidoglycan biosynthetic process"	-1.35661	-0.483856	1.44087e-07	0.00174108
ygaC	predicted protein		2.17566	-0.0772021	1.4551e-07	0.72544
galE	UDP-glucose 4-epimerase	carbohydrate metabolic process // "galactose metabolic process" // "galactose catabolic process via UDP-galactose" // "colanic acid biosynthetic process"	-3.49844	-0.761003	1.45803e-07	0.0549419
hdeD	acid-resistance membrane protein	response to pH	4.23503	-0.740584	1.50786e-07	0.0817068
patD	&gamma;-aminobutyraldehyde dehydrogenase	metabolic process // "oxidation-reduction process" // "putrescine catabolic process"	3.37754	-0.216323	1.57073e-07	0.535681
ygaZ	L-valine exporter - YgaZ subunit	L-valine transmembrane transport // "transmembrane transport" // "transport" // "valine transport"	-1.40805	-0.262444	1.5741e-07	0.0642559
rcnR	RcnR DNA-binding transcriptional repressor	regulation of transcription, DNA-templated // "transcription, DNA-templated" // "negative regulation of transcription, DNA-templated"	2.84291	0.122091	1.57859e-07	0.641748
ykfB	CP4-6 prophage; predicted protein		-1.66279	-0.379255	1.59111e-07	0.0283913
ypeC	conserved protein		2.15429	-0.561417	1.65567e-07	0.0241472
argZ	tRNA<SUP>argZ</SUP>		-1.93466	-0.689035	1.72943e-07	0.00343869
narW	NarW, probable private chaperone for NarZ nitrate reductase subunit	chaperone-mediated protein complex assembly // "nitrate assimilation"	2.57596	-0.553761	1.74118e-07	0.034467
mcrC	MrcC subunit of 5-methylcytosine restriction system	DNA restriction-modification system	-2.58352	-0.428276	1.74235e-07	0.100052
csiD	predicted protein	protein homotetramerization // "response to carbon starvation"	5.86887	0.834755	1.7896e-07	0.121254
yodD	stress-induced protein	cellular response to acidic pH // "cellular response to hydrogen peroxide" // "single-species biofilm formation on inanimate substrate"	3.81632	-0.966897	1.81681e-07	0.0251238
yeeD	conserved protein		4.44294	-0.635308	1.83135e-07	0.154864
alaE	G7399-MONOMER	L-alanine transport // "L-amino acid transport" // "L-alpha-amino acid transmembrane transport" // "amino acid transport" // "transport" // "amino acid export" // "cellular response to stress"	3.05614	-1.56823	1.8384e-07	0.000199692
csiE	stationary phase inducible protein	regulation of transcription, DNA-templated	2.70834	-0.0087165	1.88147e-07	0.970529
glnV	tRNA<sup>Gln2</sup>		-3.04124	0.0732814	1.9043e-07	0.78081
gapC	Pseudogene reconstruction, GAP dehydrogenase; glyceraldehyde 3-phosphate dehydrogenase C	glucose metabolic process// oxidation-reduction process// NAD binding	2.23014	0.00269355	2.00848e-07	0.98863
yhaM	conserved protein	response to L-cysteine	-2.7519	-0.682979	2.01792e-07	0.0142384
hisC	histidinol-phosphate aminotransferase	biosynthetic process // "cellular amino acid biosynthetic process" // "metabolic process" // "histidine biosynthetic process"	4.37311	1.2004	2.11094e-07	0.00776344
napH	ferredoxin-type protein	oxidation-reduction process	-2.52161	-1.64389	2.11684e-07	2.74241e-05
gsiB	glutathione ABC transporter - periplasmic binding protein	glutathione transport // "transmembrane transport" // "transport" // "cellular response to DNA damage stimulus"	2.49328	0.272526	2.14487e-07	0.268441
ygaU	K<sup>+</sup> binding protein	response to potassium ion	3.47779	-0.637982	2.14632e-07	0.0546796
glsA	glutaminase	glutamine catabolic process // "glutamate biosynthetic process" // "glutamine metabolic process" // "negative regulation of growth" // "response to acidic pH"	3.13096	-0.599803	2.15073e-07	0.0627957
tabA	toxin-antitoxin biofilm protein	single-species biofilm formation	-1.118	-0.344086	2.163e-07	0.00654015
yciG	predicted protein	bacterial-type flagellum-dependent swarming motility	3.89219	-0.943644	2.21195e-07	0.0239626
yahM	predicted protein		-2.25186	-1.08385	2.23055e-07	0.000230893
yfdC	inner membrane protein YfdC	nitrite transport // "transport"	2.07005	-0.424044	2.24347e-07	0.0592396
proW	glycine betaine / proline ABC transporter - membrane subunit	choline transport // "amino acid transport" // "transport"	-2.01727	0.769952	2.33332e-07	0.00242404
ygbA	predicted protein		1.85348	-0.647006	2.39724e-07	0.00552775
kdgK	2-keto-3-deoxygluconokinase	carbohydrate phosphorylation // "carbohydrate metabolic process" // "cellular response to DNA damage stimulus" // "phosphorylation" // "D-galacturonate catabolic process" // "D-glucuronate catabolic process"	-1.58562	-0.0240677	2.4106e-07	0.881124
fecE	ferric citrate ABC transporter - ATP binding subunit	metabolic process // "iron ion homeostasis" // "ion transport" // "transport"	-2.00516	-0.344762	2.43366e-07	0.0775471
rssB	RssB-P // "regulator of RpoS"	regulation of nucleic acid-templated transcription // "regulation of gene expression" // "protein destabilization" // "positive regulation of proteolysis" // "phosphorelay signal transduction system"	1.69643	-0.315113	2.44329e-07	0.0885906
fumB	fumarase B	single-species biofilm formation // "generation of precursor metabolites and energy" // "cellular response to DNA damage stimulus" // "biofilm formation" // "tricarboxylic acid cycle"	-1.86481	-0.964034	2.48868e-07	0.000197849
hupA	transcriptional dual regulator HU-&alpha; (HU-2)	chromosome condensation // "cellular response to DNA damage stimulus" // "transcription, DNA-templated"	-2.0005	-0.0460356	2.51916e-07	0.828013
pka	peptidyl-lysine acetyltransferase	protein homotetramerization // "regulation of protein homooligomerization" // "response to oxidative stress" // "response to heat" // "internal peptidyl-lysine acetylation"	-1.66448	-0.583087	2.52186e-07	0.0037843
hmp	nitric oxide dioxygenase	response to nitrosative stress // "oxidation-reduction process" // "oxygen transport" // "response to toxic substance" // "transport"	1.98331	-0.0605863	2.53911e-07	0.752049
yehU	YehU sensory histidine kinase - his382 phosphorylated // "YehU sensory histidine kinase"	signal transduction by protein phosphorylation // "peptidyl-histidine phosphorylation" // "cell wall organization" // "phosphorylation" // "phosphorelay signal transduction system"	-1.70891	-0.00588785	2.54171e-07	0.969823
yehC	putative fimbrial chaperone	chaperone-mediated protein folding // "cell wall organization" // "protein folding" // "pilus organization"	-1.25354	-1.12436	2.5529e-07	8.2047e-07
ymgE	predicted inner membrane protein		3.03192	-0.642594	2.57995e-07	0.0650746
gadC	XASA-MONOMER	L-alpha-amino acid transmembrane transport // "L-amino acid transport" // "amino acid transmembrane transport" // "amino acid transport" // "transport" // "intracellular pH elevation"	4.98073	-0.533392	2.72492e-07	0.30069
nirC	NIRC-MONOMER	transport // "nitrate assimilation" // "nitrite transport"	-3.36776	-2.8783	2.73872e-07	1.91726e-06
oxyR	OxyR DNA-binding transcriptional dual regulator	regulation of transcription, DNA-templated // "transcription, DNA-templated" // "cellular response to DNA damage stimulus" // "regulation of DNA-templated transcription, initiation" // "response to nitrosative stress" // "response to oxidative stress"	-1.3516	0.207614	2.78316e-07	0.14264
ygbK	conserved protein		-1.66019	-0.602339	2.78688e-07	0.00279554
yfeX	porphyrinogen peroxidase	cellular oxidant detoxification // "oxidation-reduction process"	-1.43471	-1.21453	2.89988e-07	1.74825e-06
tam	<i>trans</i>-aconitate 2-methyltransferase	methylation	2.53554	-0.075803	3.03312e-07	0.785564
ycgB	conserved protein	cellular response to DNA damage stimulus	3.16382	-1.07066	3.05309e-07	0.00757841
yjiL	predicted ATPase, activator of (R)-hydroxyglutaryl-CoA dehdratase		-1.6616	-0.866256	3.31539e-07	0.000251829
cfa	cyclopropane fatty acyl phospholipid synthase	lipid metabolic process // "fatty acid biosynthetic process" // "methylation" // "lipid modification" // "lipid biosynthetic process"	2.50173	-0.262686	3.34973e-07	0.263842
ygaM	predicted protein		3.76239	0.00297138	3.39191e-07	0.99356
raiA	stationary phase translation inhibitor and ribosome stability factor	primary metabolic process // "regulation of translation" // "negative regulation of translational elongation" // "negative regulation of translational initiation" // "response to cold"	-2.59233	-0.689206	3.66012e-07	0.0283674
gnsA	predicted regulator of phosphatidylethanolamine synthesis		-2.79584	0.17456	3.68934e-07	0.519663
ycjQ	predicted oxidoreductase, Zn-dependent and NAD(P)-binding	oxidation-reduction process	-1.7912	-0.157326	3.70665e-07	0.423924
nanC	N-acetylneuraminic acid outer membrane channel	carbohydrate derivative transport // "transmembrane transport" // "carbohydrate transport" // "transport" // "oligosaccharide transport" // "ion transport"	-4.13434	-2.12613	3.71541e-07	0.000177011
cysP	sulfate / thiosulfate ABC transporter - periplasmic binding protein CysP	sulfate transmembrane transport // "sulfate transport" // "transport" // "sulfur compound metabolic process"	6.62891	-0.440401	3.75535e-07	0.493033
yhcO	predicted barnase inhibitor		2.93508	0.0779799	3.75678e-07	0.81163
ybdK	carboxylate-amine ligase	cellular modified amino acid biosynthetic process	2.80385	-0.948026	3.7835e-07	0.00920739
arsR	ArsR DNA-binding transcriptional repressor	response to arsenic-containing substance // "regulation of transcription, DNA-templated" // "transcription, DNA-templated"	2.05715	-0.0102801	3.82245e-07	0.962966
fic	stationary-phase protein	metabolic process // "regulation of cell division"	2.59063	-0.213319	3.92575e-07	0.469271
dmsB	dimethyl sulfoxide reductase, chain B	oxidation-reduction process // "anaerobic respiration"	-3.51798	-2.07445	3.93117e-07	0.000120203
ahr	aldehyde reductase, NADPH-dependent	fatty acid metabolic process // "lipid metabolic process" // "oxidation-reduction process"	2.04556	-0.449956	4.06032e-07	0.0686947
yehD	predicted fimbrial-like adhesin protein	cell adhesion	-3.37235	-1.55145	4.1069e-07	0.00143038
csgC	inhibitor of CsgA amyloid formation		-2.41212	0.204553	4.14277e-07	0.404033
nrdI	flavodoxin involved in dimanganese-tyrosyl radical cofactor maintenance for ribonucleotide reductase	cellular protein modification process	2.75224	0.0027524	4.20396e-07	0.992877
cadC	CadC DNA-binding transcriptional activator	positive regulation of transcription, DNA-templated // "regulation of transcription, DNA-templated" // "phosphorelay signal transduction system" // "transcription, DNA-templated"	-1.93213	-1.11702	4.2247e-07	0.000122566
dmsA	dimethyl sulfoxide reductase, chain A	oxidation-reduction process // "transport" // "anaerobic respiration"	-4.17157	-3.07076	4.32191e-07	1.66175e-05
mntH	Mn<sup>2+</sup> / Fe<sup>2+</sup>: H+ symporter MntH	hydrogen ion transmembrane transport // "manganese ion transmembrane transport" // "cadmium ion transmembrane transport" // "transmembrane transport" // "ion transport" // "transport" // "metal ion transport" // "cadmium ion transport" // "iron ion transport" // "cobalt ion transport" // "cellular response to oxidative stress" // "ferrous iron transport" // "manganese ion transport"	2.30516	0.701773	4.37492e-07	0.0155406
yohF	predicted oxidoreductase with NAD(P)-binding Rossmann-fold domain	metabolic process // "oxidation-reduction process"	2.67592	-0.323127	4.44771e-07	0.288896
yedN	Pseudogene reconstruction, IpaH/YopM family		-1.67208	-0.272528	4.45263e-07	0.157346
ygjI	putative transport protein, glutamate:GABA antiporter family	L-alpha-amino acid transmembrane transport // "L-amino acid transport" // "amino acid transmembrane transport" // "transport"	-1.47046	-0.297181	4.55906e-07	0.0818896
yhiD	inner membrane protein YhiD	transport	3.21944	-0.634734	4.58791e-07	0.0793836
nikA	nickel ABC transporter - periplasmic binding protein	transmembrane transport // "peptide transport" // "nickel cation transport" // "negative chemotaxis" // "transport"	-4.65187	-3.60946	4.6448e-07	1.26951e-05
ytfE	iron-sulfur cluster repair protein YtfE	iron incorporation into metallo-sulfur cluster // "protein repair" // "response to stress"	2.38807	0.431189	4.6829e-07	0.104768
gntU	gluconate transporter GntU	carbohydrate transmembrane transport // "cation transmembrane transport" // "carbohydrate transport" // "transport" // "gluconate transmembrane transport" // "D-gluconate metabolic process" // "gluconate transport"	-2.61082	-1.05178	4.6908e-07	0.00175986
murQ	<i>N</i>-acetylmuramic acid 6-phosphate etherase	amino sugar metabolic process // "1,6-anhydro-N-acetyl-beta-muramic acid catabolic process" // "N-acetylmuramic acid catabolic process" // "carbohydrate metabolic process" // "amino sugar catabolic process" // "peptidoglycan turnover"	-1.83788	-0.0428976	4.69463e-07	0.813169
yhbT	predicted lipid carrier protein		-1.62417	-0.496685	4.79434e-07	0.0142883
sufC	SufC component of SufBCD Fe-S cluster scaffold complex	iron-sulfur cluster assembly // "transport"	1.91052	-0.712631	4.79798e-07	0.0059125
adiY	AdiY DNA-binding transcriptional activator	regulation of transcription, DNA-templated // "transcription, DNA-templated" // "positive regulation of transcription, DNA-templated"	-3.44983	-3.02073	4.82682e-07	2.48088e-06
fucP	fucose:H+ symporter	carbohydrate transport // "transport" // "transmembrane transport" // "fucose metabolic process" // "carbohydrate metabolic process" // "fructose transport" // "fucose transport" // "galactose transport" // "arabinose transport"	-2.13389	-0.637859	4.87734e-07	0.015043
lexA	LexA DNA-binding transcriptional repressor	proteolysis // "negative regulation of transcription, DNA-templated" // "regulation of transcription, DNA-templated" // "cellular response to DNA damage stimulus" // "DNA replication" // "DNA repair" // "SOS response" // "transcription, DNA-templated"	-1.09218	0.0269234	4.90001e-07	0.819538
ydcJ	conserved protein		3.18681	-0.147576	4.95771e-07	0.685823
glpA	anaerobic glycerol-3-phosphate dehydrogenase subunit A	glycerol-3-phosphate catabolic process // "anaerobic respiration" // "glycerol catabolic process" // "polyol catabolic process" // "glycerol-3-phosphate metabolic process" // "oxidation-reduction process"	-2.37758	-0.7763	4.98322e-07	0.01205
yaiE	conserved protein		-1.72784	-0.0237154	5.26709e-07	0.904177
yfcG	disulfide reductase	cellular oxidant detoxification // "glutathione metabolic process" // "oxidation-reduction process" // "response to oxidative stress"	2.51015	-0.656513	5.27329e-07	0.0327659
osmF	glycine betaine ABC transporter - periplasmic binding protein	amino acid transport // "cellular hyperosmotic response" // "glycine betaine transport" // "transport"	2.86722	-0.169878	5.2945e-07	0.611385
chaC	predicted glutathione-specific gamma-glutamylcyclotransferase	metabolic process // "cilium or flagellum-dependent cell motility"	2.08842	-0.0702233	5.30221e-07	0.767479
ygiV	YgiV DNA-binding transcriptional repressor	negative regulation of transcription, DNA-templated // "transcription, DNA-templated" // "regulation of transcription, DNA-templated"	1.89185	-0.290147	5.32109e-07	0.196312
ydiH	predicted protein		2.39158	-0.335851	5.69722e-07	0.237145
srlM	GutM DNA-binding transcriptional activator	transcription, DNA-templated // "regulation of transcription, DNA-templated" // "phosphoenolpyruvate-dependent sugar phosphotransferase system"	-3.90642	-0.718612	5.82433e-07	0.0742432
secM	secretion monitor that regulates SecA translation (General Secretory Pathway)	regulation of translation	-1.57552	-0.163687	5.82612e-07	0.370806
ynjE	molybdopterin synthase sulfurtransferase	metabolic process	-2.63227	-1.22029	6.00518e-07	0.000475575
glmM	phosphoglucosamine mutase	organic substance metabolic process // "carbohydrate metabolic process" // "UDP-N-acetylglucosamine biosynthetic process" // "protein autophosphorylation"	-1.28419	0.213691	6.0259e-07	0.161099
napF	ferredoxin-type protein	oxidation-reduction process // "response to oxidative stress"	-5.36285	-3.41646	6.07943e-07	9.43791e-05
nrdH	glutaredoxin-like protein	oxidation-reduction process // "positive regulation of oxidoreductase activity" // "cell redox homeostasis"	2.89097	0.052196	6.19085e-07	0.874465
yshB	small predicted membrane protein		1.57842	0.491068	6.41223e-07	0.00782097
amyA	ALPHA-AMYL-CYTO-MONOMER	metabolic process // "carbohydrate metabolic process"	1.73426	-0.197876	6.53884e-07	0.312416
ypfM	small protein		-3.25175	-1.70757	6.66964e-07	0.000534193
cbdA	cytochrome <i>bd</i>-II terminal oxidase subunit I	oxidation-reduction process // "oxidative phosphorylation" // "aerobic electron transport chain"	1.60409	-0.294888	6.70367e-07	0.0980491
ykgG	predicted protein		-2.18437	-0.467319	6.82634e-07	0.0477476
nrfD	formate dependent nitrite reductase - NrfD subunit	anaerobic electron transport chain	-1.55421	-1.01108	6.88518e-07	6.81542e-05
ydcK	predicted enzyme	extracellular polysaccharide biosynthetic process	2.32625	-0.357075	7.16733e-07	0.198329
yncG	predicted enzyme	glutathione metabolic process	2.33048	-0.574681	7.3241e-07	0.0335598
yhcH	conserved protein	cellular response to DNA damage stimulus	-2.8655	-0.963958	7.34716e-07	0.0056062
yeaH	conserved protein		3.32022	-0.891254	7.41196e-07	0.0365787
iraD	inhibitor of &sigma;<sup>S</sup> proteolysis	cellular response to stress // "positive regulation of transcription, DNA-templated" // "cellular response to DNA damage stimulus" // "negative regulation of protein catabolic process"	3.79911	-1.96513	7.45658e-07	0.000407587
nanK	<i>N</i>-acetylmannosamine kinase	carbohydrate phosphorylation // "N-acetylmannosamine metabolic process" // "cellular response to DNA damage stimulus" // "carbohydrate metabolic process" // "phosphorylation" // "N-acetylneuraminate catabolic process"	-2.84777	-0.764522	7.47766e-07	0.0208807
dcrB	periplasmic protein involved in bacteriophage sensitivity		-1.12733	0.193412	7.54424e-07	0.158502
yjiX	conserved protein	cellular response to DNA damage stimulus	-3.0015	0.536068	7.6559e-07	0.102381
nfsB	NAD(P)H nitroreductase NfsB	2,4,6-trinitrotoluene catabolic process // "oxidation-reduction process"	-1.43177	0.0586027	7.7607e-07	0.715032
fucI	L-fucose isomerase	fucose catabolic process // "fucose metabolic process" // "monosaccharide metabolic process" // "carbohydrate metabolic process" // "D-arabinose catabolic process" // "L-fucose catabolic process"	-2.4971	-0.124649	7.79101e-07	0.61568
sufB	SufB component of SufBCD Fe-S cluster scaffold complex	iron-sulfur cluster assembly	2.24014	-0.552925	7.86278e-07	0.0561863
ykgM	predicted ribosomal protein	translation // "cellular response to zinc ion starvation"	-2.24313	-0.800723	7.94797e-07	0.00764019
ldcC	lysine decarboxylase 2	cellular amino acid metabolic process // "lysine catabolic process"	2.03691	-0.187973	7.95993e-07	0.443944
tdcC	serine / threonine:H<sup>+</sup> symporter TdcC	proton transport // "serine transport" // "transport" // "amino acid transport" // "amino acid transmembrane transport" // "L-serine transport" // "threonine transport"	-5.13319	-2.45245	8.18956e-07	0.000351661
tdcD	propionate kinase	metabolic process // "organic acid metabolic process" // "L-threonine catabolic process to propionate" // "phosphorylation" // "anaerobic amino acid catabolic process" // "threonine catabolic process"	-5.60452	-1.92164	8.19854e-07	0.0054536
hisH	imidazole glycerol phosphate synthase, HisH subunit	cellular amino acid biosynthetic process // "glutamine metabolic process" // "histidine biosynthetic process"	3.63905	1.26364	8.21872e-07	0.00527774
selA	selenocysteine synthase	selenocysteine incorporation // "selenocysteine biosynthetic process" // "selenocysteinyl-tRNA(Sec) biosynthetic process" // "translation"	-1.29649	-0.993318	8.28169e-07	1.10691e-05
cysB	CysB transcriptional dual regulator	regulation of transcription, DNA-templated // "cellular amino acid biosynthetic process" // "cysteine biosynthetic process" // "transcription, DNA-templated"	1.66165	-0.283458	8.36266e-07	0.106925
gadX	GadX DNA-binding transcriptional dual regulator	positive regulation of transcription, DNA-templated // "cellular response to DNA damage stimulus" // "regulation of transcription, DNA-templated" // "transcription, DNA-templated"	3.52601	-1.15921	8.3959e-07	0.0134053
nagE	N-acetylglucosamine PTS permease	carbohydrate transmembrane transport // "carbohydrate transport" // "N-acetylglucosamine transport" // "peptidoglycan turnover" // "antibiotic transport" // "cellular response to DNA damage stimulus" // "phosphorylation" // "transport" // "phosphoenolpyruvate-dependent sugar phosphotransferase system"	-1.22992	-0.235609	8.64472e-07	0.115026
sufS	L-cysteine desulfurase	sulfur incorporation into metallo-sulfur cluster // "cysteine metabolic process" // "iron-sulfur cluster assembly" // "selenium compound metabolic process" // "sulfur compound metabolic process"	1.66296	-0.798738	8.70202e-07	0.00158047
treB	trehalose PTS permease - TreB subunit	regulation of carbohydrate utilization // "carbohydrate transmembrane transport" // "trehalose transport" // "phosphorylation" // "carbohydrate transport" // "transport" // "phosphoenolpyruvate-dependent sugar phosphotransferase system"	-2.88726	-0.00191139	8.94957e-07	0.995736
hisB	imidazoleglycerol-phosphate dehydratase / histidinol-phosphatase	dephosphorylation // "cellular amino acid biosynthetic process" // "metabolic process" // "histidine biosynthetic process"	3.44482	0.996818	9.14879e-07	0.0114659
csiR	CsiR DNA-binding transcriptional repressor	regulation of transcription, DNA-templated // "transcription, DNA-templated"	2.53727	-0.0685722	9.19573e-07	0.817154
ydcS	putative transport protein, ABC superfamily - periplasmic binding protein / polyhydroxybutyrate synthase	poly-hydroxybutyrate biosynthetic process // "DNA import into cell involved in transformation" // "polyamine transport" // "transport"	3.84982	-0.856466	9.34139e-07	0.0741573
lrhA	LrhA DNA-binding transcriptional dual regulator	positive regulation of transcription, DNA-templated // "negative regulation of transcription, DNA-templated" // "regulation of transcription, DNA-templated" // "transcription, DNA-templated"	-1.21155	-0.416148	9.44725e-07	0.00860947
ygbJ	predicted dehydrogenase, with NAD(P)-binding Rossmann-fold domain	oxidation-reduction process	-1.79844	-0.750927	9.52058e-07	0.00300917
argQ	tRNA<SUP>argQ</SUP>		-2.19623	-0.723386	9.52631e-07	0.0140198
yjjI	conserved protein, may be involved in nitrogen metabolism	nitrogen compound metabolic process	-3.37656	-3.46706	9.83573e-07	7.43323e-07
wcaG	GDP-fucose synthase	nucleotide-sugar biosynthetic process // "'de novo' GDP-L-fucose biosynthetic process" // "colanic acid biosynthetic process" // "metabolic process" // "oxidation-reduction process"	1.48009	-0.854185	9.85183e-07	9.02341e-05
yegQ	predicted peptidase	proteolysis	1.58016	-0.195452	1.00333e-06	0.314652
gntK	D-gluconate kinase, thermostable	carbohydrate metabolic process // "phosphorylation" // "D-gluconate catabolic process"	-3.07383	-1.19865	1.01027e-06	0.00222433
acnA	aconitate hydratase 1	metabolic process // "glyoxylate cycle" // "anaerobic respiration" // "response to oxidative stress" // "tricarboxylic acid cycle"	2.16484	0.473891	1.06317e-06	0.0533366
nlpD	NlpD divisome associated factor; activates peptidoglycan hydrolase	positive regulation of hydrolase activity // "autolysis" // "cell separation after cytokinesis" // "cell division" // "cell cycle" // "barrier septum assembly" // "response to drug"	2.09657	0.881469	1.07178e-06	0.00139009
nrfC	formate-dependent nitrite reductase, 4Fe-4S subunit	anaerobic electron transport chain // "oxidation-reduction process"	-2.41263	-1.66672	1.09781e-06	6.46149e-05
aspC	aspartate aminotransferase, PLP-dependent	biosynthetic process // "cellular amino acid metabolic process" // "L-phenylalanine biosynthetic process" // "L-phenylalanine biosynthetic process from chorismate via phenylpyruvate"	1.0336	0.769952	1.09947e-06	1.7408e-05
yagE	CP4-6 prophage; probable 2-keto-3-deoxygluconate aldolase	aldonic acid catabolic process // "metabolic process"	-1.88857	0.458478	1.10356e-06	0.0507121
hypC	HypC, protein involved in hydrogenase 3 maturation	protein maturation	-3.39914	-2.62799	1.10793e-06	2.30666e-05
narL	NarL-Phosphorylated DNA-binding transcriptional dual regulator // "NarL"	regulation of gene expression // "regulation of nitrate assimilation" // "transcription, DNA-templated" // "nitrate assimilation" // "regulation of transcription, DNA-templated" // "phosphorelay signal transduction system"	-1.17852	-0.92701	1.122e-06	1.17775e-05
ysgA	predicted hydrolase	metabolic process	2.20484	0.313999	1.14655e-06	0.234931
gmr	cyclic di-GMP phosphodiesterase	metabolic process // "cyclic-nucleotide-mediated signaling" // "negative regulation of cyclase activity" // "posttranscriptional regulation of gene expression"	1.5785	-0.348045	1.15436e-06	0.0909521
yfaH	conserved protein		-2.08856	-0.478536	1.15529e-06	0.0455097
osmC	osmotically inducible peroxiredoxin	cellular oxidant detoxification // "hyperosmotic response" // "response to hydroperoxide" // "response to oxidative stress" // "oxidation-reduction process"	3.29657	-0.482065	1.18886e-06	0.135569
kdpA	K<sup>+</sup> transporting ATPase - K<sup>+</sup> channel forming subunit	potassium ion transmembrane transport // "ion transport" // "transport" // "potassium ion transport"	1.69198	-0.662095	1.21074e-06	0.00205353
hypE	HypE-S-carboxamide // "hydrogenase maturation protein, carbamoyl dehydratase"	peptidyl-S-carbamoyl-L-cysteine dehydration // "protein maturation"	-2.00912	-1.79953	1.30267e-06	3.68359e-06
phr	deoxyribodipyrimidine photolyase (photoreactivation)	protein-chromophore linkage // "cellular response to DNA damage stimulus" // "DNA repair"	1.87341	-0.319113	1.30599e-06	0.185908
yhbS	predicted acyltransferase with acyl-CoA N-acyltransferase domain	N-terminal protein amino acid acetylation // "metabolic process"	-1.81738	-0.403457	1.35518e-06	0.0667515
ccmB	ABC complex for formation and release of holoCcmE - membrane subunit CcmB	heme transport // "transport" // "cytochrome complex assembly"	-1.5144	-0.973641	1.45612e-06	0.000134804
pck	PEPCARBOXYKIN-MONOMER	metabolic process // "gluconeogenesis"	-2.0487	-0.130977	1.46978e-06	0.612824
uvrB	DNA repair; excision nuclease subunit B	nucleic acid phosphodiester bond hydrolysis // "nucleotide-excision repair" // "cellular response to DNA damage stimulus" // "DNA repair" // "SOS response"	1.07529	-0.277943	1.47464e-06	0.0445389
arrS	ArrS small regulatory RNA	cellular stress response to acid chemical	4.26803	-0.341165	1.48859e-06	0.518621
hisA	PRIBFAICARPISOM-MONOMER	cellular amino acid biosynthetic process // "metabolic process" // "cellular response to DNA damage stimulus" // "histidine biosynthetic process"	3.58125	1.41454	1.49675e-06	0.00305962
garD	GALACTARDEHYDRA-MONOMER	galactarate catabolic process	-2.35416	-0.934417	1.52074e-06	0.00331948
ftnB	predicted ferritin-like protein	iron ion transport // "cellular iron ion homeostasis"	-1.68863	-0.710217	1.53955e-06	0.00302636
fepB	ferric enterobactin ABC transporter - periplasmic binding protein	ferric-enterobactin transport // "cellular response to DNA damage stimulus" // "iron ion homeostasis" // "ion transport" // "transport"	-1.41477	-0.673093	1.55229e-06	0.00148689
hisI	HISTCYCLOPRATPPHOS	metabolic process // "cellular amino acid biosynthetic process" // "histidine biosynthetic process"	3.03366	1.16289	1.56245e-06	0.00288323
yhaO	predicted D/L-serine transporter	response to L-cysteine // "transport"	-2.94245	-1.61173	1.57671e-06	0.000317173
clsB	cardiolipin synthase 2	lipid metabolic process // "cardiolipin biosynthetic process" // "phospholipid biosynthetic process"	2.58454	-0.856121	1.57843e-06	0.0160973
nanR	NanR DNA-binding transcriptional dual regulator	negative regulation of transcription, DNA-templated // "regulation of transcription, DNA-templated" // "transcription, DNA-templated"	-1.08942	-0.361273	1.58708e-06	0.0131046
yfcZ	conserved protein		-2.45395	-1.67565	1.59641e-06	8.6522e-05
ybiO	mechanosensitive channel YbiO	ion transport // "transport" // "transmembrane transport" // "cellular response to osmotic stress"	1.76375	-0.592976	1.64071e-06	0.013192
aroM	conserved protein	aromatic amino acid family biosynthetic process // "cellular amino acid biosynthetic process"	1.56761	-0.298326	1.66367e-06	0.150797
gadA	glutamate decarboxylase A subunit	carboxylic acid metabolic process // "glutamate metabolic process" // "intracellular pH elevation"	4.16979	-0.584425	1.6639e-06	0.262791
atoC	AtoC-phosphorylated DNA-binding transcriptional activator // "AtoC transcriptional activator; Az protein inhibitor of ODC"	regulation of polyamine biosynthetic process // "negative regulation of catalytic activity" // "regulation of transcription, DNA-templated" // "transcription, DNA-templated" // "positive regulation of transcription, DNA-templated" // "phosphorelay signal transduction system"	-1.91335	-0.53981	1.76551e-06	0.022877
oppB	murein tripeptide ABC transporter / peptide ABC transporter - putative membrane subunit	oligopeptide transmembrane transport // "peptide transport" // "transport" // "protein transport" // "tripeptide transport"	1.76557	1.1384	1.76896e-06	9.66512e-05
mtlA	mannitol PTS permease	carbohydrate transmembrane transport // "sorbitol transport" // "mannitol transport" // "phosphorylation" // "carbohydrate transport" // "transport" // "phosphoenolpyruvate-dependent sugar phosphotransferase system"	2.10333	0.243771	1.77063e-06	0.307912
yqjC	conserved protein		1.81683	-0.516365	1.77395e-06	0.016065
hdhA	7-&alpha;-hydroxysteroid dehydrogenase	protein homotetramerization // "lipid catabolic process" // "metabolic process" // "oxidation-reduction process" // "bile acid catabolic process" // "steroid metabolic process" // "lipid metabolic process"	1.79581	-0.757641	1.79196e-06	0.0027043
yceK	predicted lipoprotein	cellular response to DNA damage stimulus	2.96624	-0.129447	1.81463e-06	0.731925
peaD	DLP12 prophage; predicted replication protein fragment		-1.17722	-1.09719	1.83434e-06	3.84132e-06
pspE	thiosulfate sulfurtransferase	metabolic process	-1.88436	-0.361946	1.86038e-06	0.149506
sodC	superoxide dismutase (Cu-Zn)	cellular oxidant detoxification // "removal of superoxide radicals" // "oxidation-reduction process" // "superoxide metabolic process"	2.04849	-0.609612	1.88798e-06	0.0260622
lgoT	YJIZ-MONOMER	carbohydrate transport // "transport" // "transmembrane transport" // "aldonate transport"	-1.59586	-0.0507599	1.89373e-06	0.775832
yedF	conserved protein	cellular response to DNA damage stimulus	-2.20454	-0.0972997	1.90628e-06	0.689158
yneE	conserved inner membrane protein	movement of cell or subcellular component	1.40647	-0.679836	1.93628e-06	0.00103489
ypjC	predicted protein		-0.915815	-0.900694	1.95418e-06	2.24126e-06
mlrA	MlrA DNA binding transcriptional activator	regulation of transcription, DNA-templated // "transcription, DNA-templated"	2.4487	-0.223875	1.98562e-06	0.489543
yecC	Putative ABC transporter ATPase	cysteine-transporting ATPase activity// L-cystine transmembrane transporter activity	1.9187	0.130459	2.01466e-06	0.574419
ldtE	L,D-transpeptidase LdtE	cell wall organization // "proteolysis" // "peptidoglycan biosynthetic process" // "regulation of cell shape" // "cell wall macromolecule metabolic process" // "Gram-negative-bacterium-type cell wall biogenesis"	2.40031	-0.845032	2.02422e-06	0.0148148
ygdG	flap endonuclease	nucleic acid phosphodiester bond hydrolysis // "DNA replication, Okazaki fragment processing"	-1.20246	-0.179262	2.03207e-06	0.205312
yeaJ	predicted diguanylate cyclase	negative regulation of bacterial-type flagellum-dependent cell motility // "metabolic process"	1.48478	-0.572975	2.05302e-06	0.00953726
yjjP	predicted inner membrane structural protein		-2.32819	-1.92721	2.05617e-06	1.3815e-05
ydgJ	predicted oxidoreductase	metabolic process // "oxidation-reduction process"	1.33988	0.358901	2.07106e-06	0.0394155
ves	conserved protein		-2.41071	-0.000561959	2.0832e-06	0.998451
aphA	acid phosphatase / phosphotransferase	dephosphorylation // "metabolic process"	-1.97	-0.126985	2.18013e-06	0.620722
yhhQ	conserved inner membrane protein		1.15858	-0.690892	2.18136e-06	0.000451358
pykA	pyruvate kinase II	protein homotetramerization // "phosphorylation" // "metabolic process" // "glycolytic process"	-1.49134	0.0153426	2.22214e-06	0.937011
relE	Qin prophage; toxin of the RelE-RelB toxin-antitoxin system and cofactor to enhance the repressor activity of RelB	RNA phosphodiester bond hydrolysis, endonucleolytic // "nucleic acid phosphodiester bond hydrolysis" // "regulation of transcription, DNA-templated" // "response to antibiotic" // "cellular response to amino acid starvation" // "negative regulation of translation" // "mRNA catabolic process" // "transcription, DNA-templated"	1.4128	-0.416236	2.24145e-06	0.0360802
yahB	predicted DNA-binding transcriptional regulator, LysR-type	regulation of transcription, DNA-templated // "transcription, DNA-templated"	-1.42884	-0.369536	2.25826e-06	0.0400583
gmd	GDP-mannose 4,6-dehydratase	GDP-mannose metabolic process // "'de novo' GDP-L-fucose biosynthetic process" // "colanic acid biosynthetic process"	1.91273	-0.461828	2.2717e-06	0.0532185
eco	ecotin; serine protease inhibitor	negative regulation of endopeptidase activity // "negative regulation of peptidase activity"	-0.913575	0.186667	2.28328e-06	0.128237
yjjW	predicted pyruvate formate lyase activating enzyme	oxidation-reduction process // "glucose metabolic process"	-2.95916	-2.47585	2.3359e-06	1.78414e-05
grxB	oxidized glutaredoxin 2 // "reduced glutaredoxin 2"	glutathione metabolic process // "oxidation-reduction process" // "cell redox homeostasis"	1.42475	-0.436932	2.37102e-06	0.0146316
rrsD	rrsD 16S ribosomal RNA	translation	-2.78297	-4.16469	2.37843e-06	6.58516e-08
rzpD	DLP12 prophage; predicted murein endopeptidase	viral release from host cell // "proteolysis" // "metabolic process" // "defense response to bacterium" // "cytolysis"	-1.11029	-0.801009	2.40444e-06	6.95609e-05
xdhC	xanthine dehydrogenase, Fe-S subunit	oxidation-reduction process // "hypoxanthine catabolic process" // "purine ribonucleoside salvage" // "purine nucleobase metabolic process"	-1.26653	-0.148104	2.40475e-06	0.334945
ansB	asparaginase II	protein homotetramerization // "asparagine metabolic process" // "cellular amino acid metabolic process"	-6.12163	-4.14721	2.41878e-06	5.54765e-05
tyrV	tRNA<SUP>tyrV</SUP>		-1.89644	-0.356461	2.43936e-06	0.169438
mdtK	multidrug efflux pump	transmembrane transport // "dipeptide transmembrane transport" // "transport" // "drug transmembrane transport" // "antibiotic transport" // "cellular response to reactive oxygen species" // "response to antibiotic" // "sodium ion transport" // "ion transport"	1.52239	0.145297	2.4691e-06	0.466842
lpxL	LAUROYLACYLTRAN-MONOMER	lipopolysaccharide biosynthetic process // "Kdo2-lipid A biosynthetic process" // "response to stress" // "lipid A biosynthetic process"	-0.900959	-0.475021	2.50428e-06	0.000766962
nnr	NAD(P)HX epimerase / NAD(P)HX dehydratase	metabolic process	1.42597	0.0924997	2.51708e-06	0.609214
lacA	galactoside O-acetyltransferase	lactose biosynthetic process	-2.51103	-0.408887	2.58839e-06	0.179299
ybgA	conserved protein		2.63015	-0.44314	2.59206e-06	0.219355
serS	serine-tRNA ligase	tRNA aminoacylation for protein translation // "selenocysteinyl-tRNA(Sec) biosynthetic process" // "selenocysteine biosynthetic process" // "translation" // "seryl-tRNA aminoacylation"	-1.13663	-0.375006	2.66303e-06	0.0212326
dsrA	DsrA small regulatory RNA; riboregulator of RpoS and H-NS production	negative regulation of single-species biofilm formation // "negative regulation of bacterial-type flagellum-dependent cell motility"	2.68712	-0.212044	2.67261e-06	0.553891
pppA	prepilin peptidase	proteolysis	-1.91578	-0.403759	2.676e-06	0.115678
pflD	formate acetyltransferase 2	metabolic process // "anaerobic respiration"	-1.10683	0.0352942	2.73464e-06	0.793617
caiF	CaiF transcriptional activator	carnitine metabolic process // "regulation of transcription, DNA-templated" // "transcription, DNA-templated"	-2.27553	-1.42767	2.74786e-06	0.000237881
uhpT	hexose-6-phosphate:phosphate antiporter	phosphate ion transport // "transmembrane transport" // "phosphate ion transmembrane transport" // "transport" // "carbohydrate transport" // "hexose phosphate transport" // "glucose-6-phosphate transport"	-2.05708	-0.223999	2.74865e-06	0.395098
uspB	predicted universal stress (ethanol tolerance) protein B	response to stress // "response to ethanol"	2.8149	-0.449366	2.8388e-06	0.216607
uhpA	UhpA-Phosphorylated // "UhpA transcriptional activator"	transcription, DNA-templated // "carbohydrate transport" // "transport" // "regulation of transcription, DNA-templated" // "phosphorelay signal transduction system"	1.25554	-0.104137	2.84132e-06	0.528659
hsdR	host restriction; endonuclease R	nucleic acid phosphodiester bond hydrolysis // "DNA modification" // "DNA restriction-modification system"	-1.52419	0.0259807	2.85583e-06	0.893605
sdaC	SDAC-MONOMER	transport	-2.204	0.0915079	2.8829e-06	0.763056
ompG	outer membrane porin G	oligosaccharide transport // "maltose transport" // "carbohydrate transmembrane transport" // "transmembrane transport" // "ion transport" // "transport"	-1.17669	-0.961209	2.91811e-06	2.43179e-05
tyrU	tRNA<SUP>tyrU</SUP>		-1.45793	0.0406617	2.92235e-06	0.833332
yjhX	KpLE2 phage-like element; toxin of the TopAI-YjhQ toxin-antitoxin system, TopA inhibitor	regulation of isomerase activity	-1.26194	-0.707402	2.94625e-06	0.000508407
cbdB	cytochrome <i>bd</i>-II terminal oxidase subunit II	oxidation-reduction process // "oxidative phosphorylation" // "aerobic electron transport chain"	1.19832	-0.39476	2.95471e-06	0.0169084
ymfE	e14 prophage; predicted inner membrane protein		-1.86908	-0.647324	2.97272e-06	0.0112995
nupG	nucleoside:H<sup>+</sup> symporter NupG	nucleoside transmembrane transport // "proton transport" // "pyrimidine-containing compound transmembrane transport" // "cytidine transport" // "adenosine transport" // "pyrimidine nucleoside transport" // "purine nucleoside transmembrane transport" // "nucleoside transport" // "transport" // "uridine transport"	-1.6933	-0.767632	2.97313e-06	0.00242518
kdpB	K<sup>+</sup> transporting ATPase - ATP binding subunit	potassium ion transmembrane transport // "metabolic process" // "ion transport" // "transport" // "potassium ion transport"	1.68974	-0.439488	3.06303e-06	0.0425685
ybiA	conserved protein	carbohydrate derivative metabolic process // "RNA modification" // "metabolic process" // "movement of cell or subcellular component"	-1.40242	-0.886423	3.11778e-06	0.00021271
rcdA	RcdA DNA-binding transcriptional regulator	regulation of transcription, DNA-templated // "transcription, DNA-templated"	-1.28244	-0.14967	3.17843e-06	0.334917
asnU	tRNA<SUP>asnU</SUP>		2.84622	-1.34229	3.221e-06	0.00161915
pgaB	poly-&beta;-1,6-N-acetyl-D-glucosamine N-deacetylase	macromolecule deacylation // "carbohydrate metabolic process" // "biofilm formation"	-1.05772	-0.550911	3.24111e-06	0.00143584
nikD	nickel ABC transporter - ATP binding subunit	divalent inorganic cation transport // "nickel cation transmembrane transport" // "metabolic process" // "ion transport" // "nickel cation transport" // "transport"	-2.95394	-2.30214	3.2442e-06	5.23276e-05
cpdB	2'3' cyclic nucleotide phosphodiesterase/3' nucleotidase	dephosphorylation // "nucleotide metabolic process" // "metabolic process" // "cellular response to DNA damage stimulus" // "nucleotide catabolic process"	-1.70367	-0.0817986	3.37569e-06	0.701478
hypA	accessory protein for nickel incorporation into hydrogenase 3	cellular protein modification process // "protein maturation"	-3.43001	-2.83972	3.38201e-06	2.94891e-05
oweS	CPS-53 (KpLE1) prophage; predicted defective phage replication protein O	response to oxidative stress	-0.948255	-0.786819	3.3913e-06	2.27446e-05
yncE	conserved protein		-1.75044	-0.401029	3.43657e-06	0.0701176
proV	glycine betaine / proline ABC transporter - ATP binding subunit	metabolic process // "amino acid transmembrane transport" // "glycine betaine transport" // "amino acid transport" // "transport"	-1.57411	0.894902	3.43937e-06	0.00139574
yibI	predicted inner membrane protein		2.71728	-0.84962	3.49953e-06	0.037446
yjjB	conserved inner membrane protein	response to peptide // "response to osmotic stress"	-1.81287	-1.33205	3.52478e-06	7.96951e-05
glpT	GLPT-MONOMER	phosphate ion transmembrane transport // "transmembrane transport" // "glycerol metabolic process" // "glycerol-3-phosphate transport" // "glycerol transport" // "transport"	-2.6948	0.125037	3.55303e-06	0.744321
yicL	predicted inner membrane protein	transport	1.47412	-0.398307	3.56967e-06	0.0644735
secA	protein translocation ATPase	intracellular protein transport // "chaperone-mediated protein folding" // "protein transport" // "transport" // "protein import" // "protein transport by the Sec complex" // "intracellular protein transmembrane transport" // "protein targeting"	-1.46061	0.746445	3.57954e-06	0.00261736
zraR	ZraR-Phosphorylated DNA-binding transcriptional activator // "ZraR transcriptional activator"	regulation of transcription, DNA-templated // "transcription, DNA-templated" // "phosphorelay signal transduction system"	-1.32686	0.010906	3.64021e-06	0.948743
ygcP	predicted anti-terminator regulatory protein	response to biotic stimulus // "regulation of transcription, DNA-templated"	-1.83473	-0.0405467	3.68257e-06	0.862123
chaB	predicted cation transport regulator	regulation of transcription, DNA-templated // "transcription, DNA-templated"	2.58936	-1.17911	3.69087e-06	0.00573686
uxaB	ALTRO-OXIDOREDUCT-MONOMER	oxidation-reduction process // "D-galacturonate catabolic process"	-1.54338	-1.11277	3.71573e-06	8.2075e-05
agaS	putative tagatose-6-phosphate aldose/ketose isomerase	carbohydrate metabolic process	-1.13842	-0.363652	3.76603e-06	0.0299698
ydfO	Qin prophage; predicted protein		-1.52933	-1.23905	3.77754e-06	3.48654e-05
ydaM	diguanylate cyclase	signal transduction by protein phosphorylation // "metabolic process" // "cyclic-nucleotide-mediated signaling" // "positive regulation of sequence-specific DNA binding transcription factor activity" // "positive regulation of single-species biofilm formation on inanimate substrate" // "phosphorelay signal transduction system"	2.22155	-0.0611008	3.85207e-06	0.842934
lpxT	Kdo<sub>2</sub>-lipid A phosphotransferase	lipid A biosynthetic process // "lipopolysaccharide biosynthetic process" // "Gram-negative-bacterium-type cell outer membrane assembly"	-1.29036	0.162312	3.85284e-06	0.304249
ycjN	putative transport protein, ABC superfamily - periplasmic binding component	transport	-2.4145	-0.0330106	3.92125e-06	0.920215
intS	CPS-53 (KpLE1) prophage; prophage CPS-53 integrase	provirus excision // "viral entry into host cell" // "DNA integration" // "DNA recombination" // "establishment of integrated proviral latency"	-1.27863	0.049749	4.05987e-06	0.749302
fepD	ferric enterobactin ABC transporter - membrane subunit	ferric-enterobactin transport // "iron ion homeostasis" // "ion transport" // "transport"	-1.51443	-0.515747	4.12932e-06	0.0250216
ykfM	hypothetical protein	response to antibiotic // "cellular response to DNA damage stimulus"	-1.21843	-0.895478	4.13821e-06	9.57137e-05
wecA	undecaprenyl-phosphate &alpha;-N-acetylglucosaminyl transferase	cell wall organization // "O antigen biosynthetic process" // "cell wall macromolecule biosynthetic process" // "lipopolysaccharide biosynthetic process" // "enterobacterial common antigen biosynthetic process"	-1.00353	-0.350662	4.14163e-06	0.0171833
yfiL	putative lipoprotein		1.38056	-0.585966	4.14466e-06	0.00727627
ecnB	bacteriolytic entericidin B lipoprotein	response to toxic substance	3.09822	-1.06755	4.15887e-06	0.00671757
ldtA	L,D-transpeptidase ErfK	cell wall organization // "proteolysis" // "peptidoglycan biosynthetic process" // "regulation of cell shape" // "peptidoglycan-protein cross-linking" // "Gram-negative-bacterium-type cell wall biogenesis"	2.08292	-0.692614	4.18227e-06	0.029775
ydjY	predicted protein		-2.67891	-2.14466	4.22389e-06	4.8378e-05
deoD	purine nucleoside phosphorylase	purine nucleoside metabolic process // "nucleoside metabolic process" // "nucleobase-containing compound metabolic process" // "cellular response to DNA damage stimulus" // "purine nucleoside interconversion" // "purine nucleoside catabolic process"	-1.16104	0.400339	4.2421e-06	0.025708
fepE	ferric enterobactin (enterochelin) transport	ion transport // "transport" // "lipopolysaccharide biosynthetic process" // "ferric-enterobactin transport" // "iron ion homeostasis"	-0.975734	-0.817753	4.323e-06	2.65102e-05
evgA	EvgA-Phosphorylated DNA-binding transcriptional activator // "EvgA transcriptional activator"	transcription, DNA-templated // "regulation of transcription, DNA-templated" // "phosphorelay signal transduction system"	-1.41458	-0.263727	4.36325e-06	0.155056
garP	galactarate / glucarate / glycerate transporter GarP	anion transport // "transmembrane transport" // "transport"	-2.61128	-1.11278	4.41767e-06	0.00355259
ompT	outer membrane protease VII (outer membrane protein 3b)	proteolysis	-2.34062	-0.153087	4.48131e-06	0.649132
oppD	murein tripeptide ABC transporter / peptide ABC transporter - putative ATP binding subunit	metabolic process // "peptide transport" // "transport" // "protein transport" // "peptidoglycan-associated peptide transport"	1.14728	0.65029	4.56619e-06	0.000651224
erpA	essential respiratory protein A	protein maturation by iron-sulfur cluster transfer // "sulfur compound metabolic process" // "aerobic respiration" // "anaerobic respiration" // "iron-sulfur cluster assembly" // "protein maturation"	1.45947	1.44057	4.5932e-06	5.05205e-06
yedE	putative selenium transporter	transport	-1.97344	0.197537	4.62025e-06	0.428964
yehB	putative outer membrane usher protein	transmembrane transport // "pilus assembly" // "cellular response to DNA damage stimulus" // "pilus organization" // "transport"	-0.892713	-0.775111	4.63942e-06	1.95907e-05
yjhQ	KpLE2 phage-like element; antitoxin of the TopAI-YjhQ toxin-antitoxin system; predicted acetyltransferase	N-terminal protein amino acid acetylation	-1.49622	-0.126295	4.66586e-06	0.523098
ptrB	oligopeptidase B	proteolysis	1.44228	-0.00579153	4.70977e-06	0.976851
lplA	lipoate-protein ligase A	cellular protein modification process // "peptidyl-lysine lipoylation" // "protein lipoylation"	-1.0844	-0.0764687	4.71749e-06	0.571119
ycaP	conserved inner membrane protein		1.91071	-0.626062	4.7367e-06	0.0335051
aegA	putative oxidoreductase, Fe-S subunit	glutamate biosynthetic process // "oxidation-reduction process"	-1.78917	-1.8427	4.75459e-06	3.33267e-06
mmuM	MMUM-MONOMER	S-methylmethionine metabolic process // "cellular response to DNA damage stimulus" // "methylation" // "cellular amino acid biosynthetic process" // "methionine biosynthetic process"	-1.26443	-0.0714871	4.80495e-06	0.651296
yhhA	conserved protein		2.48909	-0.742993	4.84747e-06	0.0504697
yjgH	predicted mRNA endoribonuclease		1.61022	-0.137456	4.86273e-06	0.542647
barA	BarA sensory histidine kinase - his816 phosphorylated // "BarA sensory histidine kinase - his302 phosphorylated" // "BarA sensory histidine kinase - asp718 phosphorylated" // "BarA sensory histidine kinase"	signal transduction by protein phosphorylation // "peptidyl-histidine phosphorylation" // "phosphorylation" // "signal transduction" // "protein phosphorylation" // "regulation of transcription, DNA-templated" // "cellular response to organic substance" // "protein autophosphorylation" // "response to hydrogen peroxide" // "transcription, DNA-templated" // "phosphorelay signal transduction system"	-0.968282	-0.505562	4.90261e-06	0.00128924
ydhF	predicted oxidoreductase	oxidation-reduction process	-0.862476	-0.500578	4.94561e-06	0.000711567
aidB	isovaleryl-CoA dehydrogenase and DNA-binding transcriptional repressor	lipid homeostasis // "fatty acid beta-oxidation using acyl-CoA dehydrogenase" // "cellular response to DNA damage stimulus" // "metabolic process" // "negative regulation of transcription, DNA-templated" // "oxidation-reduction process"	2.55035	-0.324106	4.96324e-06	0.365941
zwf	GLU6PDEHYDROG-MONOMER	cell-cell signaling involved in quorum sensing // "pentose-phosphate shunt" // "quorum sensing" // "oxidation-reduction process" // "glucose metabolic process" // "carbohydrate metabolic process"	-1.04027	0.0947674	4.96545e-06	0.511582
yadI	predicted PTS enzyme IIA	phosphorylation // "carbohydrate transport" // "transport" // "phosphoenolpyruvate-dependent sugar phosphotransferase system"	-1.35138	-0.423386	4.97022e-06	0.0249246
borD	lipoprotein <i>bor</I> homolog from lambdoid prophage DLP12	cellular response to magnesium ion	-3.27847	-0.530455	4.98298e-06	0.181007
yehY	glycine betaine ABC transporter - putative membrane subunit	amino acid transport // "glycine betaine transport" // "transport"	1.89408	-0.163866	5.01718e-06	0.521624
ccmA	ABC complex for formation and release of holoCcmE - ATP binding subunit	transmembrane transport // "metabolic process" // "transport" // "heme transport" // "cytochrome complex assembly"	-1.91699	-1.47485	5.04817e-06	5.38496e-05
mdtE	MdtEF-TolC multidrug efflux pump - membrane fusion protein	drug transmembrane transport // "transmembrane transport" // "response to antibiotic" // "transport"	2.63024	-0.732157	5.05851e-06	0.0533791
ygcW	predicted deoxygluconate dehydrogenase	metabolic process // "cellular response to DNA damage stimulus" // "oxidation-reduction process"	-1.06237	-0.3659	5.10551e-06	0.0247716
cadB	lysine:cadaverine antiporter	proton transport // "cellular stress response to acidic pH" // "L-lysine transmembrane transport" // "cadaverine transport" // "amino acid transport" // "transport" // "amino acid transmembrane transport"	-3.53038	-4.12059	5.11594e-06	9.92717e-07
yqaE	predicted membrane protein	response to antibiotic	1.88059	0.28643	5.22161e-06	0.28869
ybiI	conserved protein		1.67436	-1.12692	5.30935e-06	0.000411159
ompW	outer membrane protein W		-2.04193	-0.753331	5.3433e-06	0.0157996
pstC	phosphate ABC transporter - membrane subunit	transmembrane transport // "phosphate ion transmembrane transport" // "transport" // "phosphate ion transport"	1.70355	-0.16513	5.38266e-06	0.499018
yehT	YehT-Phosphorylated DNA-binding transcriptional activator // "YehT"	transcription, DNA-templated // "phosphorelay signal transduction system" // "regulation of transcription, DNA-templated"	-1.52813	0.192676	5.44025e-06	0.313582
yihD	conserved protein		-1.6114	-0.386094	5.45468e-06	0.0928076
rpoS	RNA polymerase, sigma S (sigma 38) factor	regulation of gene expression // "DNA-templated transcription, initiation" // "transcription, DNA-templated" // "response to stress" // "transcription initiation from bacterial-type RNA polymerase promoter" // "regulation of transcription, DNA-templated"	1.48404	0.313098	5.49647e-06	0.104998
ppiD	periplasmic folding chaperone	protein peptidyl-prolyl isomerization // "chaperone-mediated protein folding"	-0.954184	0.304998	5.50654e-06	0.0358728
yeeN	conserved protein	regulation of transcription, DNA-templated // "transcription, DNA-templated"	-1.17836	-0.0287857	5.52805e-06	0.853401
rihA	ribonucleoside hydrolase 1 (pyrimidine-specific)	purine nucleoside catabolic process // "metabolic process" // "nucleobase-containing small molecule interconversion" // "pyrimidine nucleobase metabolic process" // "pyrimidine ribonucleoside catabolic process"	-1.6253	0.405877	5.54449e-06	0.10242
talB	transaldolase B	pentose-phosphate shunt // "carbohydrate metabolic process" // "pentose-phosphate shunt, non-oxidative branch"	-1.13981	-0.07773	5.57201e-06	0.622889
hsrA	putative transport protein, major facilitator superfamily (MFS)	transmembrane transport // "transport"	-1.30367	-0.738353	5.59154e-06	0.000842571
rnb	ribonuclease II	RNA phosphodiester bond hydrolysis // "nucleic acid phosphodiester bond hydrolysis" // "RNA metabolic process" // "rRNA processing" // "RNA phosphodiester bond hydrolysis, exonucleolytic" // "RNA catabolic process" // "mRNA catabolic process" // "tRNA catabolic process"	2.62098	0.274969	5.63387e-06	0.390048
yhdP	conserved membrane protein, predicted transporter		-0.932403	0.0786383	5.63905e-06	0.507885
yceF	m<sup>7</sup>GTP pyrophosphatase		1.02259	-0.483001	5.80793e-06	0.00398233
fimI	fimbrial protein	cell adhesion // "pilus assembly"	1.74726	-0.360675	5.84148e-06	0.169156
oppA	peptide ABC transporter - periplasmic binding protein	transmembrane transport // "chaperone-mediated protein folding" // "response to heat" // "peptide transport" // "transport" // "protein transport" // "oligopeptide transport"	1.9809	0.494841	5.93546e-06	0.0578884
ygbE	conserved inner membrane protein		1.5808	0.796852	5.94135e-06	0.00218359
ybaT	putative transport protein, archaeal/bacterial transporter (ABT) family	L-alpha-amino acid transmembrane transport // "L-amino acid transport" // "amino acid transmembrane transport" // "response to pH" // "amino acid transport" // "transport"	2.46453	-0.467967	5.97348e-06	0.186693
hisF	imidazole glycerol phosphate synthase, HisF subunit	cellular amino acid biosynthetic process // "metabolic process" // "histidine biosynthetic process"	3.39527	1.41697	6.01338e-06	0.00605332
entC	isochorismate synthase 1	biosynthetic process // "enterobactin biosynthetic process"	-1.28621	-0.679829	6.0437e-06	0.00210466
fadM	thioesterase III	fatty acid beta-oxidation	1.84316	-0.389133	6.09457e-06	0.161529
soxS	SoxS DNA-binding transcriptional dual regulator	transcription, DNA-templated // "regulation of transcription, DNA-templated"	1.31966	0.444645	6.09613e-06	0.0251795
yehS	conserved protein		-1.05266	-0.0845926	6.10916e-06	0.539239
kduI	5-dehydro-4-deoxy-D-glucuronate isomerase	D-galacturonate catabolic process // "D-glucuronate catabolic process" // "pectin catabolic process"	-0.988009	0.311034	6.13849e-06	0.0256454
yhjA	predicted cytochrome C peroxidase	cellular oxidant detoxification // "oxidation-reduction process" // "response to hydrogen peroxide"	-2.11163	-2.00762	6.1467e-06	1.04178e-05
uxuB	MANNONOXIDOREDUCT-MONOMER	metabolic process // "mannitol metabolic process" // "oxidation-reduction process" // "D-glucuronate catabolic process"	-1.8292	0.158653	6.24359e-06	0.49516
nrdE	ribonucleoside-diphosphate reductase 2, &alpha; subunit	metabolic process // "deoxyribonucleotide biosynthetic process" // "oxidation-reduction process" // "DNA replication" // "nucleobase-containing small molecule interconversion"	1.91803	-0.156716	6.29834e-06	0.575948
yfbS	putative transport protein	anion transmembrane transport // "cation transmembrane transport" // "transmembrane transport" // "potassium ion transport" // "transport"	-1.706	-1.18353	6.35241e-06	0.000183741
ydcL	predicted lipoprotein		1.58014	-0.239431	6.36785e-06	0.247213
cysM	cysteine synthase B	cysteine biosynthetic process // "cellular amino acid biosynthetic process" // "cysteine biosynthetic process from serine"	3.0732	0.665122	6.54456e-06	0.124469
yliI	aldose sugar dehydrogenase	carbohydrate metabolic process // "oxidation-reduction process"	1.49767	-0.351816	6.55514e-06	0.0945693
yqjG	S-glutathionyl-(chloro)hydroquinone reductase	oxidation-reduction process	1.89309	-0.555802	6.56648e-06	0.061048
serT	tRNA<sup>Ser1</sup>		-2.21277	-0.570556	6.61073e-06	0.0631469
iadA	isoaspartyl dipeptidase	proteolysis	-1.16859	0.0484238	6.70441e-06	0.746862
fdoH	formate dehydrogenase-O, &beta; subunit	respiratory electron transport chain // "formate oxidation" // "oxidation-reduction process" // "cellular respiration" // "anaerobic respiration"	-0.92762	0.101973	6.77596e-06	0.44578
ogt	O6-alkylguanine-DNA-alkyltransferase	DNA dealkylation involved in DNA repair // "methylation" // "cellular response to DNA damage stimulus" // "DNA repair"	1.20084	-0.534013	6.77869e-06	0.00769589
glpB	anaerobic glycerol-3-phosphate dehydrogenase subunit B	glycerol-3-phosphate metabolic process // "glycerol-3-phosphate catabolic process" // "anaerobic respiration" // "glycerol catabolic process" // "oxidation-reduction process"	-2.0788	-0.640735	6.78851e-06	0.0499531
ycgX	predicted protein		-1.66889	-1.19835	6.83212e-06	0.000189636
ybhN	conserved inner membrane protein		1.79498	-0.399747	6.91458e-06	0.112977
napB	subunit of periplasmic nitrate reductase, cytochrome c<SUB>550</SUB> protein	oxidation-reduction process // "anaerobic respiration"	-2.32335	-1.09088	6.93067e-06	0.00598214
ydeJ	conserved protein		2.05096	-0.523376	6.98294e-06	0.0739721
hycA	regulator of the transcriptional regulator FhlA	regulation of transcription, DNA-templated // "transcription, DNA-templated"	-0.886882	-0.788955	7.06232e-06	2.28243e-05
ygeN	predicted protein		-0.964027	-0.854071	7.20513e-06	2.45008e-05
yhjY	conserved protein		1.82955	-0.375181	7.40044e-06	0.179108
arnD	conserved protein	lipid metabolic process // "carbohydrate metabolic process" // "4-amino-4-deoxy-alpha-L-arabinopyranosyl undecaprenyl phosphate biosynthetic process" // "response to antibiotic" // "lipid A biosynthetic process" // "lipopolysaccharide biosynthetic process" // "response to iron(III) ion"	1.42023	-0.713126	7.41396e-06	0.00179022
uidA	&beta;-D-glucuronidase	protein homotetramerization // "metabolic process" // "carbohydrate metabolic process" // "glucuronoside catabolic process"	-1.7954	-0.305377	7.44406e-06	0.200232
rbsD	ribose pyranase	monosaccharide metabolic process // "carbohydrate metabolic process" // "D-ribose catabolic process"	1.66269	1.3467	7.4665e-06	4.5016e-05
mprA	MprA DNA-binding transcriptional repressor	regulation of transcription, DNA-templated // "response to antibiotic" // "transcription, DNA-templated" // "negative regulation of transcription, DNA-templated"	-1.20754	-0.183328	7.63387e-06	0.286977
cytR	CytR DNA-binding transcriptional repressor	regulation of transcription, DNA-templated // "transcription, DNA-templated" // "negative regulation of transcription, DNA-templated"	-1.12287	0.289092	7.64467e-06	0.0912914
ubiE	bifunctional 2-octaprenyl-6-methoxy-1,4-benzoquinone methylase and S-adenosylmethionine:2-DMK methyltransferase	aerobic respiration // "methylation" // "menaquinone biosynthetic process" // "ubiquinone biosynthetic process"	-0.970377	0.0652413	7.64635e-06	0.636968
napD	signal peptide-binding chaperone for NapA	negative regulation of protein transport	-3.12995	-2.92328	7.76198e-06	1.65055e-05
caiA	CROBETREDUCT-MONOMER	lipid homeostasis // "fatty acid beta-oxidation using acyl-CoA dehydrogenase" // "metabolic process" // "carnitine metabolic process" // "oxidation-reduction process"	-1.24055	-0.64638	7.86824e-06	0.002344
frlC	fructoselysine 3-epimerase	amino sugar catabolic process	-1.26885	-0.32301	7.87051e-06	0.0910218
ygeH	predicted transcriptional regulator	phosphorelay signal transduction system // "regulation of transcription, DNA-templated" // "transcription, DNA-templated"	-0.881296	-0.879094	7.96871e-06	7.83535e-06
ygeW	predicted carbamoyltransferase	primary metabolic process // "urea cycle" // "cellular amino acid metabolic process" // "'de novo' pyrimidine nucleobase biosynthetic process"	-1.42586	-1.11185	7.9769e-06	9.79459e-05
dinF	putative transport protein, multi antimicrobial extrusion (MATE) family	transmembrane transport // "drug transmembrane transport"	-1.09831	0.117524	8.08631e-06	0.424671
rclA	predicted oxidoreductase with FAD/NAD(P)-binding domain and dimerization domain; hypochlorite stress response	response to hypochlorite // "cell redox homeostasis" // "oxidation-reduction process"	1.46602	-0.279619	8.31818e-06	0.183917
yeeO	FMN / FAD exporter	transmembrane transport // "carbohydrate derivative transport" // "dipeptide transmembrane transport" // "FAD transmembrane transport" // "drug transmembrane transport" // "transport"	1.6713	0.163558	8.35346e-06	0.487808
ygbM	conserved protein	metabolic process	-1.25873	-0.46626	8.67656e-06	0.0193065
yeiE	LYSR-type transcriptional regulator/transcriptional regulator of iron sulfur homeostasis	regulation of transcription, DNA-templated // "transcription, DNA-templated"	-1.65966	0.0261193	8.6879e-06	0.902296
argY	tRNA<SUP>argY</SUP>		-1.78115	-0.284374	8.7972e-06	0.289707
yaeI	phosphodiesterase	metabolic process	-1.35161	-0.302946	8.9877e-06	0.117529
nmpC	outer membrane porin protein; locus of qsr prophage	transmembrane transport // "ion transport" // "transport"	-2.00223	-0.605606	9.03137e-06	0.0579765
citF	citrate lyase, citrate-ACP transferase &alpha; subunit	acetyl-CoA metabolic process	-0.811777	-0.719806	9.13107e-06	3.00299e-05
ldtB	L,D-transpeptidase YbiS	cell wall organization // "proteolysis" // "peptidoglycan biosynthetic process" // "regulation of cell shape" // "Gram-negative-bacterium-type cell wall biogenesis" // "peptidoglycan-protein cross-linking"	1.05349	0.102828	9.17394e-06	0.480745
ykgR	small membrane protein		-4.47745	-1.76862	9.21966e-06	0.00694853
ttdR	Dan // "Dan transcriptional activator"	regulation of transcription, DNA-templated // "transcription, DNA-templated" // "positive regulation of transcription, DNA-templated"	-2.39478	-2.3578	9.29989e-06	1.06946e-05
exuT	hexuronate transporter	hexuronide transport // "transport" // "transmembrane transport" // "hexuronate transport"	-1.35962	-0.790447	9.53061e-06	0.000924131
yegV	predicted kinase	carbohydrate phosphorylation // "D-ribose metabolic process" // "phosphorylation"	-0.980141	0.0733361	9.57763e-06	0.580012
hokD	Qin prophage; small toxic polypeptide		1.49008	0.00190669	9.63198e-06	0.992086
tyrT	tRNA<SUP>tyrT</SUP>		-1.42472	-0.384038	9.65856e-06	0.0844684
yeaC	conserved protein		1.56354	1.39832	9.83202e-06	2.52521e-05
yiaD	predicted outer membrane lipoprotein		-1.68574	0.0279013	9.83248e-06	0.897884
leuU	tRNA<SUP>leuU</SUP>		-2.47313	-0.369664	9.83438e-06	0.312239
mcbA	protein involved in colanic acid production	colanic acid biosynthetic process	1.75975	-0.856	9.91466e-06	0.00567511
thrA	aspartate kinase / homoserine dehydrogenase	aspartate family amino acid biosynthetic process // "cellular amino acid biosynthetic process" // "metabolic process" // "cellular amino acid metabolic process" // "phosphorylation" // "oxidation-reduction process" // "threonine biosynthetic process" // "lysine biosynthetic process via diaminopimelate" // "homoserine biosynthetic process"	1.10182	0.567595	9.94122e-06	0.00267566
melR	MelR DNA-binding transcriptional dual regulator	transcription, DNA-templated // "regulation of transcription, DNA-templated"	-1.50197	-0.682063	9.96443e-06	0.0051145
ysaA	predicted hydrogenase, 4Fe-4S ferredoxin-type component	oxidation-reduction process	-2.63819	-2.25844	1.02095e-05	3.88309e-05
frlD	fructoselysine 6-kinase	phosphorylation	-1.30071	-0.496626	1.02445e-05	0.0178347
rmuC	predicted recombination limiting protein	DNA recombination	-1.1997	-0.0292425	1.03121e-05	0.858182
nikE	nickel ABC transporter - ATP binding subunit	divalent inorganic cation transport // "nickel cation transmembrane transport" // "metabolic process" // "cellular response to DNA damage stimulus" // "ion transport" // "nickel cation transport" // "transport"	-1.8234	-1.7269	1.03435e-05	1.79819e-05
gltP	glutamate / aspartate : H<sup>+</sup> symporter GltP	L-glutamate transport // "aspartate transport" // "amino acid transport" // "transmembrane transport" // "transport" // "dicarboxylic acid transport"	-1.00805	0.585733	1.05137e-05	0.000985732
agaC	galactosamine PTS permease (cryptic) - AgaC subunit	carbohydrate transport // "transport" // "phosphoenolpyruvate-dependent sugar phosphotransferase system"	-0.967875	-0.854167	1.05771e-05	3.66086e-05
yjiN	hypothetical protein		1.54536	-0.292689	1.05973e-05	0.225182
nagB	glucosamine-6-phosphate deaminase	metabolic process // "N-acetylglucosamine metabolic process" // "N-acetylneuraminate catabolic process" // "carbohydrate metabolic process" // "UDP-N-acetylglucosamine biosynthetic process" // "N-acetylglucosamine catabolic process"	-1.02969	-0.701197	1.07003e-05	0.000386211
yddA	putative transport protein, ABC superfamily - fused membrane component, ATP-binding component	metabolic process // "transmembrane transport" // "transport"	-0.940422	-0.823157	1.07365e-05	4.01674e-05
bcp	EG10108-MONOMER	cell redox homeostasis // "cellular oxidant detoxification" // "oxidation-reduction process" // "response to oxidative stress"	-0.985135	0.279641	1.07612e-05	0.0789109
aceA	isocitrate lyase	carboxylic acid metabolic process // "metabolic process" // "tricarboxylic acid cycle" // "glyoxylate cycle"	1.92685	0.644002	1.08013e-05	0.0233252
ydgA	conserved protein	movement of cell or subcellular component	1.20417	-0.241155	1.08151e-05	0.142217
ampD	<i>N</i>-acetyl-anhydromuramyl-L-alanine amidase	cell wall organization // "peptidoglycan catabolic process" // "peptidoglycan turnover"	-1.07352	-0.144063	1.08374e-05	0.341743
yajG	predicted lipoprotein		-1.40533	0.0916029	1.08851e-05	0.663543
nei	endonuclease VIII	nucleic acid phosphodiester bond hydrolysis // "metabolic process" // "cellular response to DNA damage stimulus" // "DNA repair" // "nucleotide-excision repair" // "base-excision repair"	-1.06002	-0.00142374	1.11943e-05	0.992031
nikC	nickel ABC transporter - membrane subunit	nickel cation transport // "ion transport" // "transport" // "nickel cation transmembrane transport"	-3.01658	-2.77247	1.12975e-05	2.85014e-05
yceA	conserved protein		1.56112	0.49259	1.13556e-05	0.0484907
frlA	fructoselysine / psicoselysine transporter	L-alpha-amino acid transmembrane transport // "L-amino acid transport" // "amino acid transmembrane transport" // "fructoselysine metabolic process" // "amino acid transport" // "transport"	-1.1879	-0.305036	1.1385e-05	0.104412
narX	NarX	protein dephosphorylation // "signal transduction by protein phosphorylation" // "peptidyl-histidine phosphorylation" // "phosphorylation" // "signal transduction" // "nitrate assimilation" // "cellular response to DNA damage stimulus" // "protein autophosphorylation" // "cellular response to nitrate" // "cellular response to nitrite" // "phosphorelay signal transduction system"	-1.25829	-1.25883	1.14108e-05	1.17027e-05
nikB	nickel ABC transporter - membrane subunit	nickel cation transport // "ion transport" // "transport" // "nickel cation transmembrane transport"	-3.17356	-2.82543	1.15598e-05	4.17469e-05
aspV	tRNA<SUP>aspV</SUP>		-2.62367	-0.550892	1.16185e-05	0.142239
ylaC	predicted inner membrane protein		-1.07942	0.40465	1.17307e-05	0.0255696
ddpF	YddO	metabolic process // "protein transport" // "peptide transport" // "transport"	1.2583	-0.0630707	1.17841e-05	0.731489
ygaP	inner membrane thiosulfate sulfurtransferase		-1.2796	-0.404195	1.17905e-05	0.0385282
gadW	GadW DNA-binding transcriptional dual regulator	cellular response to DNA damage stimulus // "regulation of transcription, DNA-templated" // "transcription, DNA-templated"	2.47987	-0.710746	1.18716e-05	0.0802397
gadY	GadY small regulatory RNA	negative regulation of bacterial-type flagellum-dependent cell motility // "positive regulation of mRNA cleavage" // "response to acid chemical" // "regulation of gene expression"	3.93133	-0.730564	1.20658e-05	0.226297
paoA	aldehyde dehydrogenase, Fe-S subunit	purine ribonucleoside salvage // "purine nucleobase metabolic process" // "oxidation-reduction process"	1.62045	-0.392145	1.21423e-05	0.0886809
dctR	predicted DNA-binding transcriptional regulator	regulation of transcription, DNA-templated // "transcription, DNA-templated" // "response to acid chemical" // "regulation of cellular carbohydrate catabolic process"	2.62058	-0.965819	1.22059e-05	0.0166542
mug	stationary phase mismatch/uracil DNA glycosylase	metabolic process // "cellular response to DNA damage stimulus" // "DNA repair" // "base-excision repair, AP site formation"	0.992947	-0.118464	1.22642e-05	0.411521
alpA	AlpA DNA-binding transcriptional activator; CP4-57 prophage	regulation of transcription, DNA-templated // "transcription, DNA-templated" // "biofilm formation" // "positive regulation of transcription, DNA-templated"	-1.27235	-0.552521	1.23063e-05	0.012019
dcd	dCTP deaminase	pyrimidine ribonucleotide biosynthetic process // "dUTP metabolic process" // "dUTP biosynthetic process" // "dUMP biosynthetic process" // "nucleotide metabolic process" // "nucleobase-containing small molecule interconversion"	-0.92753	-0.0135079	1.24112e-05	0.921574
yjcS	alkyl sulfatase	metabolic process	-0.793401	-0.565726	1.26551e-05	0.000309166
nrdF	ribonucleoside-diphosphate reductase 2, &beta; subunit	deoxyribonucleoside diphosphate metabolic process // "deoxyribonucleotide biosynthetic process" // "oxidation-reduction process" // "DNA replication"	1.42013	-0.0997931	1.26877e-05	0.643131
ymfD	e14 prophage; predicted SAM-dependent methyltransferase		-2.30467	-0.27059	1.29262e-05	0.422154
thrT	tRNA<sup>thrT</sup>		-1.07503	-0.109932	1.30147e-05	0.503517
fetA	ABC transporter with a role in iron homeostasis - ATP-binding subunit	metabolic process // "iron ion homeostasis" // "ion transport" // "cellular iron ion homeostasis" // "transport"	-1.14208	-0.196248	1.31027e-05	0.226089
yddK	predicted protein		-0.852664	-0.824366	1.31409e-05	1.7789e-05
yhaC	predicted protein	cellular response to DNA damage stimulus	-0.838581	-0.833289	1.35183e-05	1.38009e-05
asr	acid shock protein	response to acidic pH // "response to acid chemical" // "response to zinc ion"	1.69896	-1.00144	1.35246e-05	0.00256735
emrY	EmrKY multidrug efflux pump - membrane subunit	transmembrane transport // "response to antibiotic" // "cellular response to DNA damage stimulus" // "transport"	-1.13942	-0.678471	1.38326e-05	0.00154552
yhhY	<i>N</i>-acetyltransferase	N-terminal peptidyl-alanine acetylation	-1.06834	-3.54017	1.39279e-05	7.56705e-12
treA	periplasmic trehalase	metabolic process // "trehalose metabolic process" // "cellular response to DNA damage stimulus" // "trehalose catabolic process" // "cellular hyperosmotic response"	2.10149	-0.000358783	1.39487e-05	0.999116
yjgR	predicted ATPase		1.24666	0.331603	1.40223e-05	0.0980862
modB	molybdate ABC transporter - membrane subunit	molybdate ion transport // "transport"	-1.68586	0.361523	1.40444e-05	0.124991
ykgH	predicted inner membrane protein		-1.68468	-0.0836915	1.40524e-05	0.752716
ecpR	MatA DNA-binding transcriptional dual regulator	regulation of bacterial-type flagellum-dependent cell motility // "regulation of transcription, DNA-templated" // "transcription, DNA-templated"	-1.02136	-0.902108	1.40959e-05	4.81367e-05
cspE	transcription antiterminator and regulator of RNA stability	transcription antitermination // "regulation of transcription, DNA-templated" // "transcription, DNA-templated" // "negative regulation of DNA-templated transcription, termination"	-1.80162	0.0409131	1.41204e-05	0.883818
ygcB	Cas3 nuclease/helicase	DNA catabolic process, exonucleolytic // "DNA catabolic process, endonucleolytic" // "RNA secondary structure unwinding" // "nucleic acid phosphodiester bond hydrolysis" // "defense response to virus"	-1.01196	-1.03691	1.41917e-05	1.06559e-05
hslJ	lipoprotein implicated in Novobiocin resistance	response to heat	1.32899	0.0997735	1.43093e-05	0.614646
pdxK	pyridoxal kinase I	glucose 6-phosphate metabolic process // "glycolytic process" // "pyridoxal 5'-phosphate salvage" // "phosphorylation" // "pyridoxine biosynthetic process"	-1.07251	-0.222529	1.47366e-05	0.165502
yadC	predicted fimbrial-like adhesin protein	cell adhesion // "response to antibiotic" // "cellular response to DNA damage stimulus" // "cell adhesion involved in single-species biofilm formation"	-1.26722	-0.631131	1.47832e-05	0.00569394
cmoA	carboxy-<i>S</i>-adenosyl-L-methionine synthase	tRNA methylation // "tRNA modification" // "tRNA wobble uridine modification" // "methylation" // "tRNA processing"	0.910642	0.133017	1.4848e-05	0.341259
nrdA	ribonucleoside diphosphate reductase 1, &alpha; subunit	metabolic process // "deoxyribonucleotide biosynthetic process" // "oxidation-reduction process" // "DNA replication" // "nucleobase-containing small molecule interconversion"	1.14784	0.113159	1.49209e-05	0.492313
yfcC	predicted inner membrane protein	anion transmembrane transport	-1.57757	-1.65224	1.4948e-05	8.749e-06
ung	uracil-DNA glycosylase	base-excision repair // "metabolic process" // "cellular response to DNA damage stimulus" // "DNA repair"	-1.07132	-0.311594	1.51591e-05	0.0641625
glyW	tRNA<SUP>glyW</SUP>		-1.37967	-0.671401	1.52888e-05	0.00641098
envZ	EnvZ	signal transduction by protein phosphorylation // "peptidyl-histidine phosphorylation" // "phosphorylation" // "signal transduction" // "regulation of response to osmotic stress" // "protein autophosphorylation" // "protein dephosphorylation" // "phosphorelay signal transduction system"	-0.977803	0.253706	1.53949e-05	0.0972737
nirD	nitrite reductase, small subunit	oxidation-reduction process // "nitrate assimilation" // "anaerobic respiration"	-3.57362	-3.65747	1.55545e-05	1.12892e-05
ulaF	L-ribulose 5-phosphate 4-epimerase	pentose catabolic process // "L-ascorbic acid catabolic process" // "L-ascorbic acid metabolic process"	-1.33251	-0.106707	1.57149e-05	0.579018
rihB	ribonucleoside hydrolase 2 (pyrimidine-specific)	purine nucleoside catabolic process // "metabolic process" // "pyrimidine nucleobase metabolic process" // "pyrimidine ribonucleoside catabolic process"	-0.809858	-0.698125	1.57638e-05	6.64619e-05
ydiE	conserved protein		1.18808	0.313623	1.57641e-05	0.103751
rrlD	rrlD 23S ribosomal RNA	translation	-2.76273	-3.55319	1.58082e-05	9.42684e-07
dtpA	tripeptide / dipeptide:H<sup>+</sup> symporter DtpA	tripeptide transport // "dipeptide transport" // "antibiotic transport" // "hydrogen ion transmembrane transport" // "tripeptide transmembrane transport" // "dipeptide transmembrane transport" // "peptide transport" // "transport" // "protein transport" // "oligopeptide transport"	-1.55908	0.63954	1.58373e-05	0.0150261
fdoI	formate dehydrogenase-O, &gamma; subunit	formate oxidation // "oxidation-reduction process" // "respiratory electron transport chain" // "cellular response to DNA damage stimulus" // "cellular respiration" // "anaerobic respiration"	-0.863103	-0.0975425	1.58797e-05	0.462831
abrB	predicted regulator	regulation of gene expression // "positive regulation of gene expression"	-1.81589	-1.66293	1.59424e-05	3.69786e-05
yedI	conserved inner membrane protein		1.36284	0.707798	1.5984e-05	0.00451315
moaD	MoaD-S // "molybdopterin synthase small subunit"	Mo-molybdopterin cofactor biosynthetic process	2.02035	-0.109009	1.6159e-05	0.733715
mdtP	multidrug efflux pump - predicted outer membrane factor	sulfathiazole transmembrane transport // "transport" // "sulfathiazole transport" // "response to antibiotic"	-0.834477	-0.868962	1.63131e-05	1.02788e-05
yqcA	predicted flavoprotein	oxidation-reduction process	-1.22897	-0.196094	1.64192e-05	0.299922
mppA	murein tripeptide ABC transporter OppBCDFMppA - periplasmic binding protein	transmembrane transport // "peptide transport" // "transport" // "protein transport" // "tripeptide transport"	-1.10862	0.155279	1.6603e-05	0.350412
nadC	quinolinate phosphoribosyltransferase (decarboxylating)	quinolinate catabolic process // "pyridine nucleotide biosynthetic process" // "NAD biosynthetic process" // "'de novo' NAD biosynthetic process from aspartate"	-0.847272	0.0233941	1.68854e-05	0.848412
cra	Cra DNA-binding transcriptional dual regulator	transcription, DNA-templated // "response to fructose" // "regulation of transcription, DNA-templated" // "glycolytic process"	-1.23559	-0.0229803	1.69136e-05	0.904909
orn	oligoribonuclease	DNA metabolic process // "RNA phosphodiester bond hydrolysis, exonucleolytic" // "RNA phosphodiester bond hydrolysis" // "nucleic acid phosphodiester bond hydrolysis" // "RNA catabolic process"	-0.867202	-0.0274097	1.69661e-05	0.83106
yqeI	predicted transcriptional regulator	phosphorelay signal transduction system // "regulation of transcription, DNA-templated" // "transcription, DNA-templated"	-1.35564	-1.28704	1.70433e-05	2.82247e-05
carB	carbamoyl phosphate synthetase, &beta; chain	urea cycle // "nitrogen compound metabolic process" // "'de novo' UMP biosynthetic process" // "pyrimidine nucleobase biosynthetic process" // "cellular amino acid biosynthetic process" // "arginine biosynthetic process" // "pyrimidine nucleotide biosynthetic process"	-1.43593	-0.382288	1.70539e-05	0.0884676
ycbJ	conserved protein		-2.8158	-3.06562	1.73592e-05	8.22054e-06
yaiA	predicted protein		1.90123	-0.507326	1.73797e-05	0.0843566
yijD	conserved inner membrane protein		-1.39879	-0.02549	1.74682e-05	0.908162
yidF	predicted DNA-binding transcriptional regulator		-1.70137	-0.870467	1.75556e-05	0.00318872
frwA	fused predicted PTS enzyme : HPr component / enzyme I component / enzyme IIA component	phosphorylation // "phosphoenolpyruvate-dependent sugar phosphotransferase system" // "carbohydrate transport" // "transport"	-1.46785	-0.450023	1.75616e-05	0.059278
yhcC	predicted Fe-S oxidoreductase	histone acetylation // "transcription elongation from RNA polymerase II promoter" // "regulation of transcription from RNA polymerase II promoter"	-2.13302	-1.95408	1.77182e-05	4.35203e-05
dmsC	dimethyl sulfoxide reductase, chain C	oxidation-reduction process // "anaerobic electron transport chain" // "transport" // "anaerobic respiration"	-2.34115	-1.63628	1.77488e-05	0.000364658
ygjK	glycoside hydrolase	trehalose catabolic process // "metabolic process" // "trehalose metabolic process" // "cellular response to DNA damage stimulus"	-0.837051	-0.571301	1.82626e-05	0.000602844
lysR	LysR DNA-binding transcriptional dual regulator	regulation of transcription, DNA-templated // "positive regulation of gene expression" // "lysine biosynthetic process via diaminopimelate" // "transcription, DNA-templated"	-0.991889	-0.143923	1.84218e-05	0.327427
yggI	conserved protein		-1.3806	-0.868175	1.87143e-05	0.000887546
ftsK	essential cell division protein FtsK	response to osmotic stress // "positive regulation of catalytic activity" // "cellular response to antibiotic" // "positive regulation of transcription, DNA-templated" // "response to salt stress" // "cell separation after cytokinesis" // "cell division" // "chromosome segregation" // "cell cycle"	-0.700116	0.0732484	1.88098e-05	0.488401
yhhT	inner membrane protein YhhT		1.60345	-0.125217	1.88626e-05	0.617993
yodC	predicted protein		3.07349	1.0942	1.89507e-05	0.0438732
mqsR	mRNA interferase, toxin of the MqsR-MqsA toxin-antitoxin system	regulation of cell motility // "RNA phosphodiester bond hydrolysis, endonucleolytic" // "nucleic acid phosphodiester bond hydrolysis" // "negative regulation of transcription, DNA-templated" // "regulation of transcription, DNA-templated" // "transcription, DNA-templated" // "negative regulation of translation" // "regulation of mRNA stability" // "single-species biofilm formation" // "quorum sen…	1.16157	0.109836	1.89813e-05	0.547215
fepC	ferric enterobactin ABC transporter - ATP binding subunit	ferric-enterobactin transport // "metabolic process" // "iron ion homeostasis" // "ion transport" // "transport"	-1.65546	-1.089	1.90755e-05	0.00095449
rrsC	rrsC 16S ribosomal RNA	translation	-2.45592	-4.07621	1.93278e-05	2.59477e-07
fdhF	formate dehydrogenase H	oxidation-reduction process // "formate metabolic process" // "formate oxidation"	-1.71774	-1.60329	1.96386e-05	3.75902e-05
adiC	AdiC arginine:agmatine antiporter	arginine transmembrane transport // "L-alpha-amino acid transmembrane transport" // "L-amino acid transport" // "amino acid transport" // "transport" // "amino acid transmembrane transport" // "intracellular pH elevation"	-1.05367	-1.12724	1.98013e-05	9.4478e-06
yfjI	CP4-57 prophage; predicted protein		-0.929727	-0.657557	1.99542e-05	0.000500303
yjfZ	predicted protein		-1.10463	-0.509803	1.99824e-05	0.0105967
treF	cytoplasmic trehalase	metabolic process // "trehalose metabolic process" // "trehalose catabolic process" // "cellular hyperosmotic response"	1.50743	-0.134366	2.00042e-05	0.582904
ycjR	predicted D-tagatose 3-epimerase		-1.30573	-0.0695442	2.0027e-05	0.733932
bglG	BglG transcriptional antiterminator	positive regulation of transcription, DNA-templated // "regulation of transcription, DNA-templated" // "transcription, DNA-templated"	-0.990417	-0.527693	2.00978e-05	0.00424714
yfiF	predicted methyltransferase	enzyme-directed rRNA 2'-O-methylation // "RNA processing" // "methylation"	-0.763648	-0.00581798	2.02108e-05	0.959032
yqfA	predicted oxidoreductase, inner membrane subunit	cytolysis	-1.23837	-0.402864	2.04055e-05	0.0511243
yoaC	predicted protein		2.20295	-0.55112	2.04228e-05	0.136655
ybcW	DLP12 prophage; predicted protein		-2.40375	-1.50946	2.05529e-05	0.00113019
eamA	<i>O</i>-acetylserine / cysteine exporter	transmembrane transport // "amino acid transport" // "transport" // "cysteine export"	1.51468	1.15219	2.05557e-05	0.000288244
mrr	methylated adenine and cytosine restriction protein	nucleic acid phosphodiester bond hydrolysis // "response to hydrostatic pressure" // "DNA restriction-modification system"	-0.999224	-0.194776	2.0572e-05	0.198147
yifB	predicted ATP-dependent protease	proteolysis // "chlorophyll biosynthetic process" // "photosynthesis"	-0.862243	-0.508149	2.06343e-05	0.00194875
yffB	conserved protein		-1.0111	-0.12802	2.06372e-05	0.411317
gpsA	glycerol-3-phosphate dehydrogenase	phospholipid biosynthetic process // "glycerophospholipid metabolic process" // "lipid metabolic process" // "glycerol-3-phosphate biosynthetic process" // "glycerol-3-phosphate catabolic process" // "glycerol-3-phosphate metabolic process" // "carbohydrate metabolic process" // "glycerophospholipid biosynthetic process" // "oxidation-reduction process"	-0.965505	0.503597	2.08062e-05	0.00692424
yciE	conserved protein/diiron center stress protein		1.82667	-1.02472	2.09803e-05	0.00269891
minE	topological specificity factor of the Min system that regulates septum placement	barrier septum site selection // "regulation of cell division" // "cell division" // "regulation of barrier septum assembly" // "cell cycle"	-0.971777	0.00819793	2.10977e-05	0.957772
yhbV	predicted protease	proteolysis	-2.45555	-2.29861	2.14076e-05	4.21959e-05
yedY	periplasmic methionine sulfoxide reductase	response to hypochlorite // "nitrate assimilation" // "protein repair" // "response to oxidative stress" // "oxidation-reduction process"	1.36334	-0.611539	2.16635e-05	0.0146567
flhD	FlhD transcriptional dual regulator	bacterial-type flagellum organization // "bacterial-type flagellum assembly" // "regulation of bacterial-type flagellum assembly" // "positive regulation of transcription, DNA-templated" // "regulation of transcription, DNA-templated" // "transcription, DNA-templated"	-0.770852	-0.21797	2.22232e-05	0.0852541
glyT	tRNA<SUP>glyT</SUP>		-1.21726	0.0574954	2.24159e-05	0.771638
yehE	predicted protein		2.34813	-0.741786	2.3002e-05	0.0777123
pstB	phosphate ABC transporter - ATP binding subunit	metabolic process // "transport" // "phosphate ion transmembrane transport" // "phosphate ion transport"	1.21921	-0.118606	2.30513e-05	0.533079
recA	DNA strand exchange and recombination protein with protease and nuclease activity	strand invasion // "mitotic recombination" // "DNA recombinase assembly" // "response to ionizing radiation" // "DNA metabolic process" // "cell motility" // "cellular response to DNA damage stimulus" // "DNA repair" // "SOS response" // "DNA recombination"	-0.774335	-0.0343246	2.31673e-05	0.780206
exbD	tonB energy transducing system - ExbD subunit	protein stabilization // "bacteriocin transport" // "protein transport" // "transport"	-2.39049	-1.86959	2.35681e-05	0.000176051
btuD	vitamin B<sub>12</sub> ABC transporter - ATP binding subunit	vitamin transmembrane transport // "metabolic process" // "transport" // "cobalamin transport"	1.2439	-0.0259057	2.35893e-05	0.895923
ybfL	predicted transposase; receptor protein	transposition, DNA-mediated	-0.803128	-0.865103	2.36413e-05	1.04722e-05
ydcO	putative transport protein, major facilitator superfamily (MFS)	benzoate transport // "transmembrane transport"	-1.07432	-0.00982846	2.38234e-05	0.951751
csrB	CsrB small regulatory RNA	positive regulation of single-species biofilm formation // "negative regulation of bacterial-type flagellum-dependent cell motility"	2.98358	-0.104468	2.38642e-05	0.789583
aes	acetyl esterase	catabolic process // "metabolic process" // "negative regulation of sequence-specific DNA binding transcription factor activity" // "negative regulation of hydrolase activity"	-1.22888	-0.602981	2.42574e-05	0.0058274
cspA	CspA DNA-binding transcriptional activator	transcription antitermination // "regulation of transcription, DNA-templated" // "negative regulation of DNA-templated transcription, termination" // "response to cold" // "transcription, DNA-templated"	-2.75506	-0.525729	2.44755e-05	0.271242
fhuC	iron (III) hydroxamate ABC transporter - ATP binding subunit	iron chelate transport // "metabolic process" // "iron ion homeostasis" // "ion transport" // "transport"	-1.77829	-1.27822	2.44903e-05	0.000486105
glpQ	glycerophosphoryl diester phosphodiesterase, periplasmic	lipid metabolic process // "glycerol metabolic process"	-2.315	0.115789	2.45589e-05	0.769735
yebS	conserved inner membrane protein	response to heat	0.988563	-0.173933	2.45724e-05	0.284993
yagM	CP4-6 prophage; predicted protein		-1.14044	-0.772314	2.47775e-05	0.000875889
dmlA	D-malate / 3-isopropylmalate dehydrogenase (decarboxylating)	oxidation-reduction process // "malate metabolic process"	1.18118	-0.493183	2.4892e-05	0.0220588
metU	tRNA<SUP>metU</SUP>		-2.06902	-0.66936	2.49715e-05	0.0433356
rcsB	RcsB-P<SUP>asp56</SUP> // "RcsB"	positive regulation of transcription, DNA-templated // "negative regulation of transcription, DNA-templated" // "regulation of transcription, DNA-templated" // "phosphorelay signal transduction system" // "transcription, DNA-templated"	-0.783887	-0.106206	2.50045e-05	0.402639
manY	mannose PTS permease - ManY subunit	glucose import into cell // "mannose transport" // "fructose import" // "N-acetylglucosamine transport" // "carbohydrate transport" // "transport" // "phosphoenolpyruvate-dependent sugar phosphotransferase system"	-1.33482	-0.0409879	2.5679e-05	0.852177
yiaM	2,3-diketo-L-gulonate:Na<sup>+</sup> symporter - membrane subunit	transport // "carbohydrate transmembrane transport"	-0.910857	-0.680883	2.57915e-05	0.000382892
secG	SecG	protein transport // "intracellular protein transport" // "transport" // "protein secretion" // "protein transport by the Sec complex" // "intracellular protein transmembrane transport"	-1.23379	-0.10263	2.63544e-05	0.61097
citC	CITC-MONOMER	biosynthetic process // "cellular protein modification process"	-0.819317	-1.00162	2.63546e-05	3.02725e-06
yhaL	predicted protein		-1.43994	0.336434	2.66571e-05	0.153279
ycjO	putative transport protein, ABC superfamily - membrane component	transport	-1.26147	-0.037224	2.68601e-05	0.859392
argV	tRNA<SUP>argV</SUP>		-1.66453	-0.0953649	2.72908e-05	0.732836
ydjH	predicted kinase	carbohydrate phosphorylation // "D-ribose metabolic process" // "phosphorylation"	-1.39895	-0.179061	2.7591e-05	0.4452
rrlE	rrlE 23S ribosomal RNA	translation	-0.857072	-0.680784	2.79246e-05	0.000233582
yfeW	penicillin binding protein 4B	proteolysis	-1.35566	0.153346	2.82528e-05	0.441902
ybjP	predicted lipoprotein		1.60898	-0.585404	2.82686e-05	0.0208923
rluF	23S rRNA pseudouridine 2604 synthase	RNA modification // "rRNA processing" // "pseudouridine synthesis" // "enzyme-directed rRNA pseudouridine synthesis"	-0.819648	-0.0802562	2.85198e-05	0.528446
yihF	putative GTP-binding protein		-1.03008	-0.397533	2.87602e-05	0.0318908
allD	ureidoglycolate dehydrogenase	metabolic process // "allantoin catabolic process" // "oxidation-reduction process" // "purine nucleobase metabolic process" // "allantoin assimilation pathway"	-1.26836	-0.577485	2.88649e-05	0.0145791
sixA	G7211-MONOMER	protein dephosphorylation // "dephosphorylation" // "cellular protein modification process"	0.958988	0.473152	2.89199e-05	0.0065463
intA	CP4-57 prophage; integrase	viral entry into host cell // "establishment of integrated proviral latency" // "DNA integration" // "DNA recombination" // "provirus excision"	-1.01234	-0.27962	2.95902e-05	0.0896803
epd	erythrose 4-phosphate dehydrogenase	glucose metabolic process // "oxidation-reduction process" // "pyridoxal phosphate biosynthetic process" // "pyridoxine biosynthetic process"	1.07456	-0.314764	2.95925e-05	0.0587726
adeD	cryptic adenine deaminase	cellular oxidant detoxification // "hypoxanthine biosynthetic process" // "adenine catabolic process"	-1.1551	-0.605942	2.97927e-05	0.00438205
intK	Qin prophage; predicted protein		-0.891321	-0.592606	2.99393e-05	0.00110348
ais	predicted lipopolysaccharide core heptose(II)-phosphate phosphatase	dephosphorylation // "lipopolysaccharide metabolic process"	2.00615	-0.68278	2.99773e-05	0.0398473
bglB	6-phospho-&beta;-glucosidase B; cryptic	glycosyl compound metabolic process // "single-organism carbohydrate catabolic process" // "carbohydrate metabolic process" // "metabolic process"	-0.986659	-0.601513	3.00776e-05	0.00223419
nagC	NagC DNA-binding transcriptional dual regulator	transcription, DNA-templated // "regulation of transcription, DNA-templated" // "carbohydrate metabolic process"	-0.82804	-0.415309	3.00882e-05	0.0070027
uxuR	UxuR DNA-binding transcriptional repressor	regulation of transcription, DNA-templated // "transcription, DNA-templated"	-0.886718	-0.511893	3.01287e-05	0.00254766
kdpD	KdpD	signal transduction by protein phosphorylation // "peptidyl-histidine phosphorylation" // "phosphorylation" // "signal transduction" // "phosphorelay signal transduction system" // "protein autophosphorylation" // "osmosensory signaling via phosphorelay pathway" // "detection of chemical stimulus"	0.955424	-0.161076	3.05232e-05	0.317551
minD	membrane ATPase of the MinC-MinD-MinE system that regulates septum placement	chromosome segregation // "negative regulation of cell division" // "metabolic process" // "barrier septum site selection" // "cell division" // "barrier septum assembly" // "cell cycle"	-0.971595	-0.000549473	3.09122e-05	0.99727
ydjN	cystine / cysteine:cation symporter	transmembrane transport // "sulfur utilization" // "cysteine transmembrane transport" // "amino acid transport" // "dicarboxylic acid transport" // "L-cystine transport" // "transport"	3.37836	-0.561916	3.09232e-05	0.330542
treC	TRE6PHYDRO-MONOMER	metabolic process // "carbohydrate metabolic process" // "cellular response to DNA damage stimulus" // "trehalose catabolic process"	-2.64832	0.06538	3.0949e-05	0.889393
pmrD	polymyxin B resistance protein	response to antibiotic	-1.07127	-0.0553232	3.15163e-05	0.735972
ybjM	predicted inner membrane protein		-1.84176	-1.17703	3.22574e-05	0.00116387
phnJ	carbon-phosphorus lyase core complex, PhnJ subunit	alkylphosphonate transport // "organic phosphonate catabolic process"	-0.915725	-0.376567	3.22635e-05	0.0248674
yghB	membrane transport protein; required for proton-motive force (PMF) dependent drug efflux	transmembrane transport // "response to drug" // "FtsZ-dependent cytokinesis"	-0.804672	-0.57174	3.22773e-05	0.00061239
ulaB	L-ascorbate PTS permease - UlaB subunit	carbohydrate transmembrane transport // "transport" // "phosphorylation" // "L-ascorbic acid transport" // "phosphoenolpyruvate-dependent sugar phosphotransferase system"	-1.40153	-0.303986	3.27449e-05	0.189192
tauA	taurine ABC transporter - periplasmic binding protein	cellular response to sulfate starvation // "taurine transport" // "transport"	3.90468	-0.460063	3.28508e-05	0.469305
ycaD	putative transport protein, major facilitator superfamily (MFS)	transmembrane transport // "transport"	1.16891	-0.315662	3.31167e-05	0.108516
ygdH	conserved protein	cytokinin biosynthetic process	-1.30512	-0.236296	3.35263e-05	0.292437
agaB	galactosamine PTS permease (cryptic) - AgaB subunit	carbohydrate transmembrane transport // "phosphorylation" // "carbohydrate transport" // "transport" // "phosphoenolpyruvate-dependent sugar phosphotransferase system"	-0.921811	-0.631572	3.37153e-05	0.00099758
asmA	predicted assembly protein AsmA	regulation of protein targeting to membrane	-0.771394	-0.0604021	3.40745e-05	0.618441
ydiM	putative transport protein, major facilitator superfamily	transmembrane transport // "transport"	-0.928405	-0.868604	3.41044e-05	6.34329e-05
fimA	major type 1 subunit fimbrin (pilin)	cell adhesion	0.984282	-0.314089	3.41324e-05	0.045741
fabR	FabR DNA-binding transcriptional repressor	regulation of transcription, DNA-templated // "transcription, DNA-templated" // "negative regulation of fatty acid biosynthetic process" // "fatty acid metabolic process" // "lipid metabolic process" // "negative regulation of transcription, DNA-templated" // "fatty acid biosynthetic process"	-1.22303	-0.0543469	3.41603e-05	0.792608
manZ	mannose PTS permease - ManZ subunit	mannose transport // "glucose import into cell" // "fructose import" // "N-acetylglucosamine transport" // "carbohydrate transport" // "transport" // "phosphoenolpyruvate-dependent sugar phosphotransferase system"	-1.23795	0.0409845	3.43143e-05	0.844544
ycjV	putative transport protein, ABC family - ATP binding component	metabolic process // "transmembrane transport" // "transport"	-1.02633	-0.383349	3.43755e-05	0.0404903
ytfQ	galactofuranose ABC transporter - periplasmic binding protein	transport // "galactose transport"	2.69912	0.728684	3.46841e-05	0.100519
glcD	glycolate oxidase, predicted FAD-linked subunit	cellular response to DNA damage stimulus // "oxidation-reduction process" // "glycolate catabolic process"	3.05598	0.168819	3.49985e-05	0.745947
alsK	EG11956-MONOMER	glucose 6-phosphate metabolic process // "carbohydrate phosphorylation" // "carbohydrate metabolic process" // "phosphorylation" // "D-allose catabolic process"	-1.99069	0.257353	3.52048e-05	0.379799
gcvH	lipoyl-GcvH-protein // "glycine cleavage system H protein"	glycine decarboxylation via glycine cleavage system	-1.15063	-3.34803e-05	3.5234e-05	0.999862
alsE	EG11957-MONOMER	pentose catabolic process // "pentose-phosphate shunt, non-oxidative branch" // "metabolic process" // "carbohydrate metabolic process" // "cellular carbohydrate metabolic process" // "D-allose catabolic process"	-2.42448	0.408235	3.53167e-05	0.264982
yafU	predicted inner membrane protein		-0.821204	-0.770575	3.5423e-05	6.35446e-05
yiaO	2,3-diketo-L-gulonate:Na<sup>+</sup> symporter - periplasmic binding protein	transport // "cellular response to DNA damage stimulus" // "carbohydrate transmembrane transport"	-1.45375	-0.873141	3.54825e-05	0.00299776
yhbU	predicted peptidase (collagenase-like)	proteolysis	-3.44608	-2.96111	3.55018e-05	0.000178394
kbaY	tagatose-1,6-bisphosphate aldolase 1 subunit KbaY	protein homotetramerization // "carbohydrate metabolic process" // "D-tagatose 6-phosphate catabolic process"	-1.34551	-0.584155	3.55893e-05	0.0212118
murP	N-acetylmuramic acid PTS permease / anhydro-N-acetylmuramic acid permease	regulation of carbohydrate utilization // "carbohydrate transmembrane transport" // "phosphorylation" // "carbohydrate transport" // "transport" // "phosphoenolpyruvate-dependent sugar phosphotransferase system"	-1.31841	0.0284257	3.56516e-05	0.885567
selB	selenocysteyl-tRNA-specific translation elongation factor	translation // "selenocysteine metabolic process" // "selenocysteine incorporation"	-1.01805	-0.52232	3.56678e-05	0.00605209
rrlB	rrlB 23S ribosomal RNA	translation	-0.902229	-0.886619	3.60979e-05	4.12137e-05
yjfK	conserved protein		-0.841303	-0.854513	3.69977e-05	3.02915e-05
dacC	penicillin-binding protein 6	cell wall organization // "peptidoglycan biosynthetic process" // "regulation of cell shape" // "proteolysis" // "response to drug"	1.1689	0.061645	3.73513e-05	0.734679
rrlA	23S ribosomal RNA (rrlA)		-2.54101	-4.2977	3.75971e-05	4.61771e-07
ydgD	predicted peptidase	proteolysis	1.25322	-0.24422	3.76239e-05	0.259123
ydeQ	predicted fimbrial-like adhesin protein	cell adhesion	-0.779512	-0.943752	3.76574e-05	4.92161e-06
eptB	Kdo2-lipid A phosphoethanolamine 7''-transferase	lipopolysaccharide core region biosynthetic process // "lipopolysaccharide biosynthetic process" // "metabolic process" // "lipid metabolic process" // "lipid A biosynthetic process"	-1.04593	-0.0767137	3.82778e-05	0.635545
dsbA	protein disulfide oxidoreductase - DsbA<sub>oxidised</sub> // "protein disulfide oxidoreductase - DsbA<sub>reduced</sub>"	oxidation-reduction process // "cell redox homeostasis" // "cellular response to antibiotic"	-0.878778	0.496312	3.87676e-05	0.00578973
yqjD	inner membrane protein associated with the ribosome		1.43854	-0.401232	3.92162e-05	0.0799573
ydiN	putative transport protein, major facilitator superfamily	transmembrane transport // "transport"	-0.783666	-0.779554	3.92681e-05	3.95545e-05
paoC	aldehyde dehydrogenase: molybdenum cofactor-binding subunit	xanthine catabolic process // "cellular response to DNA damage stimulus" // "purine ribonucleoside salvage" // "purine nucleobase metabolic process" // "oxidation-reduction process"	1.15847	-0.290773	3.94113e-05	0.120017
yfdN	CPS-53 (KpLE1) prophage; predicted protein		-0.807887	-0.82811	3.96828e-05	2.96038e-05
yfjJ	CP4-57 prophage; predicted protein		-0.897118	-0.811114	4.04442e-05	0.000103408
yidE	putative transport protein, aspartate:alanine exchanger family	cation transmembrane transport // "regulation of potassium ion transport" // "potassium ion transport" // "transport"	-1.28564	-0.4587	4.05917e-05	0.038726
lacY	lactose / melibiose:H<sup>+</sup> symporter LacY	transmembrane transport // "proton transport" // "transport" // "lactose transport" // "carbohydrate transport"	-2.17991	-0.497273	4.06198e-05	0.167748
dsdC	DsdC DNA-binding transcriptional dual regulator	regulation of transcription, DNA-templated // "transcription, DNA-templated"	-1.29655	0.172056	4.07298e-05	0.389312
ygaH	L-valine exporter - YgaH subunit	L-valine transmembrane transport // "transmembrane transport" // "valine transport"	-1.38658	0.0335052	4.08458e-05	0.875627
marA	MarA DNA-binding transcriptional dual regulator	regulation of transcription, DNA-templated // "transcription, DNA-templated" // "positive regulation of transcription, DNA-templated" // "negative regulation of transcription, DNA-templated" // "response to antibiotic"	1.28246	-0.410012	4.10956e-05	0.0817811
yjfM	conserved protein		-0.81082	-0.650343	4.17102e-05	0.000314191
yieE	predicted phosphopantetheinyl transferase	metabolic process	-0.930236	0.124751	4.22415e-05	0.396325
nhoA	arylamine <i>N</i>-acetyltransferase	metabolic process	0.967612	-0.095346	4.22574e-05	0.554295
yehW	glycine betaine ABC transporter - putative membrane subunit	amino acid transport // "glycine betaine transport" // "transport"	1.28848	-0.23926	4.29235e-05	0.281656
fhuA	ferrichrome / phage / antibiotic outer membrane porin FhuA	siderophore transmembrane transport // "siderophore transport" // "iron ion homeostasis" // "ion transport" // "transport"	-2.59423	-1.61634	4.32826e-05	0.00153823
wzzE	Enterobacterial Common Antigen (ECA) polysaccharide chain length modulation protein	lipopolysaccharide biosynthetic process // "enterobacterial common antigen biosynthetic process"	-0.778564	0.256167	4.33049e-05	0.0567932
prmB	protein-glutamine N-methyltransferase	methylation // "DNA methylation on adenine" // "protein methylation" // "peptidyl-glutamine methylation"	-0.807588	0.280408	4.3375e-05	0.0529412
entB	<i>holo</i> EntB // "EntB"	phenazine biosynthetic process // "metabolic process" // "enterobactin biosynthetic process"	-1.1138	-1.11575	4.38794e-05	4.16841e-05
sseA	EG11600-MONOMER	metabolic process // "response to antibiotic"	-1.21335	-0.153605	4.42824e-05	0.469175
adiA	arginine decarboxylase, degradative	cellular amino acid metabolic process // "arginine catabolic process" // "intracellular pH elevation"	-0.888832	-0.740807	4.45087e-05	0.00023487
ycdT	diguanylate cyclase	single-species submerged biofilm formation // "metabolic process" // "negative regulation of cellular component movement"	-1.1519	-0.517716	4.46612e-05	0.0184028
nagA	<i>N</i>-acetylglucosamine-6-phosphate deacetylase	N-acetylglucosamine metabolic process // "protein homotetramerization" // "N-acetylneuraminate catabolic process" // "carbohydrate metabolic process" // "N-acetylglucosamine catabolic process"	-1.07848	-0.704555	4.47178e-05	0.00159224
ybjD	conserved protein with a nucleotide triphosphate hydrolase domain	double-strand break repair // "DNA synthesis involved in DNA repair"	-0.853672	-0.340027	4.47698e-05	0.0260419
mliC	inhibitor of c-type lysozyme, predicted lipoprotein	negative regulation of catalytic activity	0.874855	-0.441206	4.49855e-05	0.0119936
hflC	regulator of FtsH protease	regulation of peptidase activity // "negative regulation of catalytic activity" // "response to heat"	-0.864918	0.523584	4.50654e-05	0.00444679
htrE	putative outer membrane usher protein	transmembrane transport // "pilus assembly" // "pilus organization" // "transport"	-0.858236	-0.814531	4.52055e-05	7.24641e-05
fsr	FSR-MONOMER	transmembrane transport // "cellular response to DNA damage stimulus" // "response to antibiotic"	-0.812302	0.140928	4.53193e-05	0.280279
feaB	phenylacetaldehyde dehydrogenase	metabolic process // "L-phenylalanine catabolic process" // "4-nitrophenol catabolic process" // "oxidation-reduction process" // "NAD biosynthetic process"	1.30976	0.493737	4.57304e-05	0.0436768
artJ	L-arginine ABC transporter - periplasmic binding protein	ionotropic glutamate receptor signaling pathway // "arginine transport" // "L-arginine import into cell" // "amino acid transport" // "transport"	-0.90383	-0.46635	4.59616e-05	0.00667266
yhiM	inner membrane protein with a role in acid resistance	cellular response to acid chemical	1.96377	-0.49628	4.59658e-05	0.133453
ugd	UDP-glucose 6-dehydrogenase	polysaccharide biosynthetic process // "lipopolysaccharide biosynthetic process" // "UDP-glucuronate biosynthetic process" // "oxidation-reduction process" // "colanic acid biosynthetic process"	1.18425	-0.227285	4.62116e-05	0.282336
panB	3-methyl-2-oxobutanoate hydroxymethyltransferase	pantothenate biosynthetic process // "pantothenate biosynthetic process from valine"	-0.664794	-0.186846	4.62565e-05	0.110614
dadA	D-amino acid dehydrogenase	oxidation-reduction process // "D-amino acid catabolic process" // "L-alanine oxidation to pyruvate via D-alanine" // "D-alanine catabolic process"	1.69626	1.65845	4.64207e-05	5.44739e-05
yqjF	predicted quinol oxidase subunit		0.812724	-0.0205113	4.7108e-05	0.878779
ybhG	predicted membrane fusion protein	response to antibiotic	-0.733331	-0.428749	4.71819e-05	0.00335892
grpE	nucleotide exchange factor	chaperone cofactor-dependent protein refolding // "regulation of catalytic activity" // "protein folding" // "protein unfolding" // "response to heat"	-1.38756	0.993114	4.73685e-05	0.0019205
rbsR	RbsR DNA-binding transcriptional dual regulator	positive regulation of transcription, DNA-templated // "regulation of transcription, DNA-templated" // "transcription, DNA-templated"	-1.34848	0.13045	4.75615e-05	0.535297
oppC	murein tripeptide ABC transporter / peptide ABC transporter - putative membrane subunit	transmembrane transport // "peptide transport" // "protein transport" // "transport"	1.25125	0.867781	4.78846e-05	0.000921843
artQ	L-arginine ABC transporter - membrane subunit	L-arginine import into cell // "amino acid transport" // "transport"	0.867268	-0.101664	4.85409e-05	0.494478
yghG	putative lipoprotein	cellular response to DNA damage stimulus	-1.81989	-0.20611	4.85701e-05	0.536343
yeeY	predicted DNA-binding transcriptional regulator	regulation of transcription, DNA-templated // "transcription, DNA-templated"	1.05761	-0.373378	4.88747e-05	0.0593361
yccX	acylphosphatase	metabolic process // "response to heat"	1.52609	-0.235912	4.91922e-05	0.392754
dcuS	DcuS sensory histidine kinase - phosphorylated // "DcuS sensory histidine kinase"	signal transduction by protein phosphorylation // "peptidyl-histidine phosphorylation" // "protein homooligomerization" // "phosphorylation" // "signal transduction" // "regulation of transcription, DNA-templated" // "protein phosphorylation" // "phosphorelay signal transduction system"	-1.16519	0.274808	4.95453e-05	0.145813
yihI	GAP-like protein that activates GTPase activity of Der	ribosome biogenesis // "positive regulation of GTPase activity" // "negative regulation of ribosome biogenesis"	0.972903	-0.189382	4.95728e-05	0.248249
wecH	O-acetyltransferase	enterobacterial common antigen biosynthetic process	-1.11762	-0.857385	5.01998e-05	0.000516829
citB	DpiA-P<sup>asp</sup> DNA-binding transcriptional dual regulator // "DpiA transcriptional dual regulator"	response to external stimulus // "regulation of transcription, DNA-templated" // "phosphorelay signal transduction system" // "transcription, DNA-templated"	-1.67739	-2.13707	5.07428e-05	4.26615e-06
yafC	predicted DNA-binding transcriptional regulator LYSR-type	response to ionizing radiation // "regulation of transcription, DNA-templated" // "transcription, DNA-templated"	-0.986937	-0.393087	5.13623e-05	0.0270985
flc	F<sup>-</sup> exporter / involved in resistance to camphor-induced chromosome decondensation	ion transmembrane transport // "transport" // "inorganic anion transport"	0.983175	0.108289	5.15192e-05	0.526521
ecpA	<i>E. coli</i> common pilus - major subunit; cryptic		-0.924138	-0.492583	5.15208e-05	0.00677003
yjiT	conserved protein		-1.94021	-0.136595	5.21853e-05	0.677964
sdaB	L-serine deaminase II	gluconeogenesis // "L-serine catabolic process"	-2.11036	0.185449	5.23945e-05	0.609737
ydjG	methylglyoxal reductase (NADH-dependent)	oxidation-reduction process // "methylglyoxal catabolic process"	-1.00003	-0.228129	5.24213e-05	0.198105
yaiV	predicted DNA-binding transcriptional regulator	transcription, DNA-templated	-1.29447	-0.877496	5.26572e-05	0.00162985
ybfG	predicted protein		-0.834681	-0.698946	5.29683e-05	0.000268458
csgD	CsgD DNA-binding transcriptional dual regulator	regulation of transcription, DNA-templated // "transcription, DNA-templated" // "regulation of single-species biofilm formation" // "positive regulation of DNA-templated transcription, initiation"	1.17863	-0.371919	5.44288e-05	0.0840281
fucO	L-1,2-propanediol oxidoreductase	fucose catabolic process // "fucose metabolic process" // "carbohydrate metabolic process" // "oxidation-reduction process" // "L-fucose catabolic process" // "rhamnose catabolic process" // "glycol catabolic process" // "propanediol metabolic process"	-1.33503	-0.173452	5.45954e-05	0.422152
yjjQ	DNA-binding transcriptional repressor of flhDC (LuxR family)	transcription, DNA-templated // "response to methylglyoxal" // "regulation of transcription, DNA-templated"	-0.883801	-0.771037	5.46771e-05	0.000191681
yfjY	CP4-57 prophage; predicted DNA repair protein		-0.727608	-0.618563	5.47267e-05	0.000238146
rnk	regulator of nucleoside diphosphate kinase	regulation of DNA-templated transcription, elongation // "biological regulation"	-0.86045	-0.0762268	5.47553e-05	0.602218
yciK	predicted oxidoreductase	metabolic process // "oxidation-reduction process"	-0.97628	0.108551	5.52484e-05	0.505815
yhbQ	DNA nuclease / DNA damage response protein	cellular response to DNA damage stimulus // "nucleic acid phosphodiester bond hydrolysis"	-1.20328	-0.365301	5.60218e-05	0.0790477
ynbB	predicted CDP-diglyceride synthase	CDP-diacylglycerol biosynthetic process // "phosphatidylglycerol biosynthetic process" // "peptidoglycan-based cell wall biogenesis"	-0.775542	-0.809527	5.61526e-05	3.53311e-05
ydfZ	conserved protein		-1.66279	-0.645188	5.61586e-05	0.0293858
mgsA	methylglyoxal synthase	methylglyoxal biosynthetic process	-1.10804	-0.141334	5.64021e-05	0.47359
insF1	IS3 element protein InsF	DNA integration // "DNA recombination" // "transposition"	-0.77681	-0.729105	5.7079e-05	0.000100223
ebgC	evolved &beta;-D-galactosidase, &beta; subunit; cryptic gene		-1.58421	-0.534919	5.74255e-05	0.0748342
yqgC	predicted protein		-0.978421	0.259566	5.74816e-05	0.157906
mcbR	McbR DNA-binding transcriptional dual regulator	regulation of transcription, DNA-templated // "transcription, DNA-templated" // "negative regulation of transcription, DNA-templated"	2.07646	-0.610518	5.79943e-05	0.115962
moaE	molybdopterin synthase large subunit	molybdopterin cofactor biosynthetic process // "Mo-molybdopterin cofactor biosynthetic process"	2.22984	-0.199064	5.80656e-05	0.575139
dapE	<i>N</i>-succinyl-L-diaminopimelate desuccinylase subunit	metabolic process // "proteolysis" // "lysine biosynthetic process via diaminopimelate" // "diaminopimelate biosynthetic process" // "lysine biosynthetic process" // "cellular amino acid biosynthetic process"	-0.70043	0.141863	5.87864e-05	0.237322
frwB	predicted PTS permease - FrwB subunit	carbohydrate transmembrane transport // "fructose transport" // "phosphorylation" // "carbohydrate transport" // "transport" // "phosphoenolpyruvate-dependent sugar phosphotransferase system"	-1.1903	0.291576	5.91531e-05	0.182469
dadX	alanine racemase 2, PLP-binding	alanine metabolic process	1.28288	1.43146	5.95126e-05	2.2372e-05
alsC	D-allose ABC transporter - membrane subunit	allose transport // "monosaccharide transport" // "carbohydrate transport" // "transport"	-1.93156	0.346584	5.95708e-05	0.294731
ycdU	predicted inner membrane protein		-0.873796	-0.835308	6.02053e-05	8.94973e-05
blc	outer membrane lipoprotein (lipocalin)	transport // "cellular response to DNA damage stimulus"	2.15895	-0.952095	6.11723e-05	0.0313329
yiaF	conserved protein		-0.737378	0.0918338	6.16219e-05	0.479648
yfdL	CPS-53 (KpLE1) prophage; conserved protein		-0.761231	-0.69282	6.16555e-05	0.000144502
leuX	tRNA-Leu(CAA)		-2.39041	-1.07024	6.16569e-05	0.0223906
asnW	tRNA-Asn(GUU)		-2.88155	-0.694855	6.20694e-05	0.134604
ybjI	5-amino-6-(5-phospho-D-ribitylamino)uracil phosphatase	dephosphorylation // "riboflavin biosynthetic process" // "metabolic process"	-1.05177	0.0419912	6.22323e-05	0.80442
ymcE	small protein YmcE		-1.87379	-1.04612	6.22389e-05	0.0075161
moaC	cyclic pyranopterin monophosphate synthase	protein hexamerization // "molybdopterin cofactor biosynthetic process" // "Mo-molybdopterin cofactor biosynthetic process"	2.39291	-0.387018	6.25223e-05	0.323318
insD1	IS2 element protein	DNA integration // "DNA recombination" // "transposition"	-0.706699	-0.757138	6.30001e-05	3.06591e-05
yqjE	conserved inner membrane protein		1.59672	-0.179444	6.30028e-05	0.496052
mzrA	MzrA	regulation of protein kinase activity	-0.898712	-0.319144	6.32357e-05	0.0497142
yfcS	predicted periplasmic pilus chaperone	chaperone-mediated protein folding // "cell wall organization" // "pilus organization" // "protein folding"	-0.802995	-0.813446	6.35556e-05	5.36565e-05
yjhB	putative transport protein, major facilitator superfamily/ proton-driven transporter of 2,7-anhydro-N-acetylneuraminate (2,7-AN) and 2-deoxy-2,3-didehydro-N-acetylneuraminate (2,3-EN); defective phage element region	transmembrane transport // "transport"	-2.01901	-1.27381	6.40299e-05	0.00250916
fucR	FucR transcriptional activator	regulation of transcription, DNA-templated // "fucose metabolic process" // "carbohydrate metabolic process" // "transcription, DNA-templated"	-1.12716	-0.0435506	6.40525e-05	0.82494
ybjJ	inner membrane protein YbjJ	transmembrane transport	-0.934585	0.109643	6.42618e-05	0.480895
ybaL	putative transport protein, monovalent cation:proton antiporter-2 (CPA2) family	transmembrane transport // "hydrogen ion transmembrane transport" // "cation transmembrane transport" // "potassium ion transport" // "cation transport" // "ion transport" // "transport"	-0.922586	0.211889	6.43056e-05	0.174725
zntA	Zn<sup>2+</sup>/Cd<sup>2+</sup>/Pb<sup>2+</sup> export ATPase	cation transport // "cation transmembrane transport" // "zinc II ion transmembrane transport" // "cadmium ion transmembrane transport" // "nickel cation transmembrane transport" // "metal ion transport" // "zinc II ion transport" // "cobalt ion transport" // "lead ion transport" // "response to cadmium ion" // "detoxification of zinc ion"	0.955872	-0.833281	6.44059e-05	0.000182683
oppF	murein tripeptide ABC transporter / peptide ABC transporter - putative ATP binding subunit	metabolic process // "peptide transport" // "transport" // "protein transport"	0.896809	0.420596	6.52813e-05	0.0139137
dcp	dipeptidyl carboxypeptidase II	peptide metabolic process // "proteolysis"	1.10879	0.577274	6.60223e-05	0.00963152
pgaA	partially N-deacetylated poly-&beta;-1,6-N-acetyl-D-glucosamine outer membrane porin	transmembrane transport // "transport" // "biofilm formation"	-1.16025	-0.549289	6.61784e-05	0.0177347
wza	lipoprotein required for capsular polysaccharide translocation through the outer membrane	transmembrane transport // "polysaccharide biosynthetic process" // "polysaccharide transport" // "carbohydrate transport" // "ion transport" // "transport"	1.20923	-0.830033	6.62516e-05	0.000529162
katG	hydroperoxidase I	cellular oxidant detoxification // "cellular response to hydrogen peroxide" // "response to oxidative stress" // "oxidation-reduction process" // "hydrogen peroxide catabolic process"	-1.17662	-0.101447	6.67076e-05	0.63496
ahpF	alkyl hydroperoxide reductase, AhpF component	cell redox homeostasis // "response to reactive oxygen species" // "oxidation-reduction process"	-0.672629	-0.142025	6.7417e-05	0.240477
ibpB	small heat shock protein IbpB	protein stabilization // "stress response to copper ion" // "response to heat"	1.99524	2.92451	6.78302e-05	2.38037e-06
sfmH	predicted fimbrial-like adhesin protein	cell adhesion	-0.806765	-0.692799	6.85556e-05	0.000271095
ynfK	predicted dethiobiotin synthetase	biotin biosynthetic process	-2.26173	-2.31711	6.86542e-05	5.84726e-05
ampG	muropeptide:H<sup>+</sup> symporter	transport // "transmembrane transport" // "peptidoglycan transport" // "peptidoglycan metabolic process"	-1.46256	0.367989	6.87134e-05	0.131322
codB	CODB-MONOMER	transmembrane transport // "proton transport" // "transport" // "cytosine transport" // "cytosine metabolic process"	-0.748019	-0.32523	6.94588e-05	0.0265734
yhhI	predicted transposase	transposition, DNA-mediated	-0.778968	-0.538605	6.969e-05	0.00160262
tatB	twin arginine protein translocation system - TatB protein	protein transport // "transport" // "protein transport by the Tat complex" // "protein secretion" // "intracellular protein transmembrane transport"	-0.925295	-0.341209	6.98857e-05	0.0535975
gstA	glutathione S-transferase	glutathione metabolic process // "response to hydrogen peroxide"	1.26961	-0.196174	7.09664e-05	0.367129
sufE	sulfur acceptor for SufS cysteine desulfurase	transport // "sulfur incorporation into metallo-sulfur cluster" // "positive regulation of transferase activity" // "response to oxidative stress" // "positive regulation of catalytic activity" // "iron-sulfur cluster assembly" // "sulfur compound metabolic process"	1.27854	-0.955313	7.10191e-05	0.00124869
udp	uridine phosphorylase	nucleotide catabolic process // "nucleoside metabolic process" // "UMP salvage" // "cellular response to DNA damage stimulus"	-1.37745	0.300113	7.22712e-05	0.259499
aceB	MALATE-SYNTHASE	tricarboxylic acid cycle // "glyoxylate cycle"	2.12585	1.10178	7.29527e-05	0.0068728
crp	CRP transcriptional dual regulator	regulation of transcription, DNA-templated // "positive regulation of transcription, DNA-templated" // "negative regulation of transcription, DNA-templated" // "carbon catabolite repression of transcription" // "transcription, DNA-templated"	-0.82595	-0.0896464	7.29562e-05	0.544917
frwC	predicted PTS permease - FrwC subunit	carbohydrate transmembrane transport // "proton transport" // "carbohydrate transport" // "transport" // "phosphoenolpyruvate-dependent sugar phosphotransferase system"	-1.2433	0.291952	7.31043e-05	0.219828
clsC	cardiolipin synthase 3	phospholipid biosynthetic process // "lipid metabolic process" // "cardiolipin biosynthetic process"	1.1732	0.494445	7.31096e-05	0.033135
yqjK	conserved protein		1.55554	-0.385479	7.36774e-05	0.126337
yehA	putative type-1 fimbrial protein	cell adhesion // "cell adhesion involved in single-species biofilm formation"	-0.785681	-0.698345	7.38999e-05	0.000213296
ffs	4.5S RNA component of the signal recognition particle (SRP)	SRP-dependent cotranslational protein targeting to membrane	-2.66514	-1.1688	7.39344e-05	0.022674
serX	tRNA<sup>Ser5</sup>		-2.53893	-0.8747	7.3936e-05	0.0670388
glnW	tRNA<sup>Gln1</sup>		-2.58003	-0.257096	7.41673e-05	0.526891
fucK	L-fuculokinase	carbohydrate phosphorylation // "fucose catabolic process" // "fucose metabolic process" // "carbohydrate metabolic process" // "phosphorylation" // "L-fucose catabolic process" // "D-arabinose catabolic process"	-1.81703	0.0729676	7.45221e-05	0.80571
tfaR	Rac prophage; predicted tail fiber assembly protein		-0.847963	-0.957973	7.64456e-05	2.16551e-05
yoeH	Pseudogene, CP4-44 putative defective prophage; C-terminal fragment		1.23973	-0.0742947	7.68913e-05	0.733059
pyrI	aspartate carbamoyltransferase, PyrI subunit	de novo' pyrimidine nucleobase biosynthetic process // "pyrimidine nucleotide biosynthetic process"	-1.29159	-0.863713	7.75811e-05	0.00211427
lgoR	predicted DNA-binding transcriptional regulator	transcription, DNA-templated // "galactonate catabolic process" // "regulation of transcription, DNA-templated"	-1.50016	-0.207754	7.8571e-05	0.41157
ackA	acetate kinase	metabolic process // "single-species biofilm formation on inanimate substrate" // "acetate metabolic process" // "organic acid metabolic process" // "propionate biosynthetic process" // "acetate biosynthetic process" // "acetyl-CoA biosynthetic process" // "phosphorylation"	-1.18729	-0.867309	7.87521e-05	0.00117871
napC	periplasmic nitrate reductase, cytochrome c protein	oxidation-reduction process // "denitrification pathway" // "anaerobic respiration"	-2.01879	-1.6187	7.91772e-05	0.000499762
serA	PGLYCDEHYDROG-MONOMER	cellular amino acid biosynthetic process // "metabolic process" // "oxidation-reduction process" // "L-serine biosynthetic process"	0.97758	0.325998	7.9506e-05	0.070697
rhsB	RhsB protein in rhs element	self proteolysis	-0.798628	-0.671432	8.01021e-05	0.00037438
yehL	chaperone-like ATPase	metabolic process	-0.791532	-0.804316	8.02289e-05	6.5983e-05
eptA	phosphoethanolamine transferase EptA	lipopolysaccharide core region biosynthetic process // "metabolic process" // "lipid metabolic process" // "response to antibiotic" // "lipid A biosynthetic process" // "lipopolysaccharide biosynthetic process"	1.11203	-0.252928	8.04209e-05	0.200283
exbB	TonB energy transducing system - ExbB subunit	protein stabilization // "bacteriocin transport" // "protein transport" // "transport"	-2.29682	-1.56283	8.09707e-05	0.00158141
ygeF	predicted protein		-0.759166	-0.858067	8.11455e-05	2.31346e-05
aspS	aspartate-tRNA ligase	tRNA aminoacylation for protein translation // "translation" // "aspartyl-tRNA aminoacylation"	0.746367	0.257171	8.19216e-05	0.0624261
elbB	isoprenoid biosynthesis protein with amidotransferase-like domain	positive regulation of isoprenoid metabolic process // "isoprenoid biosynthetic process"	-1.03682	-0.266126	8.2406e-05	0.161585
dcuB	dicarboxylate transporter DcuB	anaerobic respiration // "transport" // "C4-dicarboxylate transport"	-1.55611	-1.23896	8.33718e-05	0.000648927
valY	tRNA<SUP>valY</SUP>		-1.9236	-0.474141	8.36019e-05	0.1485
ybhH	conserved protein	metabolic process	-0.797151	-0.512443	8.48334e-05	0.00322152
endA	DNA-specific endonuclease I	nucleic acid phosphodiester bond hydrolysis // "DNA catabolic process"	-1.5223	-1.39518	8.55305e-05	0.000191036
tgt	tRNA-guanine transglycosylase	tRNA processing // "tRNA modification" // "tRNA wobble guanine modification" // "queuosine biosynthetic process"	-0.760679	-2.31128	8.55763e-05	1.69159e-09
skp	periplasmic chaperone	protein maturation by protein folding // "protein folding" // "chaperone-mediated protein folding" // "protein insertion into membrane from inner side" // "Gram-negative-bacterium-type cell outer membrane assembly" // "protein stabilization"	-0.747553	0.0606226	8.62225e-05	0.657072
envC	EnvC divisome associated factor, activator of peptidoglycan hydrolases	positive regulation of hydrolase activity // "autolysis" // "peptidoglycan-based cell wall biogenesis" // "cell division" // "cell cycle" // "cell separation after cytokinesis" // "response to drug"	-0.707777	0.219258	8.65768e-05	0.0911777
ybiY	predicted pyruvate formate lyase activating enzyme	glucose metabolic process // "oxidation-reduction process"	-1.11108	-1.54939	8.66447e-05	2.53813e-06
cbpA	chaperone with DnaK; curved DNA-binding protein	protein folding	1.28496	-0.613675	8.67316e-05	0.0152845
fepG	ferric enterobactin ABC transporter - membrane subunit	ferric-enterobactin transport // "iron ion homeostasis" // "ion transport" // "transport"	-1.43279	-0.976342	8.73145e-05	0.00230294
yjcE	putative transport protein, monovalent cation:proton antiporter-1 family	sodium ion import across plasma membrane // "potassium ion transmembrane transport" // "regulation of intracellular pH" // "cation transport" // "hydrogen ion transmembrane transport" // "transmembrane transport" // "sodium ion transport" // "ion transport" // "transport"	-0.925253	0.0825668	8.86714e-05	0.599503
trmJ	tRNA Cm32/Um32 methyltransferase	methylation // "tRNA processing" // "RNA processing" // "tRNA nucleoside ribose methylation"	-0.741941	-0.196882	8.98206e-05	0.155618
leuZ	tRNA<SUP>leuZ</SUP>		-2.03604	-0.290553	9.06862e-05	0.427207
acrE	AcrEF-TolC multidrug efflux pump - membrane fusion protein	drug transmembrane transport // "response to antibiotic" // "transport" // "transmembrane transport" // "response to drug"	-0.71179	-0.608239	9.08087e-05	0.000362639
evgS	EvgS sensory histidine kinase - his721 phosphorylated // "EvgS sensory histidine kinase - asp1009 phosphorylated" // "EvgS sensory histidine kinase - his1137 phosphorylated" // "EvgS sensory histidine kinase"	signal transduction // "signal transduction by protein phosphorylation" // "peptidyl-histidine phosphorylation" // "response to acidic pH" // "response to metal ion" // "phosphorylation" // "protein autophosphorylation" // "phosphorelay signal transduction system"	-1.77347	0.154217	9.08675e-05	0.603736
ulaR	UlaR DNA-binding transcriptional repressor	negative regulation of transcription, DNA-templated // "regulation of transcription, DNA-templated" // "transcription, DNA-templated"	-0.872041	-0.116652	9.13689e-05	0.439639
lysP	LYSP-MONOMER	L-alpha-amino acid transmembrane transport // "L-amino acid transport" // "protein homooligomerization" // "L-lysine transport" // "transmembrane transport" // "amino acid transmembrane transport" // "amino acid transport" // "transport"	0.820623	0.261032	9.16155e-05	0.0969491
clpP	ClpP	proteasomal protein catabolic process // "proteolysis" // "response to heat" // "misfolded or incompletely synthesized protein catabolic process" // "response to temperature stimulus"	-0.908688	0.646597	9.20714e-05	0.00250386
ccmC	ABC complex for formation and release of holoCcmE - membrane subunit CcmC	oxidation-reduction process // "protein-heme linkage" // "heme transport" // "transport" // "cytochrome complex assembly"	-0.824982	-0.418523	9.28113e-05	0.0130903
ydhL	conserved protein		1.72601	-0.231007	9.30536e-05	0.48999
yaaA	protein that reduces intracellular iron levels under peroxide stress	response to hydroperoxide	-0.648547	0.0541349	9.31485e-05	0.634053
tufB	elongation factor Tu	response to antibiotic // "translational elongation" // "translation"	-1.03247	0.00332627	9.43614e-05	0.986144
ybaA	conserved protein		1.58253	-0.953865	9.47637e-05	0.00451942
ybhF	multidrug ABC exporter ATP binding subunit	drug transmembrane transport // "metabolic process" // "transport"	-0.680367	-0.163381	9.49186e-05	0.185928
yeaY	predicted lipoprotein		0.888547	0.554364	9.51735e-05	0.00405357
ybiJ	predicted protein	cellular response to DNA damage stimulus	1.18123	-0.757606	9.63772e-05	0.00506903
edd	PGLUCONDEHYDRAT-MONOMER	D-gluconate catabolic process // "branched-chain amino acid biosynthetic process" // "metabolic process" // "Entner-Doudoroff pathway through 6-phosphogluconate"	-0.893614	-0.29283	9.7711e-05	0.0776256
hyfE	hydrogenase 4, component E	ATP synthesis coupled electron transport // "oxidation-reduction process"	-0.874992	-0.664747	9.82272e-05	0.00104903
yicT	Pseudogene, N-terminal fragment		-1.65454	-0.824512	9.84104e-05	0.0190012
pgaD	poly-&beta;-1,6-N-acetyl-D-glucosamine synthase - PgaD subunit	cell adhesion involved in biofilm formation	-1.1858	-0.111311	9.8667e-05	0.608889
relB	RelB Qin prophage; antitoxin of the RelE-RelB toxin-antitoxin system and DNA binding transcriptional repressor	regulation of transcription, DNA-templated // "transcription, DNA-templated"	1.22866	-0.214375	9.89136e-05	0.365203
rutA	pyrimidine oxygenase	alkanesulfonate catabolic process // "thymine catabolic process" // "uracil catabolic process" // "oxidation-reduction process" // "pyrimidine nucleobase catabolic process" // "nitrogen utilization"	-0.728352	-0.740601	9.91417e-05	8.12308e-05
alkB	AlkB repair system for alkylated DNA and RNA	oxidation-reduction process // "cellular response to DNA damage stimulus" // "DNA demethylation" // "oxidative demethylation" // "RNA repair" // "oxidative single-stranded RNA demethylation" // "oxidative single-stranded DNA demethylation" // "DNA dealkylation involved in DNA repair" // "DNA repair"	0.827918	-0.271342	9.95388e-05	0.0837924
ydhT	conserved protein		0.84065	-0.43076	9.98009e-05	0.00911952
yceH	conserved protein		-1.02174	0.160595	0.00010023	0.383425
rrsB	rrsB 16S ribosomal RNA	translation	-0.784563	-0.808974	0.000100523	7.3778e-05
eutL	predicted structural protein, ethanolamine utilization microcompartment	response to external stimulus // "ethanolamine catabolic process"	-0.842428	-0.212524	0.000100659	0.167218
yhhX	predicted oxidoreductase with NAD(P)-binding Rossmann-fold domain	metabolic process // "oxidation-reduction process"	-0.69318	-6.09356	0.000101481	2.6683e-15
wrbA	NAD(P)H:quinone oxidoreductase	negative regulation of transcription, DNA-templated // "protein homotetramerization" // "oxidation-reduction process" // "response to oxidative stress"	1.92124	-1.72754	0.000102076	9.30094e-05
modC	molybdate ABC transporter - ATP binding subunit	metal ion transport // "transmembrane transport" // "metabolic process" // "transition metal ion transport" // "molybdate ion transport" // "transport"	-1.38978	0.537925	0.000102417	0.0340555
fdoG	formate dehydrogenase-O, &alpha; subunit	formate oxidation // "oxidation-reduction process" // "cellular response to DNA damage stimulus" // "cellular respiration" // "anaerobic respiration"	-0.797804	0.182078	0.000102581	0.238577
rlmB	23S rRNA 2'-<i>O</i>-ribose G2251 methyltransferase	methylation // "RNA processing" // "rRNA processing" // "enzyme-directed rRNA 2'-O-methylation"	-0.717349	-0.0860142	0.000102803	0.502833
yahL	predicted protein		-0.808826	-0.912913	0.000107099	3.13367e-05
atpC	ATP synthase F1 complex - epsilon subunit	plasma membrane ATP synthesis coupled proton transport // "proton transport" // "ATP synthesis coupled proton transport" // "ion transport" // "transport" // "ATP biosynthetic process"	-0.861305	0.206137	0.000108084	0.220263
ydeE	putative transport protein, major facilitator superfamily (MFS)	dipeptide transmembrane transport // "transmembrane transport"	1.10151	0.653857	0.000108652	0.00662685
ispB	octaprenyl diphosphate synthase	ubiquinone biosynthetic process // "isoprenoid biosynthetic process" // "polyprenol biosynthetic process"	-0.747101	-0.016912	0.000109812	0.903346
mdtF	MdtEF-TolC multidrug efflux pump - permease subunit	transport // "drug transmembrane transport" // "response to antibiotic"	1.6315	-0.485577	0.000111093	0.134264
ybgQ	predicted outer membrane usher protein	transmembrane transport // "pilus assembly" // "transport"	-0.781225	-0.801876	0.000111097	8.35956e-05
ygiS	putative transport protein, ABC superfamily - periplasmic binding protein/ bile salts transporter, exported binding subunit	transmembrane transport // "peptide transport" // "transport"	-1.05804	0.148851	0.000111362	0.432998
ada	Ada DNA-binding transcriptional dual regulator / DNA repair protein	peptidyl-cysteine methylation // "positive regulation of transcription, DNA-templated" // "negative regulation of transcription, DNA-templated" // "metabolic process" // "DNA demethylation" // "regulation of transcription, DNA-templated" // "DNA dealkylation involved in DNA repair" // "methylation" // "cellular response to DNA damage stimulus" // "DNA repair" // "transcription, DNA-templated"	1.03395	-0.306961	0.00011215	0.139655
mscM	mechanosensitive channel of miniconductance MscM	ion transport // "transport" // "transmembrane transport" // "cellular response to osmotic stress"	-0.815675	0.310371	0.000112357	0.0432399
yihA	cell division protein; predicted checkpoint GTPase	cell septum assembly // "metabolic process" // "cell division" // "cell cycle" // "barrier septum assembly" // "cytokinesis"	-0.732211	0.0288701	0.000112379	0.829002
glmZ	GlmZ small regulatory RNA	regulation of mRNA stability, ncRNA-mediated // "positive regulation of translation, ncRNA-mediated" // "positive regulation of translational initiation"	-1.11008	-0.0984725	0.000113391	0.644448
rtn	predicted c-di-GMP phosphodiesterase		-0.722052	0.0457196	0.000115128	0.718471
ubiJ	conserved protein involved in ubiquinone-8 biosynthesis	ubiquinone biosynthetic process // "ubiquinone biosynthetic process from chorismate"	-0.772374	0.471828	0.000115378	0.0036445
yhbX	predicted hydrolase, inner membrane	lipopolysaccharide core region biosynthetic process // "metabolic process"	-1.06477	-0.793001	0.000116487	0.00143254
sfmC	predicted pilin chaperone, periplasmic	chaperone-mediated protein folding // "cell wall organization" // "protein folding" // "pilus organization"	-0.729366	-0.78469	0.000116508	5.53157e-05
coaA	pantothenate kinase	metabolic process // "phosphorylation" // "coenzyme A biosynthetic process"	-0.979998	0.112461	0.000117127	0.529036
malP	maltodextrin phosphorylase	metabolic process // "carbohydrate metabolic process" // "glycogen catabolic process" // "alpha-glucan catabolic process"	-1.72799	0.0947765	0.000117197	0.780971
feoC	predicted DNA-binding transcriptional regulator	regulation of transcription, DNA-templated // "transcription, DNA-templated"	-2.13489	-2.763	0.000117808	1.43686e-05
ygeV	putative transcriptional regulator/enhancer binding protein transcriptional regulator of a carbamoyl transferase	regulation of transcription, DNA-templated // "phosphorelay signal transduction system" // "transcription, DNA-templated"	-1.40177	-0.829787	0.000117883	0.00667666
yfbR	dCMP phosphohydrolase	dephosphorylation // "pyrimidine deoxyribonucleotide salvage" // "dUMP biosynthetic process"	-0.829505	-0.227551	0.000117964	0.139394
entS	YBDA-MONOMER	siderophore transport // "transport" // "cellular response to DNA damage stimulus" // "response to antibiotic" // "enterobactin transport"	-1.56973	-0.631815	0.00011846	0.0545937
fkpA	peptidyl-prolyl cis-trans isomerase; in protein folding	chaperone-mediated protein folding // "protein peptidyl-prolyl isomerization" // "protein folding" // "protein refolding"	-0.800582	0.45544	0.00011908	0.0117464
msrB	methionine sulfoxide reductase B	protein repair // "oxidation-reduction process" // "response to oxidative stress"	1.69225	1.38828	0.00011915	0.000521308
ulaA	L-ascorbate PTS permease - UlaA subunit	carbohydrate transmembrane transport // "carbohydrate transport" // "transport" // "L-ascorbic acid transport" // "phosphoenolpyruvate-dependent sugar phosphotransferase system"	-0.938687	-0.525585	0.0001192	0.00976675
yeeL	Pseudogene reconstruction, glycosyltransferase family	ADP-heptose-lipopolysaccharide heptosyltransferase activity	-0.995245	-0.525333	0.000119504	0.0141711
cpdA	cAMP phosphodiesterase	cell wall modification // "metabolic process"	-0.788638	-0.255999	0.00012253	0.0990654
rarD	inner membrane protein RarD	transport	-0.958972	0.685118	0.000122685	0.00120299
flhC	FlhC transcriptional dual regulator	bacterial-type flagellum organization // "regulation of bacterial-type flagellum assembly" // "positive regulation of transcription, DNA-templated" // "regulation of transcription, DNA-templated" // "transcription, DNA-templated"	-0.909963	0.116976	0.000123806	0.496469
bglH	carbohydrate-specific outer membrane porin, cryptic	transport // "carbohydrate transmembrane transport" // "ion transport"	-0.695726	-0.572025	0.000124299	0.000664728
ydjZ	conserved inner membrane protein		-1.25617	-1.37043	0.0001256	5.39172e-05
ydbJ	predicted protein		1.07565	0.504207	0.000125987	0.0237625
ydeM	predicted anaerobic sulfatase maturation enzyme	oxidation-reduction process // "cellular response to DNA damage stimulus" // "protein maturation"	-2.43149	-0.662763	0.000126418	0.151296
arsB	arsenite/antimonite:H<sup>+</sup> antiporter	transport // "response to arsenic-containing substance" // "antimonite transport" // "arsenite transport"	1.05889	-0.613721	0.000129062	0.00499875
cptA	toxin of the CptA-CptB toxin-antitoxin system	regulation of cell shape // "negative regulation of protein binding"	-0.864698	-0.188194	0.000130901	0.247974
gudP	galactarate / glucarate / glycerate transporter GudP	anion transport // "transmembrane transport" // "transport"	-1.87884	-1.03469	0.000132111	0.00974002
glcA	glycolate / lactate:H<sup>+</sup> symporter	lactate transport // "proton transport" // "transport" // "lactate transmembrane transport"	1.57593	-0.406332	0.000132192	0.157924
emrK	EmrKY-TolC multidrug efflux pump - membrane fusion protein	transmembrane transport // "drug transmembrane transport" // "response to antibiotic" // "cellular response to DNA damage stimulus" // "transport"	-0.689647	-0.766311	0.000133012	4.66458e-05
aceK	isocitrate dehydrogenase phosphatase / isocitrate dehydrogenase kinase	protein dephosphorylation // "dephosphorylation" // "phosphorylation" // "glucose metabolic process" // "peptidyl-serine phosphorylation" // "regulation of catalytic activity" // "tricarboxylic acid cycle" // "glyoxylate cycle"	1.49641	0.689652	0.000133214	0.0204182
mtgA	biosynthetic peptidoglycan transglycosylase	cell wall organization // "Gram-negative-bacterium-type cell wall biogenesis" // "regulation of cell shape" // "peptidoglycan biosynthetic process"	-0.891905	0.0982692	0.000133482	0.539181
kbaZ	tagatose-1,6-bisphosphate aldolase 1 subunit KbaZ	carbohydrate metabolic process // "galactitol metabolic process" // "D-tagatose 6-phosphate catabolic process"	-1.25461	0.217661	0.000135488	0.333874
yphG	conserved protein		-0.634488	-0.439884	0.000136087	0.00260049
marR	MarR DNA-binding transcriptional repressor	response to heat // "response to antibiotic" // "regulation of transcription, DNA-templated" // "transcription, DNA-templated" // "negative regulation of transcription, DNA-templated" // "cellular response to antibiotic"	0.91308	-0.351781	0.000137073	0.068079
yddG	aromatic amino acid exporter	amino acid transport // "transport" // "phenylalanine transport" // "tryptophan transport" // "tyrosine transport"	-0.734961	-0.212172	0.000137284	0.13757
phoE	outer membrane porin E	transmembrane transport // "ion transport" // "transport"	-0.837203	-0.708976	0.000137648	0.000579812
yjbI	conserved protein		-1.16904	-0.733787	0.000138021	0.00564576
yhdW	putative transport protein, ABC superfamily - membrane component	amino acid transport // "transport"	1.60092	-0.711273	0.00013806	0.0298483
ybfI	Pseudogene reconstruction, KdpE homolog	regulation of transcription, DNA-templated	-1.08898	-0.0942707	0.00013817	0.664467
yigF	conserved inner membrane protein		-0.948522	-0.515585	0.000138703	0.0129366
prpR	PrpR DNA-binding transcriptional dual regulator	regulation of transcription, DNA-templated // "transcription, DNA-templated" // "propionate catabolic process, 2-methylcitrate cycle" // "negative regulation of transcription, DNA-templated" // "positive regulation of transcription, DNA-templated" // "phosphorelay signal transduction system"	2.12284	1.32468	0.00013875	0.00652558
mukB	cell division protein involved in chromosome partitioning	DNA replication // "sister chromatid cohesion" // "cell division" // "chromosome condensation" // "chromosome segregation" // "cell cycle"	-0.601468	0.279024	0.000139131	0.0271575
tehB	tellurite methyltransferase	response to toxic substance // "methylation" // "response to tellurium ion" // "response to antibiotic"	0.829764	-0.0880854	0.000139914	0.575074
tsgA	putative transport protein, major facilitator superfamily (MFS), implicated in the response to tellurite and selenite	transmembrane transport // "response to selenite ion"	0.982061	-0.568287	0.000140571	0.00607182
entF	<i>holo</i> [EntF peptidyl-carrier protein] // "apo-serine activating enzyme"	biosynthetic process // "metabolic process" // "amino acid activation for nonribosomal peptide biosynthetic process" // "enterobactin biosynthetic process"	-1.23336	-1.20584	0.000140688	0.000168328
tfaQ	Qin prophage; predicted tail fibre assembly protein		-0.81215	-0.740316	0.000141302	0.000311777
yhfL	conserved secreted peptide		-1.36604	0.00539457	0.000142936	0.982762
yfdX	predicted protein		-0.84352	-0.806332	0.000144165	0.000210202
dtpC	dipeptide / tripeptide:H<sup>+</sup> symporter DptC	hydrogen ion transmembrane transport // "dipeptide transmembrane transport" // "tripeptide transmembrane transport" // "peptide transport" // "oligopeptide transport" // "transport" // "protein transport"	-1.308	-1.09582	0.000144722	0.000642469
fdhE	formate dehydrogenase formation protein	protein maturation	-0.709839	0.115827	0.000147739	0.40543
eda	multifunctional 2-keto-3-deoxygluconate 6-phosphate aldolase and 2-keto-4-hydroxyglutarate aldolase and oxaloacetate decarboxylase	metabolic process	-0.695897	-0.094383	0.000148118	0.479968
yqeK	predicted protein		-0.750896	-0.810906	0.000148691	6.89264e-05
yabI	conserved inner membrane protein	response to ionizing radiation // "FtsZ-dependent cytokinesis"	0.964163	0.567277	0.000149695	0.00847764
ydiY	conserved protein		-1.56729	-0.599332	0.000149738	0.0608575
trmI	tRNA m<sup>7</sup>G46 methyltransferase	tRNA methylation // "tRNA modification" // "RNA (guanine-N7)-methylation" // "methylation" // "tRNA processing"	0.717159	-0.00272924	0.000150428	0.983832
recN	protein used in recombination and DNA repair	DNA recombination // "DNA repair" // "double-strand break repair via homologous recombination" // "double-strand break repair" // "cellular response to DNA damage stimulus" // "SOS response"	-0.741376	-0.321399	0.000150665	0.033448
uxuA	MANNONDEHYDRAT-MONOMER	glucuronate catabolic process // "cellular response to DNA damage stimulus" // "D-glucuronate catabolic process"	-1.78852	0.020251	0.000150926	0.952045
narG	nitrate reductase A, &alpha; subunit	oxidation-reduction process // "nitrate metabolic process" // "nitrate assimilation" // "anaerobic respiration"	-4.9198	-4.27846	0.000151047	0.000385385
fdrA	predicted acyl-CoA synthetase with NAD(P)-binding Rossmann-fold domain	nucleoside triphosphate biosynthetic process // "succinate metabolic process" // "succinyl-CoA metabolic process" // "tricarboxylic acid cycle" // "metabolic process" // "bacterial-type flagellum-dependent cell motility"	-0.793357	-0.853745	0.000151363	7.2511e-05
ravA	regulatory ATPase	transmembrane transport // "metabolic process"	-1.37359	-2.09321	0.00015147	4.15398e-06
rdgB	dITP/XTP pyrophosphatase	purine nucleotide metabolic process // "nucleotide metabolic process" // "nucleoside triphosphate catabolic process"	-0.661487	0.476358	0.000151764	0.00168593
chbB	chitobiose PTS permease - ChbB subunit	carbohydrate transmembrane transport // "N,N'-diacetylchitobiose import" // "phosphorylation" // "carbohydrate transport" // "transport" // "phosphoenolpyruvate-dependent sugar phosphotransferase system"	-0.750794	-0.495426	0.000152326	0.0036561
malQ	AMYLOMALT-MONOMER	glycogen metabolic process // "carbohydrate metabolic process" // "maltose catabolic process"	-1.69599	0.446697	0.000153505	0.201581
yibH	inner membrane protein YibH	transmembrane transport // "cellular response to DNA damage stimulus"	1.93612	-0.484388	0.000153784	0.210915
ulaC	L-ascorbate PTS permease - UlaC subunit	carbohydrate transmembrane transport // "phosphorylation" // "transport" // "L-ascorbic acid transport" // "phosphoenolpyruvate-dependent sugar phosphotransferase system"	-1.34065	-0.363732	0.00015435	0.178364
ycjG	L-Ala-D/L-Glu epimerase	cell wall organization // "cellular amino acid catabolic process" // "metabolic process" // "peptidoglycan turnover"	0.687126	0.228904	0.000154915	0.0995728
caiT	L-carnitine : &gamma;-butyrobetaine antiporter	(R)-carnitine transport // "carnitine transmembrane transport" // "(R)-carnitine transmembrane transport" // "transmembrane transport" // "transport" // "4-(trimethylammonio)butanoate transport" // "carnitine metabolic process" // "carnitine transport"	-0.793118	-0.548485	0.000158989	0.00308907
gcvT	GCVT-MONOMER	methylation // "glycine catabolic process" // "glycine decarboxylation via glycine cleavage system" // "10-formyltetrahydrofolate biosynthetic process"	-1.05003	0.0452926	0.000159955	0.827446
pyrE	orotate phosphoribosyltransferase	nucleoside metabolic process // "'de novo' UMP biosynthetic process" // "'de novo' pyrimidine nucleobase biosynthetic process" // "pyrimidine nucleotide biosynthetic process"	-0.839289	-0.45242	0.000160658	0.0143979
gspF	putative protein secretion protein for export	protein secretion by the type II secretion system // "protein secretion" // "protein transport" // "transport"	-0.842379	-0.617587	0.00016211	0.00203287
narK	nitrate:nitrite antiporter NarK	transport // "transmembrane transport" // "nitrate assimilation" // "nitrate transport" // "nitrite transport"	-5.5129	-4.23662	0.000162477	0.00152247
gspE	putative protein secretion protein for export	protein secretion by the type II secretion system // "protein transport" // "transport"	-0.928255	-0.897043	0.000162698	0.000214639
tauB	taurine ABC transporter - ATP binding subunit	amine transport // "metabolic process" // "cellular response to sulfur starvation" // "taurine transport" // "transport"	3.47541	-0.470867	0.000162795	0.480367
yghF	predicted secretion pathway protein, C-type protein	protein secretion by the type II secretion system // "protein transport" // "transport"	-1.11139	-0.604993	0.000163787	0.0147771
lyxK	L-xylulose kinase	carbohydrate phosphorylation // "carbohydrate metabolic process" // "phosphorylation" // "L-lyxose metabolic process"	-0.855007	-0.477442	0.000164638	0.0122257
ratA	50S ribosomal subunit-binding toxin of a predicted toxin-antitoxin pair	negative regulation of translational initiation	-0.734049	-0.112202	0.000164696	0.420129
hscC	Hsc62, Hsp70 family chaperone, binds to RpoD and inhibits transcription	response to stress	-0.99449	-0.27172	0.00016532	0.176819
nanM	<i>N</i>-acetylneuraminate mutarotase	carbohydrate metabolic process	-2.25321	-1.76276	0.000166224	0.00103688
yieP	predicted transcriptional regulator	regulation of transcription, DNA-templated // "transcription, DNA-templated"	-0.924454	-1.10249	0.000166517	3.57157e-05
tatC	twin arginine protein translocation system - TatC protein	protein transport // "transport" // "protein transport by the Tat complex" // "intracellular protein transmembrane transport"	-0.907745	-0.0299954	0.000168135	0.861713
ycfH	predicted metallodependent hydrolase	nucleic acid phosphodiester bond hydrolysis // "DNA catabolic process"	1.23521	-0.411197	0.000168518	0.105386
curA	NADPH-dependent curcumin/dihydrocurcumin reductase subunit	oxidation-reduction process	1.46013	0.473338	0.000168621	0.120573
hemL	glutamate-1-semialdehyde aminotransferase	tetrapyrrole biosynthetic process // "protoporphyrinogen IX biosynthetic process" // "porphyrin-containing compound biosynthetic process"	-0.624756	0.271277	0.000168655	0.0438102
ibpA	small heat shock protein IbpA	protein stabilization // "response to heat"	1.40353	2.73971	0.00017022	5.20639e-07
xdhA	xanthine dehydrogenase subunit	xanthine catabolic process // "hypoxanthine catabolic process" // "oxidation-reduction process" // "purine ribonucleoside salvage" // "purine nucleobase metabolic process"	-1.20423	0.138474	0.000171421	0.53041
putA	fused PutA transcriptional repressor / proline dehydrogenase / 1-pyrroline-5-carboxylate dehydrogenase	negative regulation of transcription, DNA-templated // "metabolic process" // "proline metabolic process" // "proline biosynthetic process" // "regulation of transcription, DNA-templated" // "proline catabolic process to glutamate" // "oxidation-reduction process" // "transcription, DNA-templated"	1.43455	0.721091	0.000171999	0.0152096
miaB	isopentenyl-adenosine A37 tRNA methylthiolase	tRNA methylthiolation // "macromolecule modification" // "RNA modification" // "tRNA modification" // "tRNA processing" // "tRNA methylation"	0.979831	0.258777	0.000172109	0.183203
rrsH	rrsH 16S ribosomal RNA	translation	-2.08248	-3.93411	0.000172282	9.15538e-07
glnU	tRNA<sup>Gln1</sup>		-2.12111	0.48635	0.000172658	0.207656
yqaB	fructose-1-phosphatase	dephosphorylation // "metabolic process"	-0.673228	0.0551746	0.000172674	0.664321
fsaB	fructose 6-phosphate aldolase 2	carbohydrate metabolic process // "fructose metabolic process"	-1.33673	-0.4995	0.000173873	0.0638202
fes	enterochelin esterase	iron ion transport // "ion transport" // "transport" // "enterobactin catabolic process" // "iron ion homeostasis"	-1.1912	-0.978457	0.000175242	0.00094852
glpC	anaerobic glycerol-3-phosphate dehydrogenase subunit C	glycerol-3-phosphate catabolic process // "anaerobic respiration" // "oxidation-reduction process" // "glycerol catabolic process" // "electron transport chain" // "transport"	-1.80456	-0.387268	0.000175477	0.303256
yfdV	putative transport protein, auxin efflux carrier family	transmembrane transport // "transport"	-0.707723	-0.704454	0.000175792	0.000175936
ygjJ	conserved protein		-0.905337	-0.443283	0.000176043	0.0256766
[truncated: 3,295 more rows]

## Sheet: C. Significant DE genes
C. Significant differentally expressed genes.
[truncated: 4,390 more rows]
