# Supplementary material for: The absence of the queuosine tRNA modification leads to pleiotropic phenotypes revealing perturbations of metal and oxidative stress homeostasis in Escherichia coli K12
Source: Metallomics. 2022 Sep 9;14(9):mfac065. doi: 10.1093/mtomcs/mfac065 (PMC9508795; doi:10.1093/mtomcs/mfac065)
Supplement: mfac065_Supplemental_Files [file mfac065_supplemental_files.zip › Supplemental_file_3._GO_terms_enrichement-transcriptomics.xlsx]

## Sheet: a. Up in WT_Ni
Table S#a. Enrichment of GO terms in genes with increased expression in WT in Ni (WT_Ni/WT_LB)
https://david.ncifcrf.gov/
Term	Count	%	PValue	Genes
GO:0016226~iron-sulfur cluster assembly	15	0.07469	5.23437e-08	SUFA, FDX, SUFC, SUFB, ISCA, NFUA, HSCB, HSCA, SUFS, ISCU, ISCX, ERPA, ISCS, SUFD, SUFE
GO:0006790~sulfur compound metabolic process	12	0.059752	5.32358e-07	SUFA, SUFS, SBP, ERPA, CYSH, ISCA, SSUA, NFUA, CYSD, DCYD, CYSP, CYSN
GO:0097428~protein maturation by iron-sulfur cluster transfer	7	0.0348554	0.000121654	SUFA, ISCU, ERPA, ISCA, NFUA, HSCB, HSCA
GO:0000105~histidine biosynthetic process	8	0.0398347	0.000250721	HISG, HISF, HISI, HISH, HISC, HISB, HISD, HISA
GO:0006979~response to oxidative stress	17	0.0846487	0.000457371	SUFA, SOXR, YIDH, YHBO, NFUA, CYSD, WRBA, YFCG, PFO, MSRC, MSRB, ACNA, OSMC, KATE, AZOR, SUFD, SUFE
GO:0006749~glutathione metabolic process	8	0.0398347	0.000591326	GSTB, GRXB, GSTA, YGHU, YIBF, YNCG, YFCG, YFCF
GO:0070814~hydrogen sulfide biosynthetic process	6	0.029876	0.000636904	CYSJ, CYSI, CYSH, CYSD, CYSC, CYSN
GO:0006817~phosphate ion transport	6	0.029876	0.000636904	PHOB, PHOR, PSTS, PSTC, PSTA, PSTB
GO:0000103~sulfate assimilation	8	0.0398347	0.00121768	CYSJ, CYSI, CYSW, CYSU, CYSD, CYSC, CYSQ, CYSN
GO:0015833~peptide transport	9	0.044814	0.0050216	OPPC, DPPB, DPPD, OPPD, DPPC, DPPF, DPPA, OPPF, DDPF
GO:0015031~protein transport	16	0.0796694	0.00541071	OPPC, DPPD, OPPD, DPPF, BCR, OPPF, YDEE, OPPA, OPPB, YEEO, DDPA, DPPB, DPPC, DPPA, DDPF, MDTK
GO:0009103~lipopolysaccharide biosynthetic process	16	0.0796694	0.00838229	WCAC, CPSG, WCAD, WCAA, WZC, ARNT, WCAK, LPXM, WCAI, WCAE, UGD, EPTA, ARNB, ARNA, ARND, ARNC
GO:0042938~dipeptide transport	6	0.029876	0.0149408	DPPB, DDPA, DPPD, DPPC, DPPF, DPPA
GO:0045228~slime layer polysaccharide biosynthetic process	6	0.029876	0.0149408	WCAK, WCAI, WCAE, WCAC, WCAD, WCAA
GO:0042883~cysteine transport	4	0.0199173	0.0158736	YDJN, FLIY, YECC, YECS
GO:0009271~phage shock	4	0.0199173	0.0158736	PSPD, PSPB, PSPA, PSPG
GO:0015811~L-cystine transport	4	0.0199173	0.0158736	YDJN, FLIY, YECC, YECS
GO:0031460~glycine betaine transport	5	0.0248967	0.0171595	YEHY, YEHX, PROP, YEHW, OSMF
GO:0019544~arginine catabolic process to glutamate	4	0.0199173	0.0348202	ASTA, ASTD, ASTB, ASTC
GO:0009450~gamma-aminobutyric acid catabolic process	4	0.0199173	0.0348202	SAD, GABT, GABD, GABP
GO:0019545~arginine catabolic process to succinate	4	0.0199173	0.0348202	ASTA, ASTD, ASTB, ASTC
GO:0030091~protein repair	5	0.0248967	0.0468836	MSRB, HCHA, YEDY, YTFE, YEDZ
GO:0006097~glyoxylate cycle	5	0.0248967	0.0468836	ACNA, ACEA, ACEB, ACEK, GLCB
GO:0006970~response to osmotic stress	7	0.0348554	0.048704	OTSA, BETI, RPOE, AQPZ, OTSB, OSMY, OSME
GO:0006777~Mo-molybdopterin cofactor biosynthetic process	6	0.029876	0.0496966	TUSA, MOAE, MOAD, MOAC, MOAB, MOAA
GO:0009242~colanic acid biosynthetic process	6	0.029876	0.0496966	WZB, WCAG, UGD, GMD, MCBA, WZC
GO:0006974~cellular response to DNA damage stimulus	43	0.214111	0.0498011	YOHC, LDTD, ARSC, YDHQ, YJJU, IDI, GSIB, COBU, SSUE, NARY, YIBH, ALLR, YIDQ, PSTA, ELAB, GLGA, YQJI, KATE, YOAD, GLGB, ALDB, TREA, NADE, YBIJ, YDIZ, YCEK, IRAD, HISA, GLCD, ADHP, OTSA, GABP, GADW, GADX, YCIE, AIDB, GLGX, YCIF, YCGB, BLC, PSTS, PAOC, PFKB
GO:0009408~response to heat	15	0.07469	0.0521844	IBPA, IBPB, LDHA, PSPA, RPOD, PYKF, YHBO, OPPA, HSPQ, YEBS, TYPA, MOAA, YCCX, HSLJ, MARR
GO:0009268~response to pH	4	0.0199173	0.0611862	YBAT, YHBO, HDED, HDEB
GO:0032324~molybdopterin cofactor biosynthetic process	4	0.0199173	0.0611862	MOAE, MOAC, MOAB, MOAA
GO:0009263~deoxyribonucleotide biosynthetic process	4	0.0199173	0.0611862	NRDF, NRDE, NRDB, NRDA
GO:0034775~glutathione transmembrane transport	4	0.0199173	0.0611862	GSIB, GSIA, GSID, GSIC
GO:0006865~amino acid transport	9	0.044814	0.0650362	ARGT, ARTI, YEHY, ARTM, YEHX, PROP, GLNP, YEHW, OSMF
GO:0008652~cellular amino acid biosynthetic process	11	0.0547727	0.0729903	TRPC, AROM, CYSK, CYSJ, CYSI, AROH, CYSE, CYSB, AROA, CYSM, GLTB
GO:0046685~response to arsenic-containing substance	3	0.014938	0.073186	ARSB, ARSR, ARSC
GO:0045471~response to ethanol	3	0.014938	0.073186	ADHP, ALDB, USPB
GO:0035442~dipeptide transmembrane transport	4	0.0199173	0.0942063	BCR, YDEE, YEEO, MDTK
GO:0051289~protein homotetramerization	7	0.0348554	0.098952	FABI, POXB, HDHA, PYKF, SSUE, CMOB, CSID

## Sheet: b. Down in WT_Ni
Table S#b. Enrichment of GO terms in genes with decreased expression in WT in Ni (WT_Ni/WT_LB)
https://david.ncifcrf.gov/
Term	Count	%	PValue	Genes
GO:0055085~transmembrane transport	49	2.95537	0.0423236	YIHN, YIHO, GUDP, SFMD, NANC, YGAZ, YQCE, YNFM, FSR, PGAA, UHPT, YCJP, AMPG, FEPA, YFCJ, OMPG, NANT, YGIS, UHPC, YRBG, LAMB, YIJE, GLPT, NMPC, YBHS, YBHR, EMRY, YGBN, NIKA, YEHB, YEJA, YEJB, YFDV, YJHB, YGHB, YAJR, YHCD, GARP, EXUT, LGOT, CHIP, MPPA, YGAH, HTRE, YBGQ, YHJX, YDCO, HSRA, MSCM
GO:0005975~carbohydrate metabolic process	38	2.29192	1.30029e-05	TDCE, NANE, YCJU, YIBQ, YCJT, MURR, KBAY, PGAB, YADE, EBGA, NANA, MURQ, YIHQ, YDJI, NANS, NAGB, NAGC, NAGA, NANM, GALE, FRLB, TALB, YIEL, ALSR, YEBK, YICI, AGAI, LACZ, GPSA, DIAA, YGCE, ULAE, UMPH, ULAD, YBIW, GLMM, AGAS, YFHH
GO:0000160~phosphorelay signal transduction system	38	2.29192	0.00407515	ATOC, CADC, NARP, NARQ, CITB, YQEI, NARX, BARA, ENVZ, RTCR, PSPF, CHEA, ATOS, YGEH, DCUR, DCUS, CHEY, UHPC, RCSB, RCSC, YGEV, CREB, NARL, UVRY, CREC, EVGA, HYFR, TYRR, SFMZ, YPDA, ARCB, EVGS, TORS, ZRAS, ZRAR, YEHU, OMPR, YEHT
GO:0009061~anaerobic respiration	36	2.17129	7.29557e-05	FRDD, FRDC, HYCB, FRDB, FRDA, FDNG, NAPC, FDNI, FDNH, NAPA, NAPB, DMSA, HYAC, NARH, HYAB, NARG, LLDD, NARI, DMSC, DMSB, GLPB, HYBC, GLPA, TORC, HYBA, HYBB, HYBO, GLPC, YSAA, NIRB, HYFA, FDOI, NIRD, TORS, FDOG, FDOH
GO:0009401~phosphoenolpyruvate-dependent sugar phosphotransferase system	35	2.11098	0.00012703	FRWC, FRWA, FRWB, NAGE, FRUA, MURP, YADI, DHAM, SRLR, MANY, SRLM, MANX, CHBB, MANZ, CHBA, TREB, AGAB, MNGA, MALX, SRLE, FRVA, FRVB, SRLA, SRLB, AGAC, AGAD, NPR, ULAA, CMTA, ULAC, CMTB, ULAB, BGLF, AGAV, GATB
GO:0045893~positive regulation of transcription, DNA-templated	35	2.11098	0.0926503	ATOC, CADC, CDAR, FTSK, ADIY, HUPA, CRP, YEIL, BGLG, CSPA, TTDR, YEIE, PSPF, BGLJ, RTCR, ALLS, RBSR, DCUR, RHAR, FADR, RCSB, CREB, FLHC, TDCA, FLHD, GNTR, IRAM, DMLR, ARGP, LRHA, ALPA, ZRAR, YDEO, OMPR, SGRR
GO:0071973~bacterial-type flagellum-dependent cell motility	28	1.68878	1.76094e-09	FRDC, FRDB, FRDA, FDRA, CHEY, YCGR, FLIS, FLIT, FLGL, FLGK, MOTA, FLGJ, FLGI, FLIN, FLIM, FLIK, FLIJ, FLII, FLIH, FLIG, FLGA, FLIF, FLGH, FLGG, FLIE, FLID, FLGF, FLIC
GO:0006310~DNA recombination	28	1.68878	0.0044588	PINE, INSK, TOPB, RECC, RECB, INTA, RECA, RMUC, RECD, INTZ, FIMB, TORI, RARA, RECR, RUSA, INSF1, INSD1, DING, INTS
GO:0006811~ion transport	22	1.3269	0.000830405	FHUC, FHUD, NANC, FECI, FECE, FECD, FEPB, FECR, OMPG, FEPC, BGLH, PHOE, FETA, UIDC, CHIP, LAMB, FECB, FECC, TSX, MSCM, FHUB, BTUB
GO:0055072~iron ion homeostasis	20	1.20627	2.63526e-05	FHUC, FHUD, FECI, FECE, FECD, FEPB, FECR, FEOB, FEPD, FEOA, AFUC, FEPC, FES, FEPE, FEPG, FECA, FECB, FECC, FHUB, FHUA
GO:0061077~chaperone-mediated protein folding	18	1.08565	0.000709864	YFCS, SFMC, FKPA, YEHC, FKPB, YRAI, TIG, SECB, SECA, FKLB, ELFD, YHCA, PPID, YBBN, YADV, YBGP, YQIH, SLYD
GO:0006935~chemotaxis	17	1.02533	0.000643496	TAP, CHEB, TAR, MOTB, CHEA, TRG, MOTA, FLIO, FLIN, CHEZ, CHEY, TSR, FLIL, CHEW, FLIJ, FLIG, CHER
GO:0015074~DNA integration	16	0.965018	0.0051451	PINE, FIMB, INSK, YAGA, FLIZ, INSF1, INSD1
GO:0034219~carbohydrate transmembrane transport	16	0.965018	0.0151333	CHBB, CHBA, TREB, YIAO, YIAN, SRLE, YIAM, OMPG, NAGE, FRUA, BGLH, MURP, ULAA, ULAB, BGLF, GATB
GO:0044780~bacterial-type flagellum assembly	15	0.904704	7.87739e-06	FRDC, FLHA, FRDB, FRDA, FLIS, FLIR, FLGK, FLIQ, FLGJ, FLGN, FLIK, FLII, FLIG, FLHB, FLHD
GO:0042128~nitrate assimilation	14	0.844391	0.0167242	NIRB, NARP, NARQ, NRFA, NIRD, NIRC, NARH, NARX, NARG, NARJ, NAPA, NARI, NARL, NARK
GO:0032196~transposition	12	0.723764	0.00438394	INSK, INSF1, INSD1
GO:0043711~pilus organization	12	0.723764	0.0178514	YFCS, SFMC, SFMD, YEHB, YEHC, ELFD, YHCA, YRAI, HTRE, YADV, YBGP, YQIH
GO:0051604~protein maturation	11	0.66345	0.0324582	HYBE, HYBF, FDHE, HYPC, HYPD, HYPE, HYPF, YDEM, SLYD, HYPA, HYPB
GO:0044781~bacterial-type flagellum organization	10	0.603136	0.000814553	FLIP, FLIO, FLGM, FLIJ, FLGD, FLIH, FLGA, FLHC, FLHE, FLIT
GO:0009246~enterobacterial common antigen biosynthetic process	10	0.603136	0.0178008	WECG, WECH, WECE, RFFG, WZZE, WECD, WECC, WZYE, WECB, WECA
GO:0071978~bacterial-type flagellum-dependent swarming motility	9	0.542823	0.061273	MOTA, YFIR, FLIL, FLGD, FLGC, FLGB, FLGG, FLGF, FLGE
GO:0006094~gluconeogenesis	9	0.542823	0.061273	MAEA, TPIA, TDCG, GPMA, PPSA, PCK, SDAB, FBP, GLPX
GO:0009437~carnitine metabolic process	8	0.482509	0.00491328	CAIA, FIXC, FIXB, CAIT, FIXA, CAIE, CAIF, CAIC
GO:0015944~formate oxidation	7	0.422195	0.0118288	FDHF, FDOI, FDNG, FDNI, FDNH, FDOG, FDOH
GO:0070689~L-threonine catabolic process to propionate	7	0.422195	0.0118288	TDCE, TDCF, TDCD, TDCG, PTA, TDCB, TDCA
GO:0019700~organic phosphonate catabolic process	7	0.422195	0.0325753	PHNJ, PHNK, PHNL, PHNM, PHNG, PHNH, PHNI
GO:0006782~protoporphyrinogen IX biosynthetic process	7	0.422195	0.0325753	HEMB, HEMC, HEMD, HEMG, HEML, HEMN, YGGW
GO:0006567~threonine catabolic process	6	0.361882	0.0683161	TDCE, TDCD, TDH, GRCA, PFLB, TDCB
GO:0019262~N-acetylneuraminate catabolic process	6	0.361882	0.0683161	NANE, NAGB, NAGA, AGAI, NANK, NANA
GO:0006152~purine nucleoside catabolic process	5	0.301568	0.0645677	RIHC, RIHB, RIHA, DEOD, XAPA
GO:0046177~D-gluconate catabolic process	5	0.301568	0.0645677	GNTP, GNTR, GNTT, GNTK, IDNK

## Sheet: c. Up in tgt_LB
Table S#c. Enrichment of GO terms in genes with increased expression in Δtgt in LB (tgt_LB/WT_LB)
https://david.ncifcrf.gov/
Term	Count	%	PValue	Genes
GO:0009408~response to heat	21	5.01193	4.87135e-07	IBPA, IBPB, LDHA, HSLR, RPOD, LON, HSLU, HSLV, HSPQ, DTD, HFLC, GRPE, CLPP, HFLX, YBEY, DNAJ, HFLK, DNAK, HSLO, SLYD, PNCB
GO:0051301~cell division	15	3.57995	0.00437135	FTSE, MUKE, XERC, ISPU, MUKF, CLPX, FTSX, MURE, MURF, ZAPE, AMIC, MPL, FTSB, NAGZ, MURA
GO:0008360~regulation of cell shape	13	3.10263	0.00620518	YBJG, MURE, MURF, ISPU, MREC, MREB, BACA, DDLA, MPL, LDTC, NAGZ, MURA, MRED
GO:0007049~cell cycle	12	2.86396	0.00130986	FTSX, FTSE, MURE, MURF, MUKE, XERC, ZAPE, ISPU, MUKF, MPL, NAGZ, MURA
GO:0009252~peptidoglycan biosynthetic process	12	2.86396	0.0087798	YBJG, MURE, MURF, ISPU, MEPA, MLTB, BACA, DDLA, MPL, NAGZ, MURA, MIPA
GO:0009060~aerobic respiration	11	2.6253	0.000124012	SDHA, SDHB, NUOF, ERPA, SDHC, SDHD, GLPD, CYOA, CYOB, CYOC, CYOD
GO:0008652~cellular amino acid biosynthetic process	11	2.6253	0.00580725	TRPC, DAPB, TRPB, AROF, CYSE, AROE, AROC, AROB, AROA, SERB, TRPA
GO:0016226~iron-sulfur cluster assembly	10	2.38663	8.16104e-05	FDX, ISCU, ISCX, ERPA, ISCA, NFUA, ISCS, CYAY, HSCB, HSCA
GO:0006099~tricarboxylic acid cycle	10	2.38663	0.00182976	SDHA, SUCA, SDHB, ACNB, SDHC, SDHD, ACEB, FUMA, FUMC, MQO
GO:0006457~protein folding	10	2.38663	0.00412079	DEGP, GRPE, DSBA, SURA, DNAJ, HSCB, HSLO, YIDC, CLPX, HSCA
GO:0006508~proteolysis	10	2.38663	0.0148155	FTSH, DEGP, HTPX, LON, DCP, SOHB, PEPN, CLPX, LDTC, GLPG
GO:0000105~histidine biosynthetic process	8	1.90931	1.82618e-05	HISG, HISF, HISI, HISH, HISC, HISB, HISD, HISA
GO:0006865~amino acid transport	8	1.90931	0.0250745	PROW, GLTK, PROX, ARGT, GLTJ, SSTT, GLNP, HISM
GO:0003333~amino acid transmembrane transport	8	1.90931	0.0585814	GLTK, YIFK, PUUP, PROV, CYCA, GLNP, HISQ, AROP
GO:0009073~aromatic amino acid family biosynthetic process	7	1.67064	0.00255829	TRPB, AROF, AROE, AROC, AROB, AROA, TRPA
GO:0097428~protein maturation by iron-sulfur cluster transfer	6	1.43198	0.000293763	ISCU, ERPA, ISCA, NFUA, HSCB, HSCA
GO:0006633~fatty acid biosynthetic process	6	1.43198	0.0424247	FABH, ACCA, ACCC, FABF, FABB, FABA
GO:0006635~fatty acid beta-oxidation	5	1.19332	0.0185762	FADB, FADA, FADD, YQEF, FADJ
GO:0009423~chorismate biosynthetic process	5	1.19332	0.0266705	AROF, AROE, AROC, AROB, AROA
GO:0009089~lysine biosynthetic process via diaminopimelate	5	1.19332	0.0365665	DAPB, THRA, ASD, DAPF, METL
GO:0007059~chromosome segregation	5	1.19332	0.0772016	MUKE, XERC, MUKF, GYRA, PARC
GO:0098655~cation transmembrane transport	5	1.19332	0.0772016	NHAA, LIVK, MGTA, KGTP, LIVF
GO:0019285~glycine betaine biosynthetic process from choline	4	0.954654	0.00507224	BETI, BETT, BETB, BETA
GO:0050821~protein stabilization	4	0.954654	0.0343152	IBPA, IBPB, SURA, SLYD
GO:0015990~electron transport coupled proton transport	4	0.954654	0.0504482	CYOA, CYOB, CYOC, CYOD
GO:0000413~protein peptidyl-prolyl isomerization	4	0.954654	0.0695703	FKPA, FKLB, SURA, SLYD
GO:0019646~aerobic electron transport chain	4	0.954654	0.0695703	CYOA, CYOB, CYOC, CYOD
GO:0009447~putrescine catabolic process	4	0.954654	0.0914249	PUUP, PUUR, PUUA, PUUD
GO:0006139~nucleobase-containing compound metabolic process	3	0.71599	0.0345653	YHGF, YOAA, YQGF
GO:0009090~homoserine biosynthetic process	3	0.71599	0.0640584	THRA, ASD, METL
GO:0071266~'de novo' L-methionine biosynthetic process	3	0.71599	0.0640584	ASD, METB, METC
GO:0015914~phospholipid transport	3	0.71599	0.0640584	MLAF, MLAC, MLAE
GO:0006515~misfolded or incompletely synthesized protein catabolic process	3	0.71599	0.0990091	DEGP, LON, CLPP
GO:0006450~regulation of translational fidelity	3	0.71599	0.0990091	ALAS, TSAC, DTD
GO:0006400~tRNA modification	3	0.71599	0.0990091	ALAS, MIAA, TILS
GO:0042026~protein refolding	3	0.71599	0.0990091	FKPA, DNAJ, SLYD

## Sheet: d. Down in tgt_LB
Table S#c. Enrichment of GO terms in genes with decreased expression in Δtgt in LB (tgt_LB/WT_LB)
https://david.ncifcrf.gov/
Term	Count	%	PValue	Genes
GO:0006355~regulation of transcription, DNA-templated	49	4.55814	0.0436594	CITA, CHAB, CSPH, CITB, YQEI, CSPF, CSPG, HHA, CSPB, ATOS, YFED, YGEH, FRVR, YGEV, HYCA, NANR, NARL, SOXR, AAER, COHE, FEOC, TYRR, SFMZ, FIME, RACR, YBCM, MELR, DICA, DICC, GADE, YJJQ, ENVY, BARA, YBDO, NAGC, FHLA, GLNK, YHJB, LEUO, GHOS, YBIH, YDIP, YIAG, CAIF, YGFI, DCTR, ECPR, LRHA, YAHA
GO:0009061~anaerobic respiration	31	2.88372	1.09441e-07	FRDD, FRDC, HYCB, FRDB, FRDA, FDNG, NAPC, NAPA, NAPB, YNFE, YNFF, DMSA, HYAC, NARH, HYAB, NARG, HYAA, DMSC, DMSB, TORA, GLPA, TORC, HYBA, HYBB, HYBO, HYDN, YSAA, NIRB, HYFA, NIRD, TORS
GO:0055085~transmembrane transport	31	2.88372	0.0561123	YIHO, GUDP, NANC, SFMD, YNFM, YDHP, YRAJ, PGAA, FEPA, OMPG, ARNE, NANT, TQSA, MDTH, EMRY, NIKA, YBBY, YEHB, YBIO, YFDV, YJHB, YGHB, YEBQ, EMRE, YHCD, GARP, EXUT, ELFC, HTRE, YBGQ, HSRA
GO:0009103~lipopolysaccharide biosynthetic process	22	2.04651	0.000409804	WCAC, CPSG, WCAD, WCAA, WCAB, WZC, WZXC, FEPE, ARNT, LPXL, WCAK, ARNE, WCAJ, WCAI, LPXP, WCAH, WCAF, WCAE, CPSB, ARND, WCAM, WECA
GO:0055114~oxidation-reduction process	21	1.95349	0.0259785	YJHC, YDIT, HCP, HYCB, NAPG, CBRA, FIXX, NAPH, HYCD, NAPF, HYBB, YDIQ, YDHY, HYFC, CCMC, YCCM, YHHX, YGCR, YEDY, YGJR, ADED
GO:0007155~cell adhesion	20	1.86047	6.14424e-06	YFCR, SFMF, SFMH, YFCQ, YRAH, YEHD, YBGD, SFMA, USPF, YADN, YADM, CSGA, YQII, CSGB, FIMF, YDER, YBGO, YDEQ, YFCV, YGIL
GO:0006310~DNA recombination	20	1.86047	0.00319049	FIME, INSK, INTR, TORI, INSQ, RUSA, INSF1, PINR, PINQ, INSD1, INTE
GO:0015074~DNA integration	17	1.5814	9.39265e-07	FIME, INSK, YAGA, INTR, INSF1, PINR, PINQ, INSD1
GO:0044010~single-species biofilm formation	17	1.5814	0.0101035	TTDA, PGAA, PGAB, YIHR, FUMB, CSGA, CSGB, YJBE, BSMA, CSGE, USPE, TQSA, ALPA, SRLQ, BHSA, DINJ, TABA
GO:0006313~transposition, DNA-mediated	16	1.48837	0.0621657	YDCC, INSB1, YHHI, YBFD, INSA
GO:0032196~transposition	13	1.2093	2.12671e-06	INSK, INSQ, INSF1, INSD1
GO:0042128~nitrate assimilation	13	1.2093	0.000375944	NARQ, NRFA, NARX, NAPA, NIRB, NAC, NIRD, NIRC, NARH, NARG, NARL, YEDY, NARK
GO:0006811~ion transport	13	1.2093	0.0278836	FHUC, GFCE, FHUD, NANC, OMPN, YBIO, FEPB, OMPG, FEPC, BGLH, PHOE, OMPA, WZA
GO:0043711~pilus organization	12	1.11628	0.000143732	YFCS, SFMC, YEHB, SFMD, YEHC, YRAJ, ELFD, YHCA, ELFC, HTRE, YADV, YBGP
GO:0055072~iron ion homeostasis	12	1.11628	0.00654143	FHUC, FHUD, FHUE, FEPB, FEOB, FEOA, FEPC, AFUC, FES, FEPE, FEPG, FHUA
GO:0045228~slime layer polysaccharide biosynthetic process	9	0.837209	0.000130137	WCAK, WCAI, WCAF, WCAE, WCAC, WCAD, WCAA, WCAB, WCAM
GO:0009297~pilus assembly	8	0.744186	0.00586762	YEHB, SFMD, YRAJ, FIMF, ELFC, HTRE, YHCD, YBGQ
GO:0046336~ethanolamine catabolic process	8	0.744186	0.0379672	EUTE, EUTT, EUTG, EUTH, EUTJ, EUTK, EUTN, EUTA
GO:0006113~fermentation	7	0.651163	0.00180892	FRDD, FRDC, FRDB, FRDA, HYAC, HYAB, HYAA
GO:0098656~anion transmembrane transport	7	0.651163	0.0044431	TTDT, YFBS, YFCC, YBHI, CITT, NARK, TISB
GO:0009242~colanic acid biosynthetic process	7	0.651163	0.0412433	WCAJ, WZB, MANA, WCAG, CPSB, MCBA, WZC
GO:0009437~carnitine metabolic process	6	0.55814	0.0141282	CAIA, FIXC, FIXB, CAIT, CAIF, CAIC
GO:0006208~pyrimidine nucleobase catabolic process	6	0.55814	0.0262345	RUTA, RUTC, RUTD, HYUA, RUTE, RUTF
GO:0006207~'de novo' pyrimidine nucleobase biosynthetic process	6	0.55814	0.0935251	PYRE, YGEW, SGBH, PYRI, PYRB, PYRD
GO:0009239~enterobactin biosynthetic process	5	0.465116	0.0706647	ENTE, ENTF, ENTC, ENTD, ENTB
GO:0019740~nitrogen utilization	5	0.465116	0.0706647	RUTA, RUTC, RUTD, RUTE, RUTF
GO:0006212~uracil catabolic process	5	0.465116	0.0706647	RUTA, RUTC, RUTD, RUTE, RUTF
GO:0019700~organic phosphonate catabolic process	5	0.465116	0.0706647	PHNL, PHNM, PHNG, PHNH, PHNI
GO:0010272~response to silver ion	4	0.372093	0.0331796	CUSF, CUSC, CUSA, CUSB
GO:0097264~self proteolysis	4	0.372093	0.0331796	RHSD, RHSC, RHSB, RHSA
GO:0051595~response to methylglyoxal	4	0.372093	0.0697956	YQII, YDBD, HCHA, YJJQ
GO:0001101~response to acid chemical	4	0.372093	0.0697956	DCTR, SPEF, ASR, BSMA
GO:0006878~cellular copper ion homeostasis	4	0.372093	0.0697956	CUSF, CUSC, CUSA, CUSB
GO:0010273~detoxification of copper ion	4	0.372093	0.0697956	CUSF, CUSC, CUSA, CUSB
GO:0006119~oxidative phosphorylation	4	0.372093	0.0697956	CYDA, CYDB, CYDX, CBDB
