# Supplementary material for: The absence of the queuosine tRNA modification leads to pleiotropic phenotypes revealing perturbations of metal and oxidative stress homeostasis in Escherichia coli K12
Source: Metallomics. 2022 Sep 9;14(9):mfac065. doi: 10.1093/mtomcs/mfac065 (PMC9508795; doi:10.1093/mtomcs/mfac065)
Supplement: mfac065_Supplemental_Files [file mfac065_supplemental_files.zip › Supplemental_file_4._Proteomics_Complete_Data.xlsx]

## Sheet: proteinSummaryDetailsExport.1
enzyme	totalIntensity	database	accession_number	entry_name	filename	parent_charge	sequence	TMT_126	TMT_127	TMT_128	TMT_129	TMT_130	TMT_131
Trypsin	6500000000	SwissProt.Escherichia.coli.K12	P0AFG8	Pyruvate dehydrogenase E1 component	wt_tgt_total_extract_20180605_No3.22429.22998.3	3	YPETAALVADWTDEQIWALNR	1416	1702	1190	2155	1798	1333
Trypsin	6500000000	SwissProt.Escherichia.coli.K12	P0AFG8	Pyruvate dehydrogenase E1 component	wt_tgt_total_extract_20180606_No3_R02.27245.27732.3	3	YPETAALVADWTDEQIWALNR	1077	841	1710	1611	1765	1367
Trypsin	6500000000	SwissProt.Escherichia.coli.K12	P0AFG8	Pyruvate dehydrogenase E1 component	wt_tgt_total_extract_20180606_No2_R02.27828.28371.3	3	YPETAALVADWTDEQIWALNR	1373	2866	1628	1496	1588	1298
Trypsin	6500000000	SwissProt.Escherichia.coli.K12	P0AFG8	Pyruvate dehydrogenase E1 component	wt_tgt_total_extract_20180606_No1_R02.33654.33966.3	3	YPETAALVADWTDEQIWALNR	612	690	1174	791	916	751
Trypsin	6500000000	SwissProt.Escherichia.coli.K12	P0AFG8	Pyruvate dehydrogenase E1 component	wt_tgt_total_extract_20180605_No2.33065.33441.3	3	YPETAALVADWTDEQIWALNR	310	843	980	540	797	489
Trypsin	6500000000	SwissProt.Escherichia.coli.K12	P0AFG8	Pyruvate dehydrogenase E1 component	wt_tgt_total_extract_20180605_No2.33160.33272.3	3	YPETAALVADWTDEQIWALNR	404	622	520	672	389	833
Trypsin	6500000000	SwissProt.Escherichia.coli.K12	P0AFG8	Pyruvate dehydrogenase E1 component	wt_tgt_total_extract_20180606_No2_R02.25062.25395.3	3	AQYLIDQLLAEAR	399	770	849	1357	724	591
Trypsin	6500000000	SwissProt.Escherichia.coli.K12	P0AFG8	Pyruvate dehydrogenase E1 component	wt_tgt_total_extract_20180606_No1_R02.31012.31304.3	3	AQYLIDQLLAEAR	783	1302	331	1060	1166	639
Trypsin	6500000000	SwissProt.Escherichia.coli.K12	P0AFG8	Pyruvate dehydrogenase E1 component	wt_tgt_total_extract_20180605_No2.30815.31175.3	3	AQYLIDQLLAEAR	863	847	1058	1292	1066	1062
Trypsin	6500000000	SwissProt.Escherichia.coli.K12	P0AFG8	Pyruvate dehydrogenase E1 component	wt_tgt_total_extract_20180605_No3.28700.29052.3	3	IINELEGIFEGAGWNVIK	2348	829	1988	3169	3266	2584
Trypsin	6500000000	SwissProt.Escherichia.coli.K12	P0AFG8	Pyruvate dehydrogenase E1 component	wt_tgt_total_extract_20180606_No3_R02.24359.24775.3	3	AQYLIDQLLAEAR	668	821	963	1166	634	878
Trypsin	6500000000	SwissProt.Escherichia.coli.K12	P0AFG8	Pyruvate dehydrogenase E1 component	wt_tgt_total_extract_20180606_No2_R02.36342.36561.3	3	IINELEGIFEGAGWNVIK	1682	1154	1804	1202	1460	1646
Trypsin	6500000000	SwissProt.Escherichia.coli.K12	P0AFG8	Pyruvate dehydrogenase E1 component	wt_tgt_total_extract_20180606_No3_R02.35948.36140.3	3	IINELEGIFEGAGWNVIK	1765	1806	1909	1780	1882	2160
Trypsin	6500000000	SwissProt.Escherichia.coli.K12	P0AFG8	Pyruvate dehydrogenase E1 component	wt_tgt_total_extract_20180606_No1_R02.20320.20367.3	3	DYGVGSDVYSVTSFTELAR	386	335	309	278	438	586
Trypsin	6500000000	SwissProt.Escherichia.coli.K12	P0AFG8	Pyruvate dehydrogenase E1 component	wt_tgt_total_extract_20180605_No3.19602.20063.3	3	AQYLIDQLLAEAR	1728	968	1933	900	1186	1452
Trypsin	6500000000	SwissProt.Escherichia.coli.K12	P0AFG8	Pyruvate dehydrogenase E1 component	wt_tgt_total_extract_20180605_No1.25535.25738.3	3	LELPSLQDFGALLEEQSK	3041	1398	3036	2706	1766	2449
Trypsin	6500000000	SwissProt.Escherichia.coli.K12	P0AFG8	Pyruvate dehydrogenase E1 component	wt_tgt_total_extract_20180605_No3.24377.24729.3	3	DWLQAIESVIR	840	877	802	937	1221	739
Trypsin	6500000000	SwissProt.Escherichia.coli.K12	P0AFG8	Pyruvate dehydrogenase E1 component	wt_tgt_total_extract_20180606_No3_R02.29579.29799.3	3	LELPSLQDFGALLEEQSK	4805	3729	5082	4678	4044	3896
Trypsin	6500000000	SwissProt.Escherichia.coli.K12	P0AFG8	Pyruvate dehydrogenase E1 component	wt_tgt_total_extract_20180606_No1_R02.41204.41378.3	3	IINELEGIFEGAGWNVIK	2079	1825	2178	1745	2753	2390
Trypsin	6500000000	SwissProt.Escherichia.coli.K12	P0AFG8	Pyruvate dehydrogenase E1 component	wt_tgt_total_extract_20180605_No3.24627.25024.3	3	LELPSLQDFGALLEEQSK	2312	4628	5823	4839	3907	5776
Trypsin	6500000000	SwissProt.Escherichia.coli.K12	P0AFG8	Pyruvate dehydrogenase E1 component	wt_tgt_total_extract_20180606_No2_R02.30008.30242.3	3	LELPSLQDFGALLEEQSK	4797	3491	5867	2182	5150	3151
Trypsin	6500000000	SwissProt.Escherichia.coli.K12	P0AFG8	Pyruvate dehydrogenase E1 component	wt_tgt_total_extract_20180605_No2.40209.40392.3	3	IINELEGIFEGAGWNVIK	1371	1772	1468	1073	1782	2343
Trypsin	6500000000	SwissProt.Escherichia.coli.K12	P0AFG8	Pyruvate dehydrogenase E1 component	wt_tgt_total_extract_20180605_No2.34761.34972.3	3	LELPSLQDFGALLEEQSK	1765	1749	1271	1099	1570	1824
Trypsin	6500000000	SwissProt.Escherichia.coli.K12	P0AFG8	Pyruvate dehydrogenase E1 component	wt_tgt_total_extract_20180605_No2.34795.34898.3	3	LELPSLQDFGALLEEQSK	2182	1749	2498	2428	3697	3065
Trypsin	6500000000	SwissProt.Escherichia.coli.K12	P0AFG8	Pyruvate dehydrogenase E1 component	wt_tgt_total_extract_20180606_No1_R02.40365.40365.3	3	IINELEGIFEGAGWNVIK	581	627	495	462	648	284
Trypsin	6500000000	SwissProt.Escherichia.coli.K12	P0AFG8	Pyruvate dehydrogenase E1 component	wt_tgt_total_extract_20180606_No1_R02.31079.31122.2	2	AQYLIDQLLAEAR	693	1255	1206	830	711	906
Trypsin	6500000000	SwissProt.Escherichia.coli.K12	P0AFG8	Pyruvate dehydrogenase E1 component	wt_tgt_total_extract_20180606_No1_R02.28298.28508.3	3	LIQLMNETVDGDYQTFK	1323	1873	2058	1140	1530	2139
Trypsin	6500000000	SwissProt.Escherichia.coli.K12	P0AFG8	Pyruvate dehydrogenase E1 component	wt_tgt_total_extract_20180605_No1.21485.21552.3	3	LIQLMNETVDGDYQTFK	899	453	1800	494	1677	1438
Trypsin	6500000000	SwissProt.Escherichia.coli.K12	P0AFG8	Pyruvate dehydrogenase E1 component	wt_tgt_total_extract_20180605_No3.28746.28746.3	3	IINELEGIFEGAGWNVIK	646	533	526	322	374	251
Trypsin	6500000000	SwissProt.Escherichia.coli.K12	P0AFG8	Pyruvate dehydrogenase E1 component	wt_tgt_total_extract_20180606_No3_R02.29164.29504.3	3	DWLQAIESVIR	922	1265	884	492	977	965
Trypsin	6500000000	SwissProt.Escherichia.coli.K12	P0AFG8	Pyruvate dehydrogenase E1 component	wt_tgt_total_extract_20180605_No1.19945.19945.3	3	VPYIAQVMNDAPAVASTDYMK	331	617	458	506	1081	488
Trypsin	6500000000	SwissProt.Escherichia.coli.K12	P0AFG8	Pyruvate dehydrogenase E1 component	wt_tgt_total_extract_20180606_No3_R02.21636.21843.3	3	LIQLMNETVDGDYQTFK	2943	3282	2880	4802	2748	2974
Trypsin	6500000000	SwissProt.Escherichia.coli.K12	P0AFG8	Pyruvate dehydrogenase E1 component	wt_tgt_total_extract_20180605_No3.24562.24562.2	2	DWLQAIESVIR	755	624	477	300	432	804
Trypsin	6500000000	SwissProt.Escherichia.coli.K12	P0AFG8	Pyruvate dehydrogenase E1 component	wt_tgt_total_extract_20180605_No2.28420.28629.3	3	LIQLMNETVDGDYQTFK	2798	2478	4504	3360	4326	3461
Trypsin	6500000000	SwissProt.Escherichia.coli.K12	P0AFG8	Pyruvate dehydrogenase E1 component	wt_tgt_total_extract_20180605_No3.15821.16202.3	3	LIQLMNETVDGDYQTFK	3522	3500	4520	4091	4003	4479
Trypsin	6500000000	SwissProt.Escherichia.coli.K12	P0AFG8	Pyruvate dehydrogenase E1 component	wt_tgt_total_extract_20180605_No2.20956.21057.3	3	DYGVGSDVYSVTSFTELAR	569	367	869	479	327	742
Trypsin	6500000000	SwissProt.Escherichia.coli.K12	P0AFG8	Pyruvate dehydrogenase E1 component	wt_tgt_total_extract_20180605_No2.34674.34674.2	2	DWLQAIESVIR	864	1198	304	427	1010	791
Trypsin	6500000000	SwissProt.Escherichia.coli.K12	P0AFG8	Pyruvate dehydrogenase E1 component	wt_tgt_total_extract_20180605_No3.28825.28825.3	3	IINELEGIFEGAGWNVIK	541	585	597	328	597	595
Trypsin	6500000000	SwissProt.Escherichia.coli.K12	P0AFG8	Pyruvate dehydrogenase E1 component	wt_tgt_total_extract_20180605_No3.24810.24810.4	4	LELPSLQDFGALLEEQSK	793	524	696	606	529	791
Trypsin	6500000000	SwissProt.Escherichia.coli.K12	P0AFG8	Pyruvate dehydrogenase E1 component	wt_tgt_total_extract_20180605_No3.28898.28898.3	3	IINELEGIFEGAGWNVIK	1184	478	800	1005	889	609
Trypsin	6500000000	SwissProt.Escherichia.coli.K12	P0AFG8	Pyruvate dehydrogenase E1 component	wt_tgt_total_extract_20180606_No3_R02.24467.24467.2	2	AQYLIDQLLAEAR	452	739	570	328	636	802
Trypsin	6500000000	SwissProt.Escherichia.coli.K12	P0AFG8	Pyruvate dehydrogenase E1 component	wt_tgt_total_extract_20180606_No2_R02.22646.22720.3	3	LIQLMNETVDGDYQTFK	2708	1848	2704	2580	3648	2139
Trypsin	6500000000	SwissProt.Escherichia.coli.K12	P0AFG8	Pyruvate dehydrogenase E1 component	wt_tgt_total_extract_20180606_No1_R02.12015.12094.2	2	IGDLCWAAGDQQAR	1470	1261	1134	2026	1676	854
Trypsin	6500000000	SwissProt.Escherichia.coli.K12	P0AFG8	Pyruvate dehydrogenase E1 component	wt_tgt_total_extract_20180605_No3.24779.24779.4	4	LELPSLQDFGALLEEQSK	305	459	373	417	330	310
Trypsin	6500000000	SwissProt.Escherichia.coli.K12	P0AFG8	Pyruvate dehydrogenase E1 component	wt_tgt_total_extract_20180605_No2.16758.16758.3	3	QTVYAFLGDGEMDEPESK	867	812	801	641	1485	959
Trypsin	6500000000	SwissProt.Escherichia.coli.K12	P0AFG8	Pyruvate dehydrogenase E1 component	wt_tgt_total_extract_20180605_No3.16159.16159.3	3	LIQLMNETVDGDYQTFK	488	316	612	586	823	488
Trypsin	6500000000	SwissProt.Escherichia.coli.K12	P0AFG8	Pyruvate dehydrogenase E1 component	wt_tgt_total_extract_20180605_No3.24492.24533.2	2	DWLQAIESVIR	1081	823	1359	1716	1747	1144
Trypsin	6500000000	SwissProt.Escherichia.coli.K12	P0AFG8	Pyruvate dehydrogenase E1 component	wt_tgt_total_extract_20180606_No2_R02.1728.1926.2	2	LVPIIADEAR	930	1321	1700	1979	1996	1936
Trypsin	6500000000	SwissProt.Escherichia.coli.K12	P0AFG8	Pyruvate dehydrogenase E1 component	wt_tgt_total_extract_20180606_No2_R02.29678.30009.3	3	DWLQAIESVIR	639	620	394	403	457	582
Trypsin	6500000000	SwissProt.Escherichia.coli.K12	P0AFG8	Pyruvate dehydrogenase E1 component	wt_tgt_total_extract_20180605_No3.24639.24639.2	2	DWLQAIESVIR	783	637	665	567	1195	411
Trypsin	6500000000	SwissProt.Escherichia.coli.K12	P0AFG8	Pyruvate dehydrogenase E1 component	wt_tgt_total_extract_20180606_No2_R02.25228.25228.2	2	AQYLIDQLLAEAR	551	1017	1093	617	610	922
Trypsin	6500000000	SwissProt.Escherichia.coli.K12	P0AFG8	Pyruvate dehydrogenase E1 component	wt_tgt_total_extract_20180606_No2_R02.29671.29671.2	2	DWLQAIESVIR	699	695	1020	481	1116	966
Trypsin	6500000000	SwissProt.Escherichia.coli.K12	P0AFG8	Pyruvate dehydrogenase E1 component	wt_tgt_total_extract_20180605_No3.24452.24452.2	2	DWLQAIESVIR	911	364	700	667	888	348
Trypsin	6500000000	SwissProt.Escherichia.coli.K12	P0AFG8	Pyruvate dehydrogenase E1 component	wt_tgt_total_extract_20180605_No1.21460.21519.3	3	LIQLMNETVDGDYQTFK	1058	607	1061	992	1152	1049
Trypsin	6500000000	SwissProt.Escherichia.coli.K12	P0AFG8	Pyruvate dehydrogenase E1 component	wt_tgt_total_extract_20180605_No3.19610.19610.2	2	AQYLIDQLLAEAR	906	468	659	767	602	917
Trypsin	6500000000	SwissProt.Escherichia.coli.K12	P0AFG8	Pyruvate dehydrogenase E1 component	wt_tgt_total_extract_20180606_No2_R02.25090.25090.2	2	AQYLIDQLLAEAR	442	455	594	547	1147	744
Trypsin	6500000000	SwissProt.Escherichia.coli.K12	P0AFG8	Pyruvate dehydrogenase E1 component	wt_tgt_total_extract_20180605_No3.24368.24681.2	2	DWLQAIESVIR	1233	1197	1318	784	1430	1024
Trypsin	6500000000	SwissProt.Escherichia.coli.K12	P0AFG8	Pyruvate dehydrogenase E1 component	wt_tgt_total_extract_20180606_No2_R02.30158.30158.4	4	LELPSLQDFGALLEEQSK	641	586	1089	694	591	554
Trypsin	6500000000	SwissProt.Escherichia.coli.K12	P0AFG8	Pyruvate dehydrogenase E1 component	wt_tgt_total_extract_20180606_No2_R02.29773.29773.2	2	DWLQAIESVIR	806	645	975	372	469	513
Trypsin	6500000000	SwissProt.Escherichia.coli.K12	P0AFG8	Pyruvate dehydrogenase E1 component	wt_tgt_total_extract_20180605_No3.19841.19841.2	2	AQYLIDQLLAEAR	360	620	1153	595	1063	1638
Trypsin	6500000000	SwissProt.Escherichia.coli.K12	P0AFG8	Pyruvate dehydrogenase E1 component	wt_tgt_total_extract_20180605_No2.1039.1039.2	2	TYVPADDYR	586	386	966	767	1285	768
Trypsin	6500000000	SwissProt.Escherichia.coli.K12	P0AFG8	Pyruvate dehydrogenase E1 component	wt_tgt_total_extract_20180606_No1_R02.8344.8344.2	2	EAAEILAK	3113	2195	4429	3052	3280	3331
Trypsin	6500000000	SwissProt.Escherichia.coli.K12	P0AFG8	Pyruvate dehydrogenase E1 component	wt_tgt_total_extract_20180605_No3.28857.28857.4	4	IINELEGIFEGAGWNVIK	647	670	811	1120	719	508
Trypsin	6500000000	SwissProt.Escherichia.coli.K12	P0AFG8	Pyruvate dehydrogenase E1 component	wt_tgt_total_extract_20180606_No1_R02.7771.7771.2	2	VVADAIAK	1715	2734	3437	1318	3332	1097
Trypsin	6500000000	SwissProt.Escherichia.coli.K12	P0AFG8	Pyruvate dehydrogenase E1 component	wt_tgt_total_extract_20180605_No3.28933.28933.4	4	IINELEGIFEGAGWNVIK	777	653	465	284	822	289
Trypsin	6500000000	SwissProt.Escherichia.coli.K12	P0AFG8	Pyruvate dehydrogenase E1 component	wt_tgt_total_extract_20180605_No2.8085.8469.2	2	FPNDVDPIETR	3568	3446	3044	2633	4307	4410
Trypsin	6500000000	SwissProt.Escherichia.coli.K12	P0AFG8	Pyruvate dehydrogenase E1 component	wt_tgt_total_extract_20180606_No1_R02.41301.41301.4	4	IINELEGIFEGAGWNVIK	264	278	570	364	760	340
Trypsin	6500000000	SwissProt.Escherichia.coli.K12	P0AFG8	Pyruvate dehydrogenase E1 component	wt_tgt_total_extract_20180605_No2.13947.13947.2	2	VQLLGSGSILR	1083	576	641	346	330	266
Trypsin	6500000000	SwissProt.Escherichia.coli.K12	P0AFG8	Pyruvate dehydrogenase E1 component	wt_tgt_total_extract_20180606_No1_R02.30912.30912.2	2	AQYLIDQLLAEAR	692	1403	1379	659	2092	861
Trypsin	6500000000	SwissProt.Escherichia.coli.K12	P0AFG8	Pyruvate dehydrogenase E1 component	wt_tgt_total_extract_20180606_No3_R02.21770.21770.3	3	LIQLMNETVDGDYQTFK	1080	1288	798	787	891	528
Trypsin	6500000000	SwissProt.Escherichia.coli.K12	P0AFG8	Pyruvate dehydrogenase E1 component	wt_tgt_total_extract_20180605_No3.28817.28817.4	4	IINELEGIFEGAGWNVIK	483	947	680	271	1025	399
Trypsin	6500000000	SwissProt.Escherichia.coli.K12	P0AFG8	Pyruvate dehydrogenase E1 component	wt_tgt_total_extract_20180606_No3_R02.24579.24579.2	2	AQYLIDQLLAEAR	273	396	406	296	290	328
Trypsin	6500000000	SwissProt.Escherichia.coli.K12	P0AFG8	Pyruvate dehydrogenase E1 component	wt_tgt_total_extract_20180605_No2.24943.24943.3	3	EKLDNLVFVINCNLQR	498	268	1767	471	257	943
Trypsin	6500000000	SwissProt.Escherichia.coli.K12	P0AFG8	Pyruvate dehydrogenase E1 component	wt_tgt_total_extract_20180606_No2_R02.1961.1961.2	2	VQLLGSGSILR	377	769	792	668	582	777
Trypsin	6500000000	SwissProt.Escherichia.coli.K12	P0AFG8	Pyruvate dehydrogenase E1 component	wt_tgt_total_extract_20180606_No2_R02.1661.1661.2	2	LVPIIADEAR	691	538	625	1189	839	265
Trypsin	6500000000	SwissProt.Escherichia.coli.K12	P0AFG8	Pyruvate dehydrogenase E1 component	wt_tgt_total_extract_20180606_No1_R02.13324.13412.2	2	LVPIIADEAR	2599	2466	2102	3496	3847	2809
Trypsin	6500000000	SwissProt.Escherichia.coli.K12	P0AFG8	Pyruvate dehydrogenase E1 component	wt_tgt_total_extract_20180606_No1_R02.8426.8426.2	2	EAAEILAK	1768	1134	1581	964	546	1151
Trypsin	6500000000	SwissProt.Escherichia.coli.K12	P0AFG8	Pyruvate dehydrogenase E1 component	wt_tgt_total_extract_20180606_No3_R02.29313.29313.2	2	DWLQAIESVIR	420	434	778	706	302	1536
Trypsin	6500000000	SwissProt.Escherichia.coli.K12	P0AFG8	Pyruvate dehydrogenase E1 component	wt_tgt_total_extract_20180606_No3_R02.1187.1187.2	2	VQLLGSGSILR	976	1588	972	708	1754	1923
Trypsin	6500000000	SwissProt.Escherichia.coli.K12	P0AFG8	Pyruvate dehydrogenase E1 component	wt_tgt_total_extract_20180605_No2.34636.34636.2	2	DWLQAIESVIR	539	575	294	791	1338	338
Trypsin	6500000000	SwissProt.Escherichia.coli.K12	P0AFG8	Pyruvate dehydrogenase E1 component	wt_tgt_total_extract_20180605_No1.25651.25651.2	2	DWLQAIESVIR	293	994	447	917	426	882
Trypsin	6500000000	SwissProt.Escherichia.coli.K12	P0AFG8	Pyruvate dehydrogenase E1 component	wt_tgt_total_extract_20180606_No1_R02.14053.14053.2	2	VQLLGSGSILR	656	942	1426	1458	1315	1057
Trypsin	6500000000	SwissProt.Escherichia.coli.K12	P0AFG8	Pyruvate dehydrogenase E1 component	wt_tgt_total_extract_20180606_No2_R02.29637.29637.2	2	DWLQAIESVIR	411	526	830	722	281	577
Trypsin	6500000000	SwissProt.Escherichia.coli.K12	P0AFG8	Pyruvate dehydrogenase E1 component	wt_tgt_total_extract_20180605_No3.16021.16021.2	2	LIQLMNETVDGDYQTFK	277	324	656	398	358	431
Trypsin	6500000000	SwissProt.Escherichia.coli.K12	P0AFG8	Pyruvate dehydrogenase E1 component	wt_tgt_total_extract_20180606_No1_R02.2317.2317.2	2	GAITIATR	1796	2918	3394	2773	3308	1535
Trypsin	6500000000	SwissProt.Escherichia.coli.K12	P0AFG8	Pyruvate dehydrogenase E1 component	wt_tgt_total_extract_20180606_No1_R02.2391.2391.2	2	TYVPADDYR	534	873	760	1071	499	618
Trypsin	6500000000	SwissProt.Escherichia.coli.K12	P0AFG8	Pyruvate dehydrogenase E1 component	wt_tgt_total_extract_20180605_No2.12793.12793.2	2	LVPIIADEAR	329	291	716	1089	484	397
Trypsin	6500000000	SwissProt.Escherichia.coli.K12	P0AFG8	Pyruvate dehydrogenase E1 component	wt_tgt_total_extract_20180606_No2_R02.1829.1829.2	2	VQLLGSGSILR	493	281	990	431	765	1151
Trypsin	6500000000	SwissProt.Escherichia.coli.K12	P0AFG8	Pyruvate dehydrogenase E1 component	wt_tgt_total_extract_20180605_No2.10568.10568.2	2	IGDLCWAAGDQQAR	565	809	473	384	467	1012
Trypsin	6500000000	SwissProt.Escherichia.coli.K12	P0AFG8	Pyruvate dehydrogenase E1 component	wt_tgt_total_extract_20180605_No2.7083.7083.2	2	LTQEQLDNFR	452	956	484	1032	277	975
Trypsin	6500000000	SwissProt.Escherichia.coli.K12	P0AFG8	Pyruvate dehydrogenase E1 component	wt_tgt_total_extract_20180606_No3_R02.1652.1652.2	2	WDELLR	533	1106	825	1445	1225	809
Trypsin	6500000000	SwissProt.Escherichia.coli.K12	P0AFG8	Pyruvate dehydrogenase E1 component	wt_tgt_total_extract_20180606_No1_R02.31207.31207.2	2	AQYLIDQLLAEAR	857	616	370	400	253	326
Trypsin	6500000000	SwissProt.Escherichia.coli.K12	P0AFG8	Pyruvate dehydrogenase E1 component	wt_tgt_total_extract_20180605_No2.4943.4943.2	2	VVADAIAK	329	1311	1016	380	878	716
Trypsin	6500000000	SwissProt.Escherichia.coli.K12	P0AFG8	Pyruvate dehydrogenase E1 component	wt_tgt_total_extract_20180605_No2.7000.7000.2	2	LTQEQLDNFR	967	406	1153	1186	1426	759
Trypsin	6500000000	SwissProt.Escherichia.coli.K12	P0AFG8	Pyruvate dehydrogenase E1 component	wt_tgt_total_extract_20180605_No2.30902.30902.2	2	AQYLIDQLLAEAR	384	733	612	514	953	330
Trypsin	6500000000	SwissProt.Escherichia.coli.K12	P0AFG8	Pyruvate dehydrogenase E1 component	wt_tgt_total_extract_20180605_No2.11243.11243.2	2	FNVPVSDADIEK	731	507	371	638	753	1031
Trypsin	6500000000	SwissProt.Escherichia.coli.K12	P0AFG8	Pyruvate dehydrogenase E1 component	wt_tgt_total_extract_20180606_No1_R02.12017.12017.2	2	ALNVMLK	1231	2043	2619	1096	2826	2143
Trypsin	6500000000	SwissProt.Escherichia.coli.K12	P0AFG8	Pyruvate dehydrogenase E1 component	wt_tgt_total_extract_20180605_No1.11696.11696.2	2	LVPIIADEAR	1150	388	558	482	615	968
Trypsin	6500000000	SwissProt.Escherichia.coli.K12	P0AFG8	Pyruvate dehydrogenase E1 component	wt_tgt_total_extract_20180605_No3.16102.16102.2	2	LIQLMNETVDGDYQTFK	267	482	325	467	467	275
Trypsin	6500000000	SwissProt.Escherichia.coli.K12	P0AFG8	Pyruvate dehydrogenase E1 component	wt_tgt_total_extract_20180606_No1_R02.11124.11124.2	2	IYAAFK	1535	2781	2272	1984	2191	2173
Trypsin	6500000000	SwissProt.Escherichia.coli.K12	P0AFG8	Pyruvate dehydrogenase E1 component	wt_tgt_total_extract_20180605_No2.6938.6938.2	2	LTQEQLDNFR	544	742	564	472	1312	1561
Trypsin	6500000000	SwissProt.Escherichia.coli.K12	P0AFG8	Pyruvate dehydrogenase E1 component	wt_tgt_total_extract_20180605_No1.21420.21420.3	3	LIQLMNETVDGDYQTFK	320	384	729	478	1227	296
Trypsin	6500000000	SwissProt.Escherichia.coli.K12	P0AFG8	Pyruvate dehydrogenase E1 component	wt_tgt_total_extract_20180606_No1_R02.1923.1923.2	2	QPNFTEK	1306	1011	334	451	1999	1070
Trypsin	6500000000	SwissProt.Escherichia.coli.K12	P0AFG8	Pyruvate dehydrogenase E1 component	wt_tgt_total_extract_20180605_No2.12477.12477.2	2	LVPIIADEAR	483	520	542	942	2317	590
Trypsin	6500000000	SwissProt.Escherichia.coli.K12	P0AFG8	Pyruvate dehydrogenase E1 component	wt_tgt_total_extract_20180605_No2.13969.13969.2	2	WDELLR	625	254	1185	1045	1666	1064
Trypsin	6500000000	SwissProt.Escherichia.coli.K12	P0AFG8	Pyruvate dehydrogenase E1 component	wt_tgt_total_extract_20180606_No1_R02.12093.12093.2	2	ALNVMLK	388	1712	2404	1032	2565	647
Trypsin	6500000000	SwissProt.Escherichia.coli.K12	P0AFG8	Pyruvate dehydrogenase E1 component	wt_tgt_total_extract_20180606_No3_R02.1722.1722.2	2	WDELLR	351	838	960	590	480	848
Trypsin	6500000000	SwissProt.Escherichia.coli.K12	P0AFG8	Pyruvate dehydrogenase E1 component	wt_tgt_total_extract_20180605_No2.13761.13761.2	2	WDELLR	477	559	590	916	781	955
Trypsin	6500000000	SwissProt.Escherichia.coli.K12	P0AFG8	Pyruvate dehydrogenase E1 component	wt_tgt_total_extract_20180605_No2.14010.14010.2	2	VQLLGSGSILR	515	1196	1401	271	415	1008
Trypsin	6500000000	SwissProt.Escherichia.coli.K12	P0AFG8	Pyruvate dehydrogenase E1 component	wt_tgt_total_extract_20180605_No2.8142.8142.2	2	FPNDVDPIETR	503	872	331	528	716	385
Trypsin	6500000000	SwissProt.Escherichia.coli.K12	P0AFG8	Pyruvate dehydrogenase E1 component	wt_tgt_total_extract_20180606_No1_R02.4290.4290.2	2	EQVAYYK	1032	291	807	744	703	911
Trypsin	6500000000	SwissProt.Escherichia.coli.K12	P0AFG8	Pyruvate dehydrogenase E1 component	wt_tgt_total_extract_20180606_No1_R02.2324.2324.2	2	QPNFTEK	1261	980	412	1178	382	958
Trypsin	6500000000	SwissProt.Escherichia.coli.K12	P0AFG8	Pyruvate dehydrogenase E1 component	wt_tgt_total_extract_20180605_No1.6972.6972.2	2	VVADAIAK	775	792	904	1003	1738	1517
Trypsin	6500000000	SwissProt.Escherichia.coli.K12	P0AFG8	Pyruvate dehydrogenase E1 component	wt_tgt_total_extract_20180605_No3.8708.8708.2	2	WNAIMTVLR	498	787	592	296	862	344
Trypsin	6500000000	SwissProt.Escherichia.coli.K12	P0AFG8	Pyruvate dehydrogenase E1 component	wt_tgt_total_extract_20180606_No3_R02.1862.1862.2	2	WDELLR	756	929	900	664	663	685
Trypsin	6500000000	SwissProt.Escherichia.coli.K12	P0AFG8	Pyruvate dehydrogenase E1 component	wt_tgt_total_extract_20180605_No2.6723.6723.2	2	GFLIGGTSGR	1136	1010	520	889	1386	1472
Trypsin	6500000000	SwissProt.Escherichia.coli.K12	P0AFG8	Pyruvate dehydrogenase E1 component	wt_tgt_total_extract_20180605_No2.12296.12296.2	2	LVPIIADEAR	651	384	1064	750	832	748
Trypsin	6500000000	SwissProt.Escherichia.coli.K12	P0AFG8	Pyruvate dehydrogenase E1 component	wt_tgt_total_extract_20180605_No2.6262.6262.2	2	FNIDADK	1182	902	1138	1347	849	1168
Trypsin	6500000000	SwissProt.Escherichia.coli.K12	P0AFG8	Pyruvate dehydrogenase E1 component	wt_tgt_total_extract_20180605_No2.10842.10842.2	2	EISTTIAFVR	1022	511	807	411	878	723
Trypsin	6500000000	SwissProt.Escherichia.coli.K12	P0AFG8	Pyruvate dehydrogenase E1 component	wt_tgt_total_extract_20180605_No1.6914.6914.2	2	VVADAIAK	1356	512	1175	585	1635	476
Trypsin	6500000000	SwissProt.Escherichia.coli.K12	P0AFG8	Pyruvate dehydrogenase E1 component	wt_tgt_total_extract_20180605_No1.12030.12030.2	2	LVPIIADEAR	297	335	457	427	857	1034
Trypsin	6500000000	SwissProt.Escherichia.coli.K12	P0AFG8	Pyruvate dehydrogenase E1 component	wt_tgt_total_extract_20180605_No2.12356.12356.2	2	LVPIIADEAR	821	859	1338	1087	798	678
Trypsin	6500000000	SwissProt.Escherichia.coli.K12	P0AFG8	Pyruvate dehydrogenase E1 component	wt_tgt_total_extract_20180605_No2.6387.6387.2	2	EAAEILAK	1959	1280	1577	1835	1219	1093
Trypsin	6500000000	SwissProt.Escherichia.coli.K12	P0AFG8	Pyruvate dehydrogenase E1 component	wt_tgt_total_extract_20180605_No2.6662.6662.2	2	GFLIGGTSGR	955	570	1377	577	1480	785
Trypsin	6500000000	SwissProt.Escherichia.coli.K12	P0AFG8	Pyruvate dehydrogenase E1 component	wt_tgt_total_extract_20180605_No2.9811.9811.2	2	IYAAFK	398	1714	781	1028	916	1531
Trypsin	6500000000	SwissProt.Escherichia.coli.K12	P0AFG8	Pyruvate dehydrogenase E1 component	wt_tgt_total_extract_20180606_No1_R02.1801.1801.2	2	QPNFTEK	1152	1371	447	513	1898	623
Trypsin	6500000000	SwissProt.Escherichia.coli.K12	P0AFG8	Pyruvate dehydrogenase E1 component	wt_tgt_total_extract_20180605_No2.5193.5193.2	2	VVADAIAK	1223	790	800	753	1088	859
Trypsin	6500000000	SwissProt.Escherichia.coli.K12	P0AFG8	Pyruvate dehydrogenase E1 component	wt_tgt_total_extract_20180605_No2.12052.12052.2	2	LVPIIADEAR	588	937	785	812	711	917
Trypsin	6500000000	SwissProt.Escherichia.coli.K12	P0AFG8	Pyruvate dehydrogenase E1 component	wt_tgt_total_extract_20180605_No2.6199.6199.2	2	FNIDADK	949	976	1028	812	911	1471
Trypsin	6500000000	SwissProt.Escherichia.coli.K12	P0AFG8	Pyruvate dehydrogenase E1 component	wt_tgt_total_extract_20180605_No2.5130.5130.2	2	VVADAIAK	535	646	804	671	816	761
Trypsin	6500000000	SwissProt.Escherichia.coli.K12	P0AFG8	Pyruvate dehydrogenase E1 component	wt_tgt_total_extract_20180605_No2.6135.6135.2	2	FNIDADK	1680	1017	1846	1005	1523	1364
Trypsin	6500000000	SwissProt.Escherichia.coli.K12	P0AFG8	Pyruvate dehydrogenase E1 component	wt_tgt_total_extract_20180605_No2.2764.2764.2	2	VVADAIAK	569	1123	1475	907	1269	1028
Trypsin	6500000000	SwissProt.Escherichia.coli.K12	P0AFG8	Pyruvate dehydrogenase E1 component	wt_tgt_total_extract_20180606_No2_R02.2229.2229.2	2	VQLLGSGSILR	529	545	748	608	456	273
Trypsin	6500000000	SwissProt.Escherichia.coli.K12	P0AFG8	Pyruvate dehydrogenase E1 component	wt_tgt_total_extract_20180605_No2.1773.1773.2	2	AFLEGR	681	1659	1802	493	1800	856
Trypsin	6500000000	SwissProt.Escherichia.coli.K12	P0AFG8	Pyruvate dehydrogenase E1 component	wt_tgt_total_extract_20180605_No2.14079.14079.2	2	VQLLGSGSILR	576	506	1092	386	734	639
Trypsin	6500000000	SwissProt.Escherichia.coli.K12	P0AFG8	Pyruvate dehydrogenase E1 component	wt_tgt_total_extract_20180606_No1_R02.30950.30950.2	2	AQYLIDQLLAEAR	731	807	1075	262	807	900
Trypsin	6500000000	SwissProt.Escherichia.coli.K12	P0AFG8	Pyruvate dehydrogenase E1 component	wt_tgt_total_extract_20180605_No2.12231.12231.2	2	LVPIIADEAR	1083	1023	353	508	979	299
Trypsin	6500000000	SwissProt.Escherichia.coli.K12	P0AFG8	Pyruvate dehydrogenase E1 component	wt_tgt_total_extract_20180605_No2.2127.2127.2	2	LETIEGSK	1219	1394	1061	1177	1475	1076
Trypsin	6500000000	SwissProt.Escherichia.coli.K12	P0AFG8	Pyruvate dehydrogenase E1 component	wt_tgt_total_extract_20180606_No1_R02.1742.1742.2	2	QPNFTEK	887	722	1494	456	917	961
Trypsin	6500000000	SwissProt.Escherichia.coli.K12	P0AFG8	Pyruvate dehydrogenase E1 component	wt_tgt_total_extract_20180605_No1.6875.6875.2	2	VVADAIAK	1208	1366	617	1179	1393	1391
Trypsin	6500000000	SwissProt.Escherichia.coli.K12	P0AFG8	Pyruvate dehydrogenase E1 component	wt_tgt_total_extract_20180606_No2_R02.25051.25051.2	2	AQYLIDQLLAEAR	769	543	1179	1300	781	875
Trypsin	6500000000	SwissProt.Escherichia.coli.K12	P0AFG8	Pyruvate dehydrogenase E1 component	wt_tgt_total_extract_20180605_No2.28346.28346.3	3	LIQLMNETVDGDYQTFK	518	1549	1379	690	1181	630
Trypsin	6500000000	SwissProt.Escherichia.coli.K12	P0AFG8	Pyruvate dehydrogenase E1 component	wt_tgt_total_extract_20180605_No2.6324.6324.2	2	EAAEILAK	644	1834	1254	1558	957	1120
Trypsin	6500000000	SwissProt.Escherichia.coli.K12	P0AFG8	Pyruvate dehydrogenase E1 component	wt_tgt_total_extract_20180605_No2.13822.13822.2	2	WDELLR	860	430	1421	710	641	397
Trypsin	6500000000	SwissProt.Escherichia.coli.K12	P0AFG8	Pyruvate dehydrogenase E1 component	wt_tgt_total_extract_20180605_No2.9941.9941.2	2	IYAAFK	1119	1299	1736	791	722	956
Trypsin	6500000000	SwissProt.Escherichia.coli.K12	P0AFG8	Pyruvate dehydrogenase E1 component	wt_tgt_total_extract_20180606_No1_R02.3931.3931.2	2	EQVAYYK	633	1147	1779	434	579	848
Trypsin	6500000000	SwissProt.Escherichia.coli.K12	P0AFG8	Pyruvate dehydrogenase E1 component	wt_tgt_total_extract_20180605_No2.6243.6243.2	2	EAAEILAK	754	913	1839	956	1060	731
Trypsin	6500000000	SwissProt.Escherichia.coli.K12	P0AFG8	Pyruvate dehydrogenase E1 component	wt_tgt_total_extract_20180605_No1.11189.11189.2	2	LVPIIADEAR	655	711	988	371	796	833
Trypsin	6500000000	SwissProt.Escherichia.coli.K12	P0AFG8	Pyruvate dehydrogenase E1 component	wt_tgt_total_extract_20180605_No1.10584.10584.2	2	EISTTIAFVR	332	351	1076	1065	1187	1005
Trypsin	6500000000	SwissProt.Escherichia.coli.K12	P0AFG8	Pyruvate dehydrogenase E1 component	wt_tgt_total_extract_20180605_No1.7530.7530.2	2	LTQEQLDNFR	910	1804	537	1348	1695	408
Trypsin	6500000000	SwissProt.Escherichia.coli.K12	P0AFG8	Pyruvate dehydrogenase E1 component	wt_tgt_total_extract_20180606_No2_R02.1696.1696.2	2	VQLLGSGSILR	546	641	713	613	433	808
Trypsin	6500000000	SwissProt.Escherichia.coli.K12	P0AFG8	Pyruvate dehydrogenase E1 component	wt_tgt_total_extract_20180605_No2.13927.13927.2	2	WDELLR	1491	276	1461	1094	1194	778
Trypsin	6500000000	SwissProt.Escherichia.coli.K12	P0AFG8	Pyruvate dehydrogenase E1 component	wt_tgt_total_extract_20180606_No1_R02.3814.3814.2	2	EQVAYYK	324	542	1296	1570	732	659
Trypsin	6500000000	SwissProt.Escherichia.coli.K12	P0AFG8	Pyruvate dehydrogenase E1 component	wt_tgt_total_extract_20180605_No1.11656.11656.2	2	LVPIIADEAR	499	597	744	629	344	1036
Trypsin	6500000000	SwissProt.Escherichia.coli.K12	P0AFG8	Pyruvate dehydrogenase E1 component	wt_tgt_total_extract_20180605_No2.12170.12170.2	2	LVPIIADEAR	942	491	1190	458	646	722
Trypsin	6500000000	SwissProt.Escherichia.coli.K12	P0AFG8	Pyruvate dehydrogenase E1 component	wt_tgt_total_extract_20180605_No2.1182.1182.2	2	EQVAYYK	1263	1102	1336	1173	1598	1111
Trypsin	6500000000	SwissProt.Escherichia.coli.K12	P0AFG8	Pyruvate dehydrogenase E1 component	wt_tgt_total_extract_20180606_No3_R02.0943.0943.2	2	IYAAFK	554	997	1981	1087	1250	1441
Trypsin	6500000000	SwissProt.Escherichia.coli.K12	P0AFG8	Pyruvate dehydrogenase E1 component	wt_tgt_total_extract_20180605_No3.17609.17609.3	3	LIQLMNETVDGDYQTFK	1232	534	1446	1296	1274	1375
Trypsin	6500000000	SwissProt.Escherichia.coli.K12	P0AFG8	Pyruvate dehydrogenase E1 component	wt_tgt_total_extract_20180606_No1_R02.4051.4051.2	2	EQVAYYK	998	678	884	272	643	1055
Trypsin	6500000000	SwissProt.Escherichia.coli.K12	P0AFG8	Pyruvate dehydrogenase E1 component	wt_tgt_total_extract_20180605_No2.13635.13635.2	2	LDGPVTGNGK	832	445	757	537	1815	587
Trypsin	1920000000	SwissProt.Escherichia.coli.K12	P0A8V2	DNA-directed RNA polymerase subunit beta	wt_tgt_total_extract_20180605_No3.21423.21755.3	3	EAAESLFENLFFSEDR	1412	457	1081	1720	1180	1252
Trypsin	1920000000	SwissProt.Escherichia.coli.K12	P0A8V2	DNA-directed RNA polymerase subunit beta	wt_tgt_total_extract_20180606_No1_R02.22668.22792.3	3	LGPEEITADIPNVGEAALSK	1639	866	2317	2007	3167	973
Trypsin	1920000000	SwissProt.Escherichia.coli.K12	P0A8V2	DNA-directed RNA polymerase subunit beta	wt_tgt_total_extract_20180606_No2_R02.16411.16725.3	3	LGPEEITADIPNVGEAALSK	2033	1886	2038	1851	3448	1607
Trypsin	1920000000	SwissProt.Escherichia.coli.K12	P0A8V2	DNA-directed RNA polymerase subunit beta	wt_tgt_total_extract_20180606_No1_R02.21449.21490.3	3	VNEDEMYPGEAGIDIYNLTK	859	1017	1338	892	1924	1123
Trypsin	1920000000	SwissProt.Escherichia.coli.K12	P0A8V2	DNA-directed RNA polymerase subunit beta	wt_tgt_total_extract_20180605_No1.17873.17995.3	3	LGPEEITADIPNVGEAALSK	1484	1069	1819	1135	1607	1404
Trypsin	1920000000	SwissProt.Escherichia.coli.K12	P0A8V2	DNA-directed RNA polymerase subunit beta	wt_tgt_total_extract_20180606_No1_R02.32567.32567.3	3	EAAESLFENLFFSEDR	271	793	424	502	531	257
Trypsin	1920000000	SwissProt.Escherichia.coli.K12	P0A8V2	DNA-directed RNA polymerase subunit beta	wt_tgt_total_extract_20180605_No2.22906.23099.3	3	LGPEEITADIPNVGEAALSK	2230	3142	2690	3048	2472	2813
Trypsin	1920000000	SwissProt.Escherichia.coli.K12	P0A8V2	DNA-directed RNA polymerase subunit beta	wt_tgt_total_extract_20180606_No3_R02.12547.12818.3	3	LGPEEITADIPNVGEAALSK	3321	2082	2764	3048	2904	3335
Trypsin	1920000000	SwissProt.Escherichia.coli.K12	P0A8V2	DNA-directed RNA polymerase subunit beta	wt_tgt_total_extract_20180605_No2.24048.24090.2	2	LIEVPVEYIAGK	689	1065	999	818	888	1070
Trypsin	1920000000	SwissProt.Escherichia.coli.K12	P0A8V2	DNA-directed RNA polymerase subunit beta	wt_tgt_total_extract_20180605_No1.18764.19015.3	3	LIEVPVEYIAGK	2904	3414	3497	3155	3832	2957
Trypsin	1920000000	SwissProt.Escherichia.coli.K12	P0A8V2	DNA-directed RNA polymerase subunit beta	wt_tgt_total_extract_20180606_No2_R02.17642.17884.3	3	LIEVPVEYIAGK	1703	2493	3083	3246	4595	3479
Trypsin	1920000000	SwissProt.Escherichia.coli.K12	P0A8V2	DNA-directed RNA polymerase subunit beta	wt_tgt_total_extract_20180605_No1.15440.15440.3	3	FIEQDPEGQYGLEAAFR	329	543	555	540	1182	1342
Trypsin	1920000000	SwissProt.Escherichia.coli.K12	P0A8V2	DNA-directed RNA polymerase subunit beta	wt_tgt_total_extract_20180606_No1_R02.40039.40096.3	3	ALNYTTEQILDLFFEK	2090	1246	1338	1482	1483	2248
Trypsin	1920000000	SwissProt.Escherichia.coli.K12	P0A8V2	DNA-directed RNA polymerase subunit beta	wt_tgt_total_extract_20180606_No3_R02.14721.15351.3	3	LIEVPVEYIAGK	3189	2990	3330	2554	3647	4755
Trypsin	1920000000	SwissProt.Escherichia.coli.K12	P0A8V2	DNA-directed RNA polymerase subunit beta	wt_tgt_total_extract_20180605_No2.24002.24294.3	3	LIEVPVEYIAGK	4007	3000	3749	4433	5211	3828
Trypsin	1920000000	SwissProt.Escherichia.coli.K12	P0A8V2	DNA-directed RNA polymerase subunit beta	wt_tgt_total_extract_20180605_No3.27969.27969.3	3	ALNYTTEQILDLFFEK	832	271	1254	411	901	581
Trypsin	1920000000	SwissProt.Escherichia.coli.K12	P0A8V2	DNA-directed RNA polymerase subunit beta	wt_tgt_total_extract_20180606_No2_R02.35286.35286.3	3	ALNYTTEQILDLFFEK	1202	580	690	631	907	730
Trypsin	1920000000	SwissProt.Escherichia.coli.K12	P0A8V2	DNA-directed RNA polymerase subunit beta	wt_tgt_total_extract_20180606_No3_R02.15000.15000.2	2	LIEVPVEYIAGK	434	812	860	587	498	337
Trypsin	1920000000	SwissProt.Escherichia.coli.K12	P0A8V2	DNA-directed RNA polymerase subunit beta	wt_tgt_total_extract_20180606_No1_R02.23586.23586.2	2	LIEVPVEYIAGK	880	825	917	1529	1610	399
Trypsin	1920000000	SwissProt.Escherichia.coli.K12	P0A8V2	DNA-directed RNA polymerase subunit beta	wt_tgt_total_extract_20180605_No3.27941.28034.3	3	ALNYTTEQILDLFFEK	2095	1800	2265	2788	1817	3483
Trypsin	1920000000	SwissProt.Escherichia.coli.K12	P0A8V2	DNA-directed RNA polymerase subunit beta	wt_tgt_total_extract_20180605_No2.39047.39047.3	3	ALNYTTEQILDLFFEK	280	337	482	575	1231	352
Trypsin	1920000000	SwissProt.Escherichia.coli.K12	P0A8V2	DNA-directed RNA polymerase subunit beta	wt_tgt_total_extract_20180605_No3.28067.28067.3	3	ALNYTTEQILDLFFEK	794	757	827	846	489	702
Trypsin	1920000000	SwissProt.Escherichia.coli.K12	P0A8V2	DNA-directed RNA polymerase subunit beta	wt_tgt_total_extract_20180606_No1_R02.8695.8695.2	2	AVLVAGGVEAEK	487	721	715	672	683	261
Trypsin	1920000000	SwissProt.Escherichia.coli.K12	P0A8V2	DNA-directed RNA polymerase subunit beta	wt_tgt_total_extract_20180606_No1_R02.23755.23755.2	2	LIEVPVEYIAGK	706	292	515	793	327	439
Trypsin	1920000000	SwissProt.Escherichia.coli.K12	P0A8V2	DNA-directed RNA polymerase subunit beta	wt_tgt_total_extract_20180605_No2.24132.24132.2	2	LIEVPVEYIAGK	597	338	970	1004	780	1060
Trypsin	1920000000	SwissProt.Escherichia.coli.K12	P0A8V2	DNA-directed RNA polymerase subunit beta	wt_tgt_total_extract_20180606_No1_R02.23626.23626.2	2	LIEVPVEYIAGK	367	453	860	369	1139	465
Trypsin	1920000000	SwissProt.Escherichia.coli.K12	P0A8V2	DNA-directed RNA polymerase subunit beta	wt_tgt_total_extract_20180605_No1.17521.17521.3	3	VNEDEMYPGEAGIDIYNLTK	399	406	905	1171	820	299
Trypsin	1920000000	SwissProt.Escherichia.coli.K12	P0A8V2	DNA-directed RNA polymerase subunit beta	wt_tgt_total_extract_20180606_No1_R02.40144.40144.3	3	ALNYTTEQILDLFFEK	277	426	272	372	454	873
Trypsin	1920000000	SwissProt.Escherichia.coli.K12	P0A8V2	DNA-directed RNA polymerase subunit beta	wt_tgt_total_extract_20180605_No3.1616.1616.2	2	LIEVPVEYIAGK	973	440	1527	626	990	837
Trypsin	1920000000	SwissProt.Escherichia.coli.K12	P0A8V2	DNA-directed RNA polymerase subunit beta	wt_tgt_total_extract_20180606_No2_R02.17784.17784.2	2	LIEVPVEYIAGK	562	734	437	311	447	646
Trypsin	1920000000	SwissProt.Escherichia.coli.K12	P0A8V2	DNA-directed RNA polymerase subunit beta	wt_tgt_total_extract_20180606_No1_R02.7014.7014.2	2	DNLFVR	1900	1809	1522	1539	2320	1517
Trypsin	1920000000	SwissProt.Escherichia.coli.K12	P0A8V2	DNA-directed RNA polymerase subunit beta	wt_tgt_total_extract_20180605_No3.1562.1562.2	2	LIEVPVEYIAGK	890	574	1399	670	1099	331
Trypsin	1920000000	SwissProt.Escherichia.coli.K12	P0A8V2	DNA-directed RNA polymerase subunit beta	wt_tgt_total_extract_20180606_No1_R02.23549.23549.2	2	LIEVPVEYIAGK	669	804	868	500	1281	258
Trypsin	1920000000	SwissProt.Escherichia.coli.K12	P0A8V2	DNA-directed RNA polymerase subunit beta	wt_tgt_total_extract_20180605_No2.10424.10424.2	2	ITQGDDLAPGVLK	476	1009	1014	743	1401	1202
Trypsin	1920000000	SwissProt.Escherichia.coli.K12	P0A8V2	DNA-directed RNA polymerase subunit beta	wt_tgt_total_extract_20180606_No2_R02.17825.17825.2	2	LIEVPVEYIAGK	615	583	741	550	555	904
Trypsin	1920000000	SwissProt.Escherichia.coli.K12	P0A8V2	DNA-directed RNA polymerase subunit beta	wt_tgt_total_extract_20180606_No1_R02.23712.23712.2	2	LIEVPVEYIAGK	892	904	1206	402	1305	931
Trypsin	1920000000	SwissProt.Escherichia.coli.K12	P0A8V2	DNA-directed RNA polymerase subunit beta	wt_tgt_total_extract_20180606_No2_R02.17669.17669.2	2	LIEVPVEYIAGK	383	384	417	1281	484	941
Trypsin	1920000000	SwissProt.Escherichia.coli.K12	P0A8V2	DNA-directed RNA polymerase subunit beta	wt_tgt_total_extract_20180606_No3_R02.7590.7590.3	3	FIEQDPEGQYGLEAAFR	499	762	986	536	711	300
Trypsin	1920000000	SwissProt.Escherichia.coli.K12	P0A8V2	DNA-directed RNA polymerase subunit beta	wt_tgt_total_extract_20180605_No2.24261.24261.2	2	LIEVPVEYIAGK	296	1037	414	523	812	593
Trypsin	1920000000	SwissProt.Escherichia.coli.K12	P0A8V2	DNA-directed RNA polymerase subunit beta	wt_tgt_total_extract_20180606_No2_R02.17909.17909.2	2	LIEVPVEYIAGK	591	767	910	806	844	343
Trypsin	1920000000	SwissProt.Escherichia.coli.K12	P0A8V2	DNA-directed RNA polymerase subunit beta	wt_tgt_total_extract_20180606_No3_R02.15972.15972.3	3	GSWLDFEFDPK	575	333	576	337	596	466
Trypsin	1920000000	SwissProt.Escherichia.coli.K12	P0A8V2	DNA-directed RNA polymerase subunit beta	wt_tgt_total_extract_20180606_No2_R02.0923.0923.2	2	SPGVFFDSDK	2343	1837	2362	1577	1485	2242
Trypsin	1920000000	SwissProt.Escherichia.coli.K12	P0A8V2	DNA-directed RNA polymerase subunit beta	wt_tgt_total_extract_20180606_No3_R02.1505.1505.2	2	LPATIILR	1154	1442	1094	525	2083	723
Trypsin	1920000000	SwissProt.Escherichia.coli.K12	P0A8V2	DNA-directed RNA polymerase subunit beta	wt_tgt_total_extract_20180605_No2.21082.21082.3	3	WLELGLTDEEK	651	770	975	663	736	575
Trypsin	1920000000	SwissProt.Escherichia.coli.K12	P0A8V2	DNA-directed RNA polymerase subunit beta	wt_tgt_total_extract_20180606_No1_R02.7977.7977.2	2	AIFGEK	4837	4091	5507	2750	5159	5325
Trypsin	1920000000	SwissProt.Escherichia.coli.K12	P0A8V2	DNA-directed RNA polymerase subunit beta	wt_tgt_total_extract_20180605_No3.8185.8185.3	3	GSWLDFEFDPK	533	375	800	538	818	662
Trypsin	1920000000	SwissProt.Escherichia.coli.K12	P0A8V2	DNA-directed RNA polymerase subunit beta	wt_tgt_total_extract_20180606_No1_R02.6523.6523.2	2	GGVVQYVDASR	357	1434	1246	1259	755	1454
Trypsin	1920000000	SwissProt.Escherichia.coli.K12	P0A8V2	DNA-directed RNA polymerase subunit beta	wt_tgt_total_extract_20180606_No2_R02.17630.17630.2	2	LIEVPVEYIAGK	1027	1095	1485	432	966	519
Trypsin	1920000000	SwissProt.Escherichia.coli.K12	P0A8V2	DNA-directed RNA polymerase subunit beta	wt_tgt_total_extract_20180605_No3.1865.1865.2	2	LIEVPVEYIAGK	955	597	276	358	357	415
Trypsin	1920000000	SwissProt.Escherichia.coli.K12	P0A8V2	DNA-directed RNA polymerase subunit beta	wt_tgt_total_extract_20180605_No1.19054.19054.3	3	LIEVPVEYIAGK	450	668	406	605	435	448
Trypsin	1920000000	SwissProt.Escherichia.coli.K12	P0A8V2	DNA-directed RNA polymerase subunit beta	wt_tgt_total_extract_20180605_No2.10492.10492.2	2	ITQGDDLAPGVLK	1007	434	910	813	810	606
Trypsin	1920000000	SwissProt.Escherichia.coli.K12	P0A8V2	DNA-directed RNA polymerase subunit beta	wt_tgt_total_extract_20180605_No2.24679.24679.2	2	GSWLDFEFDPK	258	675	1358	297	561	334
Trypsin	1920000000	SwissProt.Escherichia.coli.K12	P0A8V2	DNA-directed RNA polymerase subunit beta	wt_tgt_total_extract_20180605_No1.18899.18899.2	2	LIEVPVEYIAGK	534	731	537	539	957	347
Trypsin	1920000000	SwissProt.Escherichia.coli.K12	P0A8V2	DNA-directed RNA polymerase subunit beta	wt_tgt_total_extract_20180605_No2.13744.13744.2	2	GMPIATPVFDGAK	375	380	577	1093	1459	857
Trypsin	1920000000	SwissProt.Escherichia.coli.K12	P0A8V2	DNA-directed RNA polymerase subunit beta	wt_tgt_total_extract_20180606_No3_R02.15834.15936.3	3	GSWLDFEFDPK	1677	772	1406	2032	1560	655
Trypsin	1920000000	SwissProt.Escherichia.coli.K12	P0A8V2	DNA-directed RNA polymerase subunit beta	wt_tgt_total_extract_20180605_No2.7655.7655.2	2	EEIEGSGILSK	635	714	1310	403	747	1345
Trypsin	1920000000	SwissProt.Escherichia.coli.K12	P0A8V2	DNA-directed RNA polymerase subunit beta	wt_tgt_total_extract_20180606_No1_R02.8018.8099.2	2	LAENLRK	7267	7889	8258	5483	9722	6401
Trypsin	1920000000	SwissProt.Escherichia.coli.K12	P0A8V2	DNA-directed RNA polymerase subunit beta	wt_tgt_total_extract_20180605_No2.24520.24607.3	3	GSWLDFEFDPK	413	787	476	987	776	571
Trypsin	1920000000	SwissProt.Escherichia.coli.K12	P0A8V2	DNA-directed RNA polymerase subunit beta	wt_tgt_total_extract_20180606_No2_R02.17704.17704.2	2	LIEVPVEYIAGK	345	506	373	434	930	309
Trypsin	1920000000	SwissProt.Escherichia.coli.K12	P0A8V2	DNA-directed RNA polymerase subunit beta	wt_tgt_total_extract_20180605_No2.5675.5925.2	2	LAENLRK	7051	5130	4526	4778	6146	3683
Trypsin	1920000000	SwissProt.Escherichia.coli.K12	P0A8V2	DNA-directed RNA polymerase subunit beta	wt_tgt_total_extract_20180605_No2.24647.24647.3	3	GSWLDFEFDPK	579	345	1005	496	791	499
Trypsin	1920000000	SwissProt.Escherichia.coli.K12	P0A8V2	DNA-directed RNA polymerase subunit beta	wt_tgt_total_extract_20180605_No1.13113.13113.3	3	ALEIEEMQLK	528	557	640	836	577	688
Trypsin	1920000000	SwissProt.Escherichia.coli.K12	P0A8V2	DNA-directed RNA polymerase subunit beta	wt_tgt_total_extract_20180605_No1.17317.17317.3	3	WLELGLTDEEK	921	490	884	499	263	531
Trypsin	1920000000	SwissProt.Escherichia.coli.K12	P0A8V2	DNA-directed RNA polymerase subunit beta	wt_tgt_total_extract_20180605_No2.13867.13867.2	2	LPATIILR	261	976	391	1191	579	345
Trypsin	1920000000	SwissProt.Escherichia.coli.K12	P0A8V2	DNA-directed RNA polymerase subunit beta	wt_tgt_total_extract_20180606_No2_R02.18389.18389.2	2	GSWLDFEFDPK	355	297	1115	302	812	328
Trypsin	1920000000	SwissProt.Escherichia.coli.K12	P0A8V2	DNA-directed RNA polymerase subunit beta	wt_tgt_total_extract_20180606_No1_R02.24225.24225.2	2	GSWLDFEFDPK	569	930	683	1291	611	918
Trypsin	1920000000	SwissProt.Escherichia.coli.K12	P0A8V2	DNA-directed RNA polymerase subunit beta	wt_tgt_total_extract_20180605_No2.21102.21102.2	2	WLELGLTDEEK	538	1427	778	901	667	880
Trypsin	1920000000	SwissProt.Escherichia.coli.K12	P0A8V2	DNA-directed RNA polymerase subunit beta	wt_tgt_total_extract_20180605_No1.17359.17359.3	3	WLELGLTDEEK	279	655	802	800	887	393
Trypsin	1920000000	SwissProt.Escherichia.coli.K12	P0A8V2	DNA-directed RNA polymerase subunit beta	wt_tgt_total_extract_20180606_No2_R02.18427.18427.2	2	GSWLDFEFDPK	726	728	698	608	873	787
Trypsin	1920000000	SwissProt.Escherichia.coli.K12	P0A8V2	DNA-directed RNA polymerase subunit beta	wt_tgt_total_extract_20180606_No1_R02.24353.24353.2	2	GSWLDFEFDPK	328	439	838	336	373	408
Trypsin	1920000000	SwissProt.Escherichia.coli.K12	P0A8V2	DNA-directed RNA polymerase subunit beta	wt_tgt_total_extract_20180605_No2.5800.5800.2	2	AIFGEK	831	2593	2837	3002	1776	2122
Trypsin	1920000000	SwissProt.Escherichia.coli.K12	P0A8V2	DNA-directed RNA polymerase subunit beta	wt_tgt_total_extract_20180606_No1_R02.7124.7124.2	2	DNLFVR	310	677	688	373	370	479
Trypsin	1920000000	SwissProt.Escherichia.coli.K12	P0A8V2	DNA-directed RNA polymerase subunit beta	wt_tgt_total_extract_20180605_No2.3939.3939.2	2	DNLFVR	748	338	322	644	555	485
Trypsin	1920000000	SwissProt.Escherichia.coli.K12	P0A8V2	DNA-directed RNA polymerase subunit beta	wt_tgt_total_extract_20180605_No2.12966.12966.2	2	DDIIDVMK	292	517	877	1101	1093	1937
Trypsin	1920000000	SwissProt.Escherichia.coli.K12	P0A8V2	DNA-directed RNA polymerase subunit beta	wt_tgt_total_extract_20180606_No1_R02.14016.14016.2	2	GMPIATPVFDGAK	347	487	454	616	363	353
Trypsin	1920000000	SwissProt.Escherichia.coli.K12	P0A8V2	DNA-directed RNA polymerase subunit beta	wt_tgt_total_extract_20180606_No1_R02.24265.24265.2	2	GSWLDFEFDPK	548	348	810	1317	986	929
Trypsin	1920000000	SwissProt.Escherichia.coli.K12	P0A8V2	DNA-directed RNA polymerase subunit beta	wt_tgt_total_extract_20180605_No2.24724.24724.2	2	GSWLDFEFDPK	323	894	915	696	1179	285
Trypsin	1920000000	SwissProt.Escherichia.coli.K12	P0A8V2	DNA-directed RNA polymerase subunit beta	wt_tgt_total_extract_20180606_No1_R02.8053.8053.2	2	AIFGEK	1192	1563	1660	1559	2075	1170
Trypsin	1920000000	SwissProt.Escherichia.coli.K12	P0A8V2	DNA-directed RNA polymerase subunit beta	wt_tgt_total_extract_20180606_No1_R02.13786.13786.2	2	LGEPVFDVQECQIR	871	1373	2123	809	1269	1860
Trypsin	1920000000	SwissProt.Escherichia.coli.K12	P0A8V2	DNA-directed RNA polymerase subunit beta	wt_tgt_total_extract_20180606_No1_R02.8925.8925.2	2	ISALGPGGLTR	465	696	851	1086	758	345
Trypsin	1920000000	SwissProt.Escherichia.coli.K12	P0A8V2	DNA-directed RNA polymerase subunit beta	wt_tgt_total_extract_20180606_No1_R02.6606.6606.2	2	YDLSAVGR	772	666	757	732	694	305
Trypsin	1920000000	SwissProt.Escherichia.coli.K12	P0A8V2	DNA-directed RNA polymerase subunit beta	wt_tgt_total_extract_20180606_No3_R02.11135.11135.2	2	WLELGLTDEEK	734	1257	1019	804	1310	322
Trypsin	1920000000	SwissProt.Escherichia.coli.K12	P0A8V2	DNA-directed RNA polymerase subunit beta	wt_tgt_total_extract_20180606_No1_R02.24308.24308.2	2	GSWLDFEFDPK	352	617	370	834	1015	510
Trypsin	1920000000	SwissProt.Escherichia.coli.K12	P0A8V2	DNA-directed RNA polymerase subunit beta	wt_tgt_total_extract_20180606_No1_R02.13693.13693.2	2	DDIIDVMK	763	626	1201	901	1469	788
Trypsin	1920000000	SwissProt.Escherichia.coli.K12	P0A8V2	DNA-directed RNA polymerase subunit beta	wt_tgt_total_extract_20180605_No2.1131.1131.2	2	AGFEVR	1696	2295	2568	2445	2705	1316
Trypsin	1920000000	SwissProt.Escherichia.coli.K12	P0A8V2	DNA-directed RNA polymerase subunit beta	wt_tgt_total_extract_20180605_No2.6689.6689.2	2	AVLVAGGVEAEK	330	674	727	442	645	384
Trypsin	1920000000	SwissProt.Escherichia.coli.K12	P0A8V2	DNA-directed RNA polymerase subunit beta	wt_tgt_total_extract_20180605_No1.7281.7281.2	2	LAENLRK	760	848	1059	1549	1107	522
Trypsin	1920000000	SwissProt.Escherichia.coli.K12	P0A8V2	DNA-directed RNA polymerase subunit beta	wt_tgt_total_extract_20180605_No2.5611.5611.2	2	LAENLRK	1049	1462	1887	752	2097	429
Trypsin	1790000000	SwissProt.Escherichia.coli.K12	P0A8T7	DNA-directed RNA polymerase subunit beta'	wt_tgt_total_extract_20180606_No1_R02.38807.38978.3	3	EEAVVWDILDEVIR	443	729	661	715	677	521
Trypsin	1790000000	SwissProt.Escherichia.coli.K12	P0A8T7	DNA-directed RNA polymerase subunit beta'	wt_tgt_total_extract_20180605_No3.27494.27633.3	3	EEAVVWDILDEVIR	597	278	1296	1059	1227	769
Trypsin	1790000000	SwissProt.Escherichia.coli.K12	P0A8T7	DNA-directed RNA polymerase subunit beta'	wt_tgt_total_extract_20180605_No3.10002.10492.3	3	LLDLAAPDIIVR	1465	390	1273	841	970	1112
Trypsin	1790000000	SwissProt.Escherichia.coli.K12	P0A8T7	DNA-directed RNA polymerase subunit beta'	wt_tgt_total_extract_20180606_No2_R02.18794.18868.2	2	LLDLAAPDIIVR	1116	1910	2055	1192	1591	1507
Trypsin	1790000000	SwissProt.Escherichia.coli.K12	P0A8T7	DNA-directed RNA polymerase subunit beta'	wt_tgt_total_extract_20180606_No2_R02.20414.20654.3	3	LGIQAFEPVLIEGK	3534	4237	4029	2223	3282	2591
Trypsin	1790000000	SwissProt.Escherichia.coli.K12	P0A8T7	DNA-directed RNA polymerase subunit beta'	wt_tgt_total_extract_20180606_No2_R02.31663.31864.3	3	EPAILAEISGIVSFGK	805	1291	1527	1008	717	771
Trypsin	1790000000	SwissProt.Escherichia.coli.K12	P0A8T7	DNA-directed RNA polymerase subunit beta'	wt_tgt_total_extract_20180606_No3_R02.31169.31368.3	3	EPAILAEISGIVSFGK	1281	892	2908	1663	1346	1471
Trypsin	1790000000	SwissProt.Escherichia.coli.K12	P0A8T7	DNA-directed RNA polymerase subunit beta'	wt_tgt_total_extract_20180605_No2.36066.36165.3	3	EPAILAEISGIVSFGK	1121	787	1356	1117	755	695
Trypsin	1790000000	SwissProt.Escherichia.coli.K12	P0A8T7	DNA-directed RNA polymerase subunit beta'	wt_tgt_total_extract_20180605_No2.26348.26620.3	3	LGIQAFEPVLIEGK	1977	4292	4521	3198	3575	3196
Trypsin	1790000000	SwissProt.Escherichia.coli.K12	P0A8T7	DNA-directed RNA polymerase subunit beta'	wt_tgt_total_extract_20180605_No3.25981.26064.3	3	EPAILAEISGIVSFGK	1553	1559	1893	638	2029	2854
Trypsin	1790000000	SwissProt.Escherichia.coli.K12	P0A8T7	DNA-directed RNA polymerase subunit beta'	wt_tgt_total_extract_20180606_No3_R02.18768.19140.3	3	LGIQAFEPVLIEGK	2823	3050	3417	2674	3823	3991
Trypsin	1790000000	SwissProt.Escherichia.coli.K12	P0A8T7	DNA-directed RNA polymerase subunit beta'	wt_tgt_total_extract_20180606_No1_R02.24651.24651.2	2	LLDLAAPDIIVR	1177	536	740	1077	525	1012
Trypsin	1790000000	SwissProt.Escherichia.coli.K12	P0A8T7	DNA-directed RNA polymerase subunit beta'	wt_tgt_total_extract_20180605_No3.11873.12353.3	3	LGIQAFEPVLIEGK	2199	2808	3223	2138	3577	2875
Trypsin	1790000000	SwissProt.Escherichia.coli.K12	P0A8T7	DNA-directed RNA polymerase subunit beta'	wt_tgt_total_extract_20180605_No3.12100.12615.3	3	LGIQAFEPVLIEGK	2814	3509	3520	3252	3501	4209
Trypsin	1790000000	SwissProt.Escherichia.coli.K12	P0A8T7	DNA-directed RNA polymerase subunit beta'	wt_tgt_total_extract_20180605_No1.20216.20381.3	3	LGIQAFEPVLIEGK	2251	1128	2161	1668	2436	1324
Trypsin	1790000000	SwissProt.Escherichia.coli.K12	P0A8T7	DNA-directed RNA polymerase subunit beta'	wt_tgt_total_extract_20180606_No1_R02.36547.36606.3	3	EPAILAEISGIVSFGK	773	736	745	1456	1782	905
Trypsin	1790000000	SwissProt.Escherichia.coli.K12	P0A8T7	DNA-directed RNA polymerase subunit beta'	wt_tgt_total_extract_20180605_No2.25029.25194.3	3	LLDLAAPDIIVR	790	688	446	775	903	717
Trypsin	1790000000	SwissProt.Escherichia.coli.K12	P0A8T7	DNA-directed RNA polymerase subunit beta'	wt_tgt_total_extract_20180606_No1_R02.24616.24736.2	2	LLDLAAPDIIVR	905	1254	970	1240	1899	973
Trypsin	1790000000	SwissProt.Escherichia.coli.K12	P0A8T7	DNA-directed RNA polymerase subunit beta'	wt_tgt_total_extract_20180605_No3.27584.27584.2	2	EEAVVWDILDEVIR	270	428	701	503	436	351
Trypsin	1790000000	SwissProt.Escherichia.coli.K12	P0A8T7	DNA-directed RNA polymerase subunit beta'	wt_tgt_total_extract_20180606_No2_R02.16133.16290.3	3	LVITPVDGSDPYEEMIPK	534	1410	2166	1736	2151	956
Trypsin	1790000000	SwissProt.Escherichia.coli.K12	P0A8T7	DNA-directed RNA polymerase subunit beta'	wt_tgt_total_extract_20180606_No2_R02.14673.15015.3	3	GLPYSIVNQALGK	2090	1376	2407	1569	1247	3768
Trypsin	1790000000	SwissProt.Escherichia.coli.K12	P0A8T7	DNA-directed RNA polymerase subunit beta'	wt_tgt_total_extract_20180606_No1_R02.12484.12484.2	2	YIVNEVQDVYR	1105	1150	1063	1009	629	1444
Trypsin	1790000000	SwissProt.Escherichia.coli.K12	P0A8T7	DNA-directed RNA polymerase subunit beta'	wt_tgt_total_extract_20180605_No2.21519.21986.3	3	GLPYSIVNQALGK	3446	3089	5460	4040	4158	4091
Trypsin	1790000000	SwissProt.Escherichia.coli.K12	P0A8T7	DNA-directed RNA polymerase subunit beta'	wt_tgt_total_extract_20180606_No1_R02.21156.21276.3	3	GLPYSIVNQALGK	1035	1254	1149	799	1549	522
Trypsin	1790000000	SwissProt.Escherichia.coli.K12	P0A8T7	DNA-directed RNA polymerase subunit beta'	wt_tgt_total_extract_20180605_No2.25140.25140.2	2	LLDLAAPDIIVR	362	755	502	726	630	883
Trypsin	1790000000	SwissProt.Escherichia.coli.K12	P0A8T7	DNA-directed RNA polymerase subunit beta'	wt_tgt_total_extract_20180605_No3.12025.12478.3	3	LGIQAFEPVLIEGK	1350	1150	774	624	726	1149
Trypsin	1790000000	SwissProt.Escherichia.coli.K12	P0A8T7	DNA-directed RNA polymerase subunit beta'	wt_tgt_total_extract_20180605_No3.12670.12670.3	3	LGIQAFEPVLIEGK	290	491	540	1068	927	752
Trypsin	1790000000	SwissProt.Escherichia.coli.K12	P0A8T7	DNA-directed RNA polymerase subunit beta'	wt_tgt_total_extract_20180606_No1_R02.12567.12567.2	2	YIVNEVQDVYR	617	451	763	1026	632	858
Trypsin	1790000000	SwissProt.Escherichia.coli.K12	P0A8T7	DNA-directed RNA polymerase subunit beta'	wt_tgt_total_extract_20180606_No3_R02.23141.23183.2	2	AILWMIVPK	1898	1117	1474	1536	1730	1505
Trypsin	1790000000	SwissProt.Escherichia.coli.K12	P0A8T7	DNA-directed RNA polymerase subunit beta'	wt_tgt_total_extract_20180606_No3_R02.12468.12550.3	3	LVITPVDGSDPYEEMIPK	602	1550	1410	1734	2421	1511
Trypsin	1790000000	SwissProt.Escherichia.coli.K12	P0A8T7	DNA-directed RNA polymerase subunit beta'	wt_tgt_total_extract_20180605_No2.22652.22736.3	3	MGAEAIQALLK	694	1425	1365	1168	1175	1971
Trypsin	1790000000	SwissProt.Escherichia.coli.K12	P0A8T7	DNA-directed RNA polymerase subunit beta'	wt_tgt_total_extract_20180606_No1_R02.11429.11429.2	2	VPYGAVLAK	672	1491	1336	702	735	504
Trypsin	1790000000	SwissProt.Escherichia.coli.K12	P0A8T7	DNA-directed RNA polymerase subunit beta'	wt_tgt_total_extract_20180605_No3.10178.10178.2	2	LLDLAAPDIIVR	354	414	469	467	522	349
Trypsin	1790000000	SwissProt.Escherichia.coli.K12	P0A8T7	DNA-directed RNA polymerase subunit beta'	wt_tgt_total_extract_20180606_No1_R02.22376.22418.3	3	LVITPVDGSDPYEEMIPK	1244	556	837	1213	1412	1021
Trypsin	1790000000	SwissProt.Escherichia.coli.K12	P0A8T7	DNA-directed RNA polymerase subunit beta'	wt_tgt_total_extract_20180606_No1_R02.26336.26336.3	3	LGIQAFEPVLIEGK	551	749	487	697	1035	434
Trypsin	1790000000	SwissProt.Escherichia.coli.K12	P0A8T7	DNA-directed RNA polymerase subunit beta'	wt_tgt_total_extract_20180605_No3.18217.18493.3	3	AILWMIVPK	3025	1408	2111	2136	2673	1458
Trypsin	1790000000	SwissProt.Escherichia.coli.K12	P0A8T7	DNA-directed RNA polymerase subunit beta'	wt_tgt_total_extract_20180605_No2.9961.9961.2	2	VPYGAVLAK	854	1060	1210	1141	1618	1106
Trypsin	1790000000	SwissProt.Escherichia.coli.K12	P0A8T7	DNA-directed RNA polymerase subunit beta'	wt_tgt_total_extract_20180606_No2_R02.14785.14785.3	3	GLPYSIVNQALGK	466	568	660	332	386	332
Trypsin	1790000000	SwissProt.Escherichia.coli.K12	P0A8T7	DNA-directed RNA polymerase subunit beta'	wt_tgt_total_extract_20180606_No2_R02.15817.15881.3	3	MGAEAIQALLK	833	396	1416	1471	948	879
Trypsin	1790000000	SwissProt.Escherichia.coli.K12	P0A8T7	DNA-directed RNA polymerase subunit beta'	wt_tgt_total_extract_20180605_No3.18288.18288.2	2	AILWMIVPK	657	470	723	704	646	729
Trypsin	1790000000	SwissProt.Escherichia.coli.K12	P0A8T7	DNA-directed RNA polymerase subunit beta'	wt_tgt_total_extract_20180606_No1_R02.29783.29783.2	2	AILWMIVPK	887	360	851	335	956	307
Trypsin	1790000000	SwissProt.Escherichia.coli.K12	P0A8T7	DNA-directed RNA polymerase subunit beta'	wt_tgt_total_extract_20180605_No1.17878.17878.3	3	LVITPVDGSDPYEEMIPK	554	292	257	459	843	1113
Trypsin	1790000000	SwissProt.Escherichia.coli.K12	P0A8T7	DNA-directed RNA polymerase subunit beta'	wt_tgt_total_extract_20180606_No3_R02.16841.16841.2	2	LLDLAAPDIIVR	320	821	333	277	459	762
Trypsin	1790000000	SwissProt.Escherichia.coli.K12	P0A8T7	DNA-directed RNA polymerase subunit beta'	wt_tgt_total_extract_20180606_No3_R02.11265.11265.3	3	GLPYSIVNQALGK	724	997	285	579	436	941
Trypsin	1790000000	SwissProt.Escherichia.coli.K12	P0A8T7	DNA-directed RNA polymerase subunit beta'	wt_tgt_total_extract_20180605_No2.25467.25467.3	3	EGLNVLQYFISTHGAR	379	388	519	254	798	612
Trypsin	1790000000	SwissProt.Escherichia.coli.K12	P0A8T7	DNA-directed RNA polymerase subunit beta'	wt_tgt_total_extract_20180606_No1_R02.28238.28238.2	2	IGLLLDMPLR	361	859	843	1660	580	1142
Trypsin	1790000000	SwissProt.Escherichia.coli.K12	P0A8T7	DNA-directed RNA polymerase subunit beta'	wt_tgt_total_extract_20180606_No3_R02.23105.23105.2	2	AILWMIVPK	824	1243	741	1386	893	643
Trypsin	1790000000	SwissProt.Escherichia.coli.K12	P0A8T7	DNA-directed RNA polymerase subunit beta'	wt_tgt_total_extract_20180605_No3.1052.1052.2	2	GLPYSIVNQALGK	2375	543	567	641	1611	439
Trypsin	1790000000	SwissProt.Escherichia.coli.K12	P0A8T7	DNA-directed RNA polymerase subunit beta'	wt_tgt_total_extract_20180605_No3.18373.18373.2	2	AILWMIVPK	332	515	1602	608	348	881
Trypsin	1790000000	SwissProt.Escherichia.coli.K12	P0A8T7	DNA-directed RNA polymerase subunit beta'	wt_tgt_total_extract_20180605_No2.9898.9898.2	2	VPYGAVLAK	1191	577	581	574	573	743
Trypsin	1790000000	SwissProt.Escherichia.coli.K12	P0A8T7	DNA-directed RNA polymerase subunit beta'	wt_tgt_total_extract_20180606_No1_R02.11258.11344.2	2	VPYGAVLAK	1542	2179	3039	2210	3319	3408
Trypsin	1790000000	SwissProt.Escherichia.coli.K12	P0A8T7	DNA-directed RNA polymerase subunit beta'	wt_tgt_total_extract_20180606_No2_R02.14635.14635.3	3	GLPYSIVNQALGK	540	457	285	294	505	637
Trypsin	1790000000	SwissProt.Escherichia.coli.K12	P0A8T7	DNA-directed RNA polymerase subunit beta'	wt_tgt_total_extract_20180606_No1_R02.12004.12004.2	2	DLLGITK	1715	1672	1992	1534	2388	3017
Trypsin	1790000000	SwissProt.Escherichia.coli.K12	P0A8T7	DNA-directed RNA polymerase subunit beta'	wt_tgt_total_extract_20180606_No2_R02.14561.14561.3	3	GLPYSIVNQALGK	508	698	813	855	286	485
Trypsin	1790000000	SwissProt.Escherichia.coli.K12	P0A8T7	DNA-directed RNA polymerase subunit beta'	wt_tgt_total_extract_20180605_No3.12752.12752.3	3	LGIQAFEPVLIEGK	567	564	614	427	846	774
Trypsin	1790000000	SwissProt.Escherichia.coli.K12	P0A8T7	DNA-directed RNA polymerase subunit beta'	wt_tgt_total_extract_20180605_No1.17456.17456.3	3	GLPYSIVNQALGK	798	574	1031	293	419	514
Trypsin	1790000000	SwissProt.Escherichia.coli.K12	P0A8T7	DNA-directed RNA polymerase subunit beta'	wt_tgt_total_extract_20180606_No2_R02.22671.22671.2	2	IGLLLDMPLR	577	577	257	425	298	295
Trypsin	1790000000	SwissProt.Escherichia.coli.K12	P0A8T7	DNA-directed RNA polymerase subunit beta'	wt_tgt_total_extract_20180605_No1.17415.17415.3	3	GLPYSIVNQALGK	815	781	1171	1296	1114	855
Trypsin	1790000000	SwissProt.Escherichia.coli.K12	P0A8T7	DNA-directed RNA polymerase subunit beta'	wt_tgt_total_extract_20180606_No2_R02.31760.31760.3	3	EPAILAEISGIVSFGK	298	271	460	508	568	436
Trypsin	1790000000	SwissProt.Escherichia.coli.K12	P0A8T7	DNA-directed RNA polymerase subunit beta'	wt_tgt_total_extract_20180605_No2.22697.22697.3	3	MGAEAIQALLK	433	362	507	742	311	1549
Trypsin	1790000000	SwissProt.Escherichia.coli.K12	P0A8T7	DNA-directed RNA polymerase subunit beta'	wt_tgt_total_extract_20180605_No1.23695.23766.3	3	MLQEAVDALLDNGR	558	1613	756	1270	1289	1008
Trypsin	1790000000	SwissProt.Escherichia.coli.K12	P0A8T7	DNA-directed RNA polymerase subunit beta'	wt_tgt_total_extract_20180606_No2_R02.14746.14746.3	3	GLPYSIVNQALGK	722	325	328	680	378	595
Trypsin	1790000000	SwissProt.Escherichia.coli.K12	P0A8T7	DNA-directed RNA polymerase subunit beta'	wt_tgt_total_extract_20180606_No1_R02.7309.7309.2	2	GLADTALK	1221	1528	1306	1150	2144	1165
Trypsin	1790000000	SwissProt.Escherichia.coli.K12	P0A8T7	DNA-directed RNA polymerase subunit beta'	wt_tgt_total_extract_20180605_No2.31635.31882.3	3	MLQEAVDALLDNGR	1537	1295	2559	1902	1529	1823
Trypsin	1790000000	SwissProt.Escherichia.coli.K12	P0A8T7	DNA-directed RNA polymerase subunit beta'	wt_tgt_total_extract_20180606_No1_R02.28281.28281.2	2	IGLLLDMPLR	401	553	580	1188	697	752
Trypsin	1790000000	SwissProt.Escherichia.coli.K12	P0A8T7	DNA-directed RNA polymerase subunit beta'	wt_tgt_total_extract_20180606_No1_R02.12308.12308.2	2	VADLFEAR	1208	1161	1640	691	2146	1021
Trypsin	1790000000	SwissProt.Escherichia.coli.K12	P0A8T7	DNA-directed RNA polymerase subunit beta'	wt_tgt_total_extract_20180605_No1.17369.17369.3	3	GLPYSIVNQALGK	846	1022	1331	692	545	318
Trypsin	1790000000	SwissProt.Escherichia.coli.K12	P0A8T7	DNA-directed RNA polymerase subunit beta'	wt_tgt_total_extract_20180605_No2.17172.17172.2	2	VIDIWAAANDR	537	303	808	540	335	379
Trypsin	1790000000	SwissProt.Escherichia.coli.K12	P0A8T7	DNA-directed RNA polymerase subunit beta'	wt_tgt_total_extract_20180605_No2.21589.21589.3	3	GLPYSIVNQALGK	688	442	1230	486	1289	2227
Trypsin	1790000000	SwissProt.Escherichia.coli.K12	P0A8T7	DNA-directed RNA polymerase subunit beta'	wt_tgt_total_extract_20180605_No2.29909.29994.3	3	AILWMIVPK	1491	548	422	1116	272	689
Trypsin	1790000000	SwissProt.Escherichia.coli.K12	P0A8T7	DNA-directed RNA polymerase subunit beta'	wt_tgt_total_extract_20180605_No1.9890.9890.2	2	VPYGAVLAK	788	788	1109	398	850	933
Trypsin	1790000000	SwissProt.Escherichia.coli.K12	P0A8T7	DNA-directed RNA polymerase subunit beta'	wt_tgt_total_extract_20180605_No2.11179.11179.2	2	VADLFEAR	981	706	910	818	1128	1396
Trypsin	1790000000	SwissProt.Escherichia.coli.K12	P0A8T7	DNA-directed RNA polymerase subunit beta'	wt_tgt_total_extract_20180605_No3.16417.16417.2	2	IGLLLDMPLR	547	503	745	460	1614	668
Trypsin	1790000000	SwissProt.Escherichia.coli.K12	P0A8T7	DNA-directed RNA polymerase subunit beta'	wt_tgt_total_extract_20180605_No2.10992.10992.2	2	VADLFEAR	1176	758	871	605	733	1454
Trypsin	1790000000	SwissProt.Escherichia.coli.K12	P0A8T7	DNA-directed RNA polymerase subunit beta'	wt_tgt_total_extract_20180605_No1.17529.17529.3	3	GLPYSIVNQALGK	370	577	556	815	758	630
Trypsin	1790000000	SwissProt.Escherichia.coli.K12	P0A8T7	DNA-directed RNA polymerase subunit beta'	wt_tgt_total_extract_20180605_No2.21671.21671.3	3	GLPYSIVNQALGK	677	767	1048	1417	899	657
Trypsin	1790000000	SwissProt.Escherichia.coli.K12	P0A8T7	DNA-directed RNA polymerase subunit beta'	wt_tgt_total_extract_20180605_No2.24973.24973.2	2	LLDLAAPDIIVR	627	640	760	359	942	371
Trypsin	1790000000	SwissProt.Escherichia.coli.K12	P0A8T7	DNA-directed RNA polymerase subunit beta'	wt_tgt_total_extract_20180605_No1.17334.17334.3	3	GLPYSIVNQALGK	420	1389	607	1123	1032	1040
Trypsin	1790000000	SwissProt.Escherichia.coli.K12	P0A8T7	DNA-directed RNA polymerase subunit beta'	wt_tgt_total_extract_20180605_No2.22737.22737.3	3	LVITPVDGSDPYEEMIPK	370	512	429	302	692	789
Trypsin	1790000000	SwissProt.Escherichia.coli.K12	P0A8T7	DNA-directed RNA polymerase subunit beta'	wt_tgt_total_extract_20180606_No1_R02.24822.24822.2	2	LLDLAAPDIIVR	447	650	1065	715	680	580
Trypsin	1790000000	SwissProt.Escherichia.coli.K12	P0A8T7	DNA-directed RNA polymerase subunit beta'	wt_tgt_total_extract_20180606_No2_R02.22632.22632.2	2	IGLLLDMPLR	768	1098	709	334	1004	388
Trypsin	1790000000	SwissProt.Escherichia.coli.K12	P0A8T7	DNA-directed RNA polymerase subunit beta'	wt_tgt_total_extract_20180605_No1.22745.22745.2	2	AILWMIVPK	513	422	891	462	1272	796
Trypsin	1790000000	SwissProt.Escherichia.coli.K12	P0A8T7	DNA-directed RNA polymerase subunit beta'	wt_tgt_total_extract_20180606_No1_R02.29866.29866.2	2	AILWMIVPK	286	605	832	366	280	906
Trypsin	1790000000	SwissProt.Escherichia.coli.K12	P0A8T7	DNA-directed RNA polymerase subunit beta'	wt_tgt_total_extract_20180605_No1.18218.18218.3	3	MGAEAIQALLK	523	346	280	336	376	431
Trypsin	1790000000	SwissProt.Escherichia.coli.K12	P0A8T7	DNA-directed RNA polymerase subunit beta'	wt_tgt_total_extract_20180606_No1_R02.12089.12089.2	2	DLLGITK	860	690	2290	848	1711	1553
Trypsin	1790000000	SwissProt.Escherichia.coli.K12	P0A8T7	DNA-directed RNA polymerase subunit beta'	wt_tgt_total_extract_20180605_No2.22705.22705.2	2	MGAEAIQALLK	665	1079	511	954	1366	311
Trypsin	1790000000	SwissProt.Escherichia.coli.K12	P0A8T7	DNA-directed RNA polymerase subunit beta'	wt_tgt_total_extract_20180605_No2.10030.10030.2	2	VPYGAVLAK	300	472	1149	433	1051	741
Trypsin	1790000000	SwissProt.Escherichia.coli.K12	P0A8T7	DNA-directed RNA polymerase subunit beta'	wt_tgt_total_extract_20180605_No1.18179.18179.3	3	MGAEAIQALLK	382	273	437	703	338	608
Trypsin	1790000000	SwissProt.Escherichia.coli.K12	P0A8T7	DNA-directed RNA polymerase subunit beta'	wt_tgt_total_extract_20180605_No2.25014.25014.2	2	LLDLAAPDIIVR	784	253	733	302	863	587
Trypsin	1790000000	SwissProt.Escherichia.coli.K12	P0A8T7	DNA-directed RNA polymerase subunit beta'	wt_tgt_total_extract_20180606_No2_R02.14901.14901.3	3	GLPYSIVNQALGK	677	271	625	576	304	549
Trypsin	1790000000	SwissProt.Escherichia.coli.K12	P0A8T7	DNA-directed RNA polymerase subunit beta'	wt_tgt_total_extract_20180606_No1_R02.6419.6419.2	2	GLATTIK	2363	2785	3028	2746	3260	1742
Trypsin	1790000000	SwissProt.Escherichia.coli.K12	P0A8T7	DNA-directed RNA polymerase subunit beta'	wt_tgt_total_extract_20180605_No2.1453.1453.2	2	DITGGLPR	1083	996	1493	724	1340	1202
Trypsin	1790000000	SwissProt.Escherichia.coli.K12	P0A8T7	DNA-directed RNA polymerase subunit beta'	wt_tgt_total_extract_20180605_No2.9834.9834.2	2	VPYGAVLAK	801	608	905	1433	2193	1309
Trypsin	1790000000	SwissProt.Escherichia.coli.K12	P0A8T7	DNA-directed RNA polymerase subunit beta'	wt_tgt_total_extract_20180606_No1_R02.2529.2529.2	2	AAAESSIQVK	894	558	385	458	1023	380
Trypsin	1790000000	SwissProt.Escherichia.coli.K12	P0A8T7	DNA-directed RNA polymerase subunit beta'	wt_tgt_total_extract_20180605_No2.6095.6095.2	2	QLNVFEGER	576	536	637	726	1423	822
Trypsin	1790000000	SwissProt.Escherichia.coli.K12	P0A8T7	DNA-directed RNA polymerase subunit beta'	wt_tgt_total_extract_20180606_No1_R02.29910.29910.2	2	AILWMIVPK	545	542	996	662	855	449
Trypsin	1790000000	SwissProt.Escherichia.coli.K12	P0A8T7	DNA-directed RNA polymerase subunit beta'	wt_tgt_total_extract_20180605_No1.10455.10455.2	2	DLLGITK	321	982	1720	980	808	1256
Trypsin	1790000000	SwissProt.Escherichia.coli.K12	P0A8T7	DNA-directed RNA polymerase subunit beta'	wt_tgt_total_extract_20180605_No1.22783.22783.2	2	AILWMIVPK	919	521	1021	633	442	447
Trypsin	1790000000	SwissProt.Escherichia.coli.K12	P0A8T7	DNA-directed RNA polymerase subunit beta'	wt_tgt_total_extract_20180605_No2.17214.17214.2	2	VIDIWAAANDR	695	446	1735	1321	590	786
Trypsin	1790000000	SwissProt.Escherichia.coli.K12	P0A8T7	DNA-directed RNA polymerase subunit beta'	wt_tgt_total_extract_20180605_No2.30026.30026.2	2	AILWMIVPK	522	684	708	851	800	284
Trypsin	1790000000	SwissProt.Escherichia.coli.K12	P0A8T7	DNA-directed RNA polymerase subunit beta'	wt_tgt_total_extract_20180605_No3.10138.10138.2	2	LLDLAAPDIIVR	433	409	357	596	676	514
Trypsin	1790000000	SwissProt.Escherichia.coli.K12	P0A8T7	DNA-directed RNA polymerase subunit beta'	wt_tgt_total_extract_20180606_No1_R02.8245.8245.2	2	QLNVFEGER	972	1768	1920	1693	1984	1624
Trypsin	1790000000	SwissProt.Escherichia.coli.K12	P0A8T7	DNA-directed RNA polymerase subunit beta'	wt_tgt_total_extract_20180606_No3_R02.17503.17539.3	3	EGLNVLQYFISTHGAR	753	970	1522	293	756	434
Trypsin	1790000000	SwissProt.Escherichia.coli.K12	P0A8T7	DNA-directed RNA polymerase subunit beta'	wt_tgt_total_extract_20180605_No2.10273.10273.2	2	SVITVGPYLR	1512	1412	1197	716	552	1204
Trypsin	1790000000	SwissProt.Escherichia.coli.K12	P0A8T7	DNA-directed RNA polymerase subunit beta'	wt_tgt_total_extract_20180605_No1.10497.10497.2	2	DLLGITK	473	830	772	729	1574	765
Trypsin	1790000000	SwissProt.Escherichia.coli.K12	P0A8T7	DNA-directed RNA polymerase subunit beta'	wt_tgt_total_extract_20180605_No1.10810.10810.2	2	VADLFEAR	447	429	1289	887	1257	363
Trypsin	1790000000	SwissProt.Escherichia.coli.K12	P0A8T7	DNA-directed RNA polymerase subunit beta'	wt_tgt_total_extract_20180605_No3.18208.18208.2	2	AILWMIVPK	1279	403	1322	529	550	388
Trypsin	1790000000	SwissProt.Escherichia.coli.K12	P0A8T7	DNA-directed RNA polymerase subunit beta'	wt_tgt_total_extract_20180606_No3_R02.21586.21586.2	2	IGLLLDMPLR	720	611	942	275	533	539
Trypsin	1790000000	SwissProt.Escherichia.coli.K12	P0A8T7	DNA-directed RNA polymerase subunit beta'	wt_tgt_total_extract_20180606_No2_R02.14712.14712.4	4	NTLLHEQWCDLLEENSVDAVK	867	2073	1875	1499	1490	1717
Trypsin	1790000000	SwissProt.Escherichia.coli.K12	P0A8T7	DNA-directed RNA polymerase subunit beta'	wt_tgt_total_extract_20180606_No2_R02.23954.23954.2	2	AILWMIVPK	287	473	918	887	541	498
Trypsin	1790000000	SwissProt.Escherichia.coli.K12	P0A8T7	DNA-directed RNA polymerase subunit beta'	wt_tgt_total_extract_20180605_No1.22682.22682.2	2	AILWMIVPK	926	1223	705	1186	537	994
Trypsin	1790000000	SwissProt.Escherichia.coli.K12	P0A8T7	DNA-directed RNA polymerase subunit beta'	wt_tgt_total_extract_20180605_No1.19479.19479.2	2	LLDLAAPDIIVR	817	349	522	860	644	775
Trypsin	1790000000	SwissProt.Escherichia.coli.K12	P0A8T7	DNA-directed RNA polymerase subunit beta'	wt_tgt_total_extract_20180605_No2.11115.11115.2	2	VADLFEAR	838	1431	555	1087	783	1553
Trypsin	1790000000	SwissProt.Escherichia.coli.K12	P0A8T7	DNA-directed RNA polymerase subunit beta'	wt_tgt_total_extract_20180605_No2.6453.6453.2	2	VLTEAAVAGK	770	1636	683	1073	1008	1267
Trypsin	1790000000	SwissProt.Escherichia.coli.K12	P0A8T7	DNA-directed RNA polymerase subunit beta'	wt_tgt_total_extract_20180605_No3.10289.10628.2	2	LLDLAAPDIIVR	1487	3192	2530	1368	2247	2615
Trypsin	1790000000	SwissProt.Escherichia.coli.K12	P0A8T7	DNA-directed RNA polymerase subunit beta'	wt_tgt_total_extract_20180605_No1.10694.10694.2	2	VADLFEAR	1025	845	2086	1153	1070	789
Trypsin	1790000000	SwissProt.Escherichia.coli.K12	P0A8T7	DNA-directed RNA polymerase subunit beta'	wt_tgt_total_extract_20180606_No3_R02.23225.23225.2	2	AILWMIVPK	345	565	1375	267	962	1259
Trypsin	1790000000	SwissProt.Escherichia.coli.K12	P0A8T7	DNA-directed RNA polymerase subunit beta'	wt_tgt_total_extract_20180605_No3.20145.20145.3	3	MALELFKPFIYGK	860	964	1913	2190	2177	906
Trypsin	1790000000	SwissProt.Escherichia.coli.K12	P0A8T7	DNA-directed RNA polymerase subunit beta'	wt_tgt_total_extract_20180606_No2_R02.19441.19441.3	3	EGLNVLQYFISTHGAR	263	369	1324	298	600	975
Trypsin	1790000000	SwissProt.Escherichia.coli.K12	P0A8T7	DNA-directed RNA polymerase subunit beta'	wt_tgt_total_extract_20180606_No1_R02.31993.31993.2	2	MLQEAVDALLDNGR	402	464	1484	323	292	533
Trypsin	1790000000	SwissProt.Escherichia.coli.K12	P0A8T7	DNA-directed RNA polymerase subunit beta'	wt_tgt_total_extract_20180606_No1_R02.24694.24694.2	2	LLDLAAPDIIVR	342	256	413	514	401	351
Trypsin	1790000000	SwissProt.Escherichia.coli.K12	P0A8T7	DNA-directed RNA polymerase subunit beta'	wt_tgt_total_extract_20180605_No1.9849.9849.2	2	VPYGAVLAK	1203	803	529	1383	1856	683
Trypsin	1790000000	SwissProt.Escherichia.coli.K12	P0A8T7	DNA-directed RNA polymerase subunit beta'	wt_tgt_total_extract_20180605_No2.6537.6537.2	2	VLTEAAVAGK	1144	1938	1405	774	1360	1848
Trypsin	1790000000	SwissProt.Escherichia.coli.K12	P0A8T7	DNA-directed RNA polymerase subunit beta'	wt_tgt_total_extract_20180606_No3_R02.12655.12655.2	2	MGAEAIQALLK	432	326	286	919	1213	1187
Trypsin	1790000000	SwissProt.Escherichia.coli.K12	P0A8T7	DNA-directed RNA polymerase subunit beta'	wt_tgt_total_extract_20180605_No2.29900.29900.2	2	AILWMIVPK	781	771	1200	919	317	832
Trypsin	1790000000	SwissProt.Escherichia.coli.K12	P0A8T7	DNA-directed RNA polymerase subunit beta'	wt_tgt_total_extract_20180605_No2.9185.9185.2	2	FRQNLLGK	421	706	652	1054	1215	422
Trypsin	1790000000	SwissProt.Escherichia.coli.K12	P0A8T7	DNA-directed RNA polymerase subunit beta'	wt_tgt_total_extract_20180605_No2.2180.2180.2	2	GEGMVLTGPK	1072	742	1602	610	1674	943
Trypsin	1790000000	SwissProt.Escherichia.coli.K12	P0A8T7	DNA-directed RNA polymerase subunit beta'	wt_tgt_total_extract_20180606_No1_R02.16218.16218.2	2	VIDIWAAANDR	624	422	896	276	685	831
Trypsin	1790000000	SwissProt.Escherichia.coli.K12	P0A8T7	DNA-directed RNA polymerase subunit beta'	wt_tgt_total_extract_20180605_No1.5072.5072.3	3	DLRPALK	1176	1041	818	1520	2331	1528
Trypsin	1790000000	SwissProt.Escherichia.coli.K12	P0A8T7	DNA-directed RNA polymerase subunit beta'	wt_tgt_total_extract_20180605_No2.10932.10932.2	2	VADLFEAR	927	1265	1487	2338	1352	1284
Trypsin	1790000000	SwissProt.Escherichia.coli.K12	P0A8T7	DNA-directed RNA polymerase subunit beta'	wt_tgt_total_extract_20180606_No2_R02.8992.8992.2	2	VIDIWAAANDR	659	819	313	686	590	819
Trypsin	1790000000	SwissProt.Escherichia.coli.K12	P0A8T7	DNA-directed RNA polymerase subunit beta'	wt_tgt_total_extract_20180606_No1_R02.12045.12045.2	2	SWSFGEVK	1234	1186	1896	1524	2568	1217
Trypsin	1790000000	SwissProt.Escherichia.coli.K12	P0A8T7	DNA-directed RNA polymerase subunit beta'	wt_tgt_total_extract_20180605_No3.16500.16500.2	2	IGLLLDMPLR	384	574	938	1016	599	729
Trypsin	1790000000	SwissProt.Escherichia.coli.K12	P0A8T7	DNA-directed RNA polymerase subunit beta'	wt_tgt_total_extract_20180605_No2.10862.10862.2	2	DLLGITK	865	498	1442	1270	836	2026
Trypsin	1790000000	SwissProt.Escherichia.coli.K12	P0A8T7	DNA-directed RNA polymerase subunit beta'	wt_tgt_total_extract_20180605_No2.17009.17009.2	2	VIDIWAAANDR	660	584	1307	1072	851	800
Trypsin	1790000000	SwissProt.Escherichia.coli.K12	P0A8T7	DNA-directed RNA polymerase subunit beta'	wt_tgt_total_extract_20180605_No3.18167.18167.2	2	AILWMIVPK	1386	593	606	611	501	431
Trypsin	1790000000	SwissProt.Escherichia.coli.K12	P0A8T7	DNA-directed RNA polymerase subunit beta'	wt_tgt_total_extract_20180606_No2_R02.14897.14897.2	2	GLPYSIVNQALGK	1111	835	824	771	532	710
Trypsin	4500000000	SwissProt.Escherichia.coli.K12	P0A6M8	Elongation factor G	wt_tgt_total_extract_20180606_No2_R02.18638.18880.3	3	VLNNEIILVTCGSAFK	2862	2643	5454	2734	3699	2824
Trypsin	4500000000	SwissProt.Escherichia.coli.K12	P0A6M8	Elongation factor G	wt_tgt_total_extract_20180605_No2.24790.24879.3	3	VLNNEIILVTCGSAFK	2363	1901	2399	1679	3808	1593
Trypsin	4500000000	SwissProt.Escherichia.coli.K12	P0A6M8	Elongation factor G	wt_tgt_total_extract_20180606_No1_R02.24498.24498.3	3	VLNNEIILVTCGSAFK	2043	1146	2454	1719	2304	1092
Trypsin	4500000000	SwissProt.Escherichia.coli.K12	P0A6M8	Elongation factor G	wt_tgt_total_extract_20180605_No3.14691.15337.3	3	IATDPFVGNLTFFR	1284	1767	1910	1676	1506	1907
Trypsin	4500000000	SwissProt.Escherichia.coli.K12	P0A6M8	Elongation factor G	wt_tgt_total_extract_20180606_No3_R02.16270.16664.3	3	VLNNEIILVTCGSAFK	2093	867	1370	1928	1872	1822
Trypsin	4500000000	SwissProt.Escherichia.coli.K12	P0A6M8	Elongation factor G	wt_tgt_total_extract_20180606_No2_R02.21787.21990.3	3	IATDPFVGNLTFFR	537	1379	1696	749	1635	956
Trypsin	4500000000	SwissProt.Escherichia.coli.K12	P0A6M8	Elongation factor G	wt_tgt_total_extract_20180606_No3_R02.20591.20911.3	3	IATDPFVGNLTFFR	633	1199	1782	1200	812	347
Trypsin	4500000000	SwissProt.Escherichia.coli.K12	P0A6M8	Elongation factor G	wt_tgt_total_extract_20180605_No2.17072.17283.3	3	AGPLAGYPVVDMGIR	460	1200	652	1429	1837	811
Trypsin	4500000000	SwissProt.Escherichia.coli.K12	P0A6M8	Elongation factor G	wt_tgt_total_extract_20180605_No1.19147.19414.3	3	VLNNEIILVTCGSAFK	1996	2987	3266	2331	2000	966
Trypsin	4500000000	SwissProt.Escherichia.coli.K12	P0A6M8	Elongation factor G	wt_tgt_total_extract_20180605_No2.27577.27861.3	3	IATDPFVGNLTFFR	829	1569	1276	1247	1420	1261
Trypsin	4500000000	SwissProt.Escherichia.coli.K12	P0A6M8	Elongation factor G	wt_tgt_total_extract_20180606_No1_R02.14109.14109.2	2	VYSGVVNSGDTVLNSVK	1475	1527	1607	1249	1297	1221
Trypsin	4500000000	SwissProt.Escherichia.coli.K12	P0A6M8	Elongation factor G	wt_tgt_total_extract_20180606_No2_R02.21623.21663.3	3	VLDGAVMVYCAVGGVQPQSETVWR	1150	828	754	982	686	357
Trypsin	4500000000	SwissProt.Escherichia.coli.K12	P0A6M8	Elongation factor G	wt_tgt_total_extract_20180605_No1.19269.19269.3	3	VLNNEIILVTCGSAFK	476	412	1340	428	459	450
Trypsin	4500000000	SwissProt.Escherichia.coli.K12	P0A6M8	Elongation factor G	wt_tgt_total_extract_20180606_No1_R02.27412.27539.3	3	IATDPFVGNLTFFR	783	787	867	759	523	837
Trypsin	4500000000	SwissProt.Escherichia.coli.K12	P0A6M8	Elongation factor G	wt_tgt_total_extract_20180606_No1_R02.13100.13100.2	2	YLGGEELTEAEIK	1838	1191	1254	1247	2533	1831
Trypsin	4500000000	SwissProt.Escherichia.coli.K12	P0A6M8	Elongation factor G	wt_tgt_total_extract_20180605_No1.19298.19376.3	3	VLNNEIILVTCGSAFK	934	1851	2306	715	1909	772
Trypsin	4500000000	SwissProt.Escherichia.coli.K12	P0A6M8	Elongation factor G	wt_tgt_total_extract_20180606_No3_R02.16220.16607.3	3	VLNNEIILVTCGSAFK	2129	1161	2888	1286	2143	2796
Trypsin	4500000000	SwissProt.Escherichia.coli.K12	P0A6M8	Elongation factor G	wt_tgt_total_extract_20180605_No2.12830.12916.3	3	GGVIPGEYIPAVDK	1134	1571	1383	1569	738	1495
Trypsin	4500000000	SwissProt.Escherichia.coli.K12	P0A6M8	Elongation factor G	wt_tgt_total_extract_20180605_No2.24754.24965.3	3	VLNNEIILVTCGSAFK	1804	1884	1824	2451	1369	1390
Trypsin	4500000000	SwissProt.Escherichia.coli.K12	P0A6M8	Elongation factor G	wt_tgt_total_extract_20180605_No2.12604.12855.2	2	GGVIPGEYIPAVDK	3436	3318	4274	3877	3318	3947
Trypsin	4500000000	SwissProt.Escherichia.coli.K12	P0A6M8	Elongation factor G	wt_tgt_total_extract_20180606_No3_R02.16327.16327.3	3	VLNNEIILVTCGSAFK	605	486	479	472	969	378
Trypsin	4500000000	SwissProt.Escherichia.coli.K12	P0A6M8	Elongation factor G	wt_tgt_total_extract_20180606_No1_R02.13461.13550.2	2	GGVIPGEYIPAVDK	2180	3147	1995	1971	2433	2527
Trypsin	4500000000	SwissProt.Escherichia.coli.K12	P0A6M8	Elongation factor G	wt_tgt_total_extract_20180605_No2.24921.24921.3	3	VLNNEIILVTCGSAFK	525	900	1402	283	471	619
Trypsin	4500000000	SwissProt.Escherichia.coli.K12	P0A6M8	Elongation factor G	wt_tgt_total_extract_20180605_No2.24986.25279.3	3	MEFPEPVISIAVEPK	2832	2543	2800	3022	4884	4765
Trypsin	4500000000	SwissProt.Escherichia.coli.K12	P0A6M8	Elongation factor G	wt_tgt_total_extract_20180605_No1.11567.11608.2	2	GGVIPGEYIPAVDK	1334	1067	1023	724	894	1534
Trypsin	4500000000	SwissProt.Escherichia.coli.K12	P0A6M8	Elongation factor G	wt_tgt_total_extract_20180605_No3.14905.15073.2	2	IATDPFVGNLTFFR	1549	1484	1440	1559	2257	1592
Trypsin	4500000000	SwissProt.Escherichia.coli.K12	P0A6M8	Elongation factor G	wt_tgt_total_extract_20180605_No1.11471.11471.3	3	GGVIPGEYIPAVDK	660	335	940	575	1267	788
Trypsin	4500000000	SwissProt.Escherichia.coli.K12	P0A6M8	Elongation factor G	wt_tgt_total_extract_20180606_No2_R02.21770.21889.2	2	IATDPFVGNLTFFR	641	1507	1805	1114	2237	2140
Trypsin	4500000000	SwissProt.Escherichia.coli.K12	P0A6M8	Elongation factor G	wt_tgt_total_extract_20180606_No2_R02.8383.8383.2	2	AGPLAGYPVVDMGIR	365	477	543	295	843	612
Trypsin	4500000000	SwissProt.Escherichia.coli.K12	P0A6M8	Elongation factor G	wt_tgt_total_extract_20180606_No1_R02.13690.13690.2	2	GYEFINDIK	2218	3000	4522	3656	2855	2806
Trypsin	4500000000	SwissProt.Escherichia.coli.K12	P0A6M8	Elongation factor G	wt_tgt_total_extract_20180605_No2.27625.27750.2	2	IATDPFVGNLTFFR	1123	622	1553	1307	938	1690
Trypsin	4500000000	SwissProt.Escherichia.coli.K12	P0A6M8	Elongation factor G	wt_tgt_total_extract_20180606_No1_R02.13325.13325.2	2	VEVETPEENTGDVIGDLSR	679	790	1608	442	1300	708
Trypsin	4500000000	SwissProt.Escherichia.coli.K12	P0A6M8	Elongation factor G	wt_tgt_total_extract_20180605_No1.19452.19452.3	3	VLNNEIILVTCGSAFK	381	362	1002	328	578	298
Trypsin	4500000000	SwissProt.Escherichia.coli.K12	P0A6M8	Elongation factor G	wt_tgt_total_extract_20180605_No1.11199.11199.3	3	YLGGEELTEAEIK	821	432	1170	828	791	866
Trypsin	4500000000	SwissProt.Escherichia.coli.K12	P0A6M8	Elongation factor G	wt_tgt_total_extract_20180606_No1_R02.27479.27479.2	2	IATDPFVGNLTFFR	407	620	1207	434	306	642
Trypsin	4500000000	SwissProt.Escherichia.coli.K12	P0A6M8	Elongation factor G	wt_tgt_total_extract_20180606_No2_R02.1000.1000.2	2	GGVIPGEYIPAVDK	1932	2636	2015	776	1874	1161
Trypsin	4500000000	SwissProt.Escherichia.coli.K12	P0A6M8	Elongation factor G	wt_tgt_total_extract_20180605_No2.17119.17119.2	2	AGPLAGYPVVDMGIR	528	463	322	538	835	829
Trypsin	4500000000	SwissProt.Escherichia.coli.K12	P0A6M8	Elongation factor G	wt_tgt_total_extract_20180606_No2_R02.8156.8273.3	3	AGPLAGYPVVDMGIR	256	895	1107	797	595	885
Trypsin	4500000000	SwissProt.Escherichia.coli.K12	P0A6M8	Elongation factor G	wt_tgt_total_extract_20180606_No1_R02.12932.12932.2	2	YDEAPSNVAQAVIEAR	610	520	398	707	830	434
Trypsin	4500000000	SwissProt.Escherichia.coli.K12	P0A6M8	Elongation factor G	wt_tgt_total_extract_20180606_No3_R02.3503.4088.3	3	AGPLAGYPVVDMGIR	653	1101	545	633	846	1585
Trypsin	4500000000	SwissProt.Escherichia.coli.K12	P0A6M8	Elongation factor G	wt_tgt_total_extract_20180606_No3_R02.4496.5168.3	3	AGPLAGYPVVDMGIR	359	704	286	561	448	664
Trypsin	4500000000	SwissProt.Escherichia.coli.K12	P0A6M8	Elongation factor G	wt_tgt_total_extract_20180606_No1_R02.27393.27437.2	2	IATDPFVGNLTFFR	1199	1126	1428	1498	1053	773
Trypsin	4500000000	SwissProt.Escherichia.coli.K12	P0A6M8	Elongation factor G	wt_tgt_total_extract_20180605_No3.0986.0986.2	2	AGDIAAAIGLK	1009	1565	1654	1221	1518	1082
Trypsin	4500000000	SwissProt.Escherichia.coli.K12	P0A6M8	Elongation factor G	wt_tgt_total_extract_20180606_No3_R02.3253.3795.3	3	AGPLAGYPVVDMGIR	1118	1102	919	2070	1907	1383
Trypsin	4500000000	SwissProt.Escherichia.coli.K12	P0A6M8	Elongation factor G	wt_tgt_total_extract_20180605_No3.14821.15116.2	2	IATDPFVGNLTFFR	1436	582	1205	1539	1190	1192
Trypsin	4500000000	SwissProt.Escherichia.coli.K12	P0A6M8	Elongation factor G	wt_tgt_total_extract_20180605_No2.13044.13044.2	2	GYEFINDIK	1289	1451	2015	1659	1833	1877
Trypsin	4500000000	SwissProt.Escherichia.coli.K12	P0A6M8	Elongation factor G	wt_tgt_total_extract_20180606_No1_R02.9108.9193.2	2	IAFVNK	4502	6065	8382	5633	7705	6582
Trypsin	4500000000	SwissProt.Escherichia.coli.K12	P0A6M8	Elongation factor G	wt_tgt_total_extract_20180605_No1.19353.19523.3	3	MEFPEPVISIAVEPK	1281	1312	1113	1776	2470	1265
Trypsin	4500000000	SwissProt.Escherichia.coli.K12	P0A6M8	Elongation factor G	wt_tgt_total_extract_20180606_No1_R02.13778.13778.2	2	GYEFINDIK	1705	451	1829	1636	1806	2064
Trypsin	4500000000	SwissProt.Escherichia.coli.K12	P0A6M8	Elongation factor G	wt_tgt_total_extract_20180606_No3_R02.20660.20897.2	2	IATDPFVGNLTFFR	1117	1583	1064	502	1169	1473
Trypsin	4500000000	SwissProt.Escherichia.coli.K12	P0A6M8	Elongation factor G	wt_tgt_total_extract_20180605_No3.14989.14989.2	2	IATDPFVGNLTFFR	540	576	872	999	630	483
Trypsin	4500000000	SwissProt.Escherichia.coli.K12	P0A6M8	Elongation factor G	wt_tgt_total_extract_20180606_No1_R02.16083.16083.2	2	AGPLAGYPVVDMGIR	333	454	407	533	324	856
Trypsin	4500000000	SwissProt.Escherichia.coli.K12	P0A6M8	Elongation factor G	wt_tgt_total_extract_20180605_No2.17079.17079.2	2	AGPLAGYPVVDMGIR	305	378	643	420	1055	493
Trypsin	4500000000	SwissProt.Escherichia.coli.K12	P0A6M8	Elongation factor G	wt_tgt_total_extract_20180606_No1_R02.15954.15996.2	2	AGPLAGYPVVDMGIR	1570	751	1119	887	1563	1100
Trypsin	4500000000	SwissProt.Escherichia.coli.K12	P0A6M8	Elongation factor G	wt_tgt_total_extract_20180605_No1.12068.12068.2	2	GYEFINDIK	875	541	2023	775	1414	638
Trypsin	4500000000	SwissProt.Escherichia.coli.K12	P0A6M8	Elongation factor G	wt_tgt_total_extract_20180606_No3_R02.2489.3157.3	3	AGPLAGYPVVDMGIR	936	1136	1521	925	2229	781
Trypsin	4500000000	SwissProt.Escherichia.coli.K12	P0A6M8	Elongation factor G	wt_tgt_total_extract_20180606_No2_R02.1172.1172.2	2	GYEFINDIK	2957	2641	4984	3083	3321	2911
Trypsin	4500000000	SwissProt.Escherichia.coli.K12	P0A6M8	Elongation factor G	wt_tgt_total_extract_20180606_No3_R02.0858.0858.2	2	VYSGVVNSGDTVLNSVK	524	764	1080	1090	1306	657
Trypsin	4500000000	SwissProt.Escherichia.coli.K12	P0A6M8	Elongation factor G	wt_tgt_total_extract_20180606_No3_R02.20856.20856.2	2	IATDPFVGNLTFFR	567	763	501	291	726	506
Trypsin	4500000000	SwissProt.Escherichia.coli.K12	P0A6M8	Elongation factor G	wt_tgt_total_extract_20180605_No2.7442.7500.2	2	IAFVNK	2426	2773	2666	3121	3313	2648
Trypsin	4500000000	SwissProt.Escherichia.coli.K12	P0A6M8	Elongation factor G	wt_tgt_total_extract_20180605_No2.16589.16589.3	3	AGDIAAAIGLK	305	832	783	527	1293	803
Trypsin	4500000000	SwissProt.Escherichia.coli.K12	P0A6M8	Elongation factor G	wt_tgt_total_extract_20180606_No1_R02.24525.24525.2	2	VLNNEIILVTCGSAFK	945	441	798	796	987	916
Trypsin	4500000000	SwissProt.Escherichia.coli.K12	P0A6M8	Elongation factor G	wt_tgt_total_extract_20180605_No2.16572.16572.2	2	AGDIAAAIGLK	576	730	1392	1250	1015	466
Trypsin	4500000000	SwissProt.Escherichia.coli.K12	P0A6M8	Elongation factor G	wt_tgt_total_extract_20180605_No3.14779.14779.2	2	IATDPFVGNLTFFR	295	487	798	347	640	650
Trypsin	4500000000	SwissProt.Escherichia.coli.K12	P0A6M8	Elongation factor G	wt_tgt_total_extract_20180606_No3_R02.4217.4694.3	3	AGPLAGYPVVDMGIR	260	318	636	1195	499	351
Trypsin	4500000000	SwissProt.Escherichia.coli.K12	P0A6M8	Elongation factor G	wt_tgt_total_extract_20180605_No1.14232.14232.2	2	AGDIAAAIGLK	1103	1241	1286	968	1062	1440
Trypsin	4500000000	SwissProt.Escherichia.coli.K12	P0A6M8	Elongation factor G	wt_tgt_total_extract_20180605_No2.27834.27834.2	2	IATDPFVGNLTFFR	318	635	306	690	401	364
Trypsin	4500000000	SwissProt.Escherichia.coli.K12	P0A6M8	Elongation factor G	wt_tgt_total_extract_20180605_No3.0922.0922.2	2	GGVIPGEYIPAVDK	577	403	372	1179	455	960
Trypsin	4500000000	SwissProt.Escherichia.coli.K12	P0A6M8	Elongation factor G	wt_tgt_total_extract_20180605_No2.13107.13107.2	2	GYEFINDIK	1484	861	1479	1001	1510	2080
Trypsin	4500000000	SwissProt.Escherichia.coli.K12	P0A6M8	Elongation factor G	wt_tgt_total_extract_20180605_No2.13004.13004.2	2	GYEFINDIK	754	1427	1551	758	1259	564
Trypsin	4500000000	SwissProt.Escherichia.coli.K12	P0A6M8	Elongation factor G	wt_tgt_total_extract_20180606_No3_R02.2568.3202.3	3	AGPLAGYPVVDMGIR	2807	1898	2378	1358	3038	2102
Trypsin	4500000000	SwissProt.Escherichia.coli.K12	P0A6M8	Elongation factor G	wt_tgt_total_extract_20180606_No1_R02.1264.1264.2	2	GQESEVTGVK	931	1479	1516	1924	1199	1138
Trypsin	4500000000	SwissProt.Escherichia.coli.K12	P0A6M8	Elongation factor G	wt_tgt_total_extract_20180606_No1_R02.3531.4088.3	3	GIQEQLK	6488	4720	9244	5482	6030	4862
Trypsin	4500000000	SwissProt.Escherichia.coli.K12	P0A6M8	Elongation factor G	wt_tgt_total_extract_20180606_No3_R02.20698.20698.2	2	IATDPFVGNLTFFR	524	709	351	545	1004	575
Trypsin	4500000000	SwissProt.Escherichia.coli.K12	P0A6M8	Elongation factor G	wt_tgt_total_extract_20180605_No2.27876.27876.2	2	IATDPFVGNLTFFR	526	859	1280	261	323	441
Trypsin	4500000000	SwissProt.Escherichia.coli.K12	P0A6M8	Elongation factor G	wt_tgt_total_extract_20180605_No3.15031.15031.2	2	IATDPFVGNLTFFR	482	1033	629	403	298	631
Trypsin	4500000000	SwissProt.Escherichia.coli.K12	P0A6M8	Elongation factor G	wt_tgt_total_extract_20180605_No1.14274.14274.2	2	AGDIAAAIGLK	445	419	741	434	672	1478
Trypsin	4500000000	SwissProt.Escherichia.coli.K12	P0A6M8	Elongation factor G	wt_tgt_total_extract_20180605_No1.12110.12110.2	2	GYEFINDIK	1047	848	1601	1010	1440	604
Trypsin	4500000000	SwissProt.Escherichia.coli.K12	P0A6M8	Elongation factor G	wt_tgt_total_extract_20180605_No3.0849.0849.2	2	GIQEQLK	1943	1689	2807	1279	2547	1975
Trypsin	4500000000	SwissProt.Escherichia.coli.K12	P0A6M8	Elongation factor G	wt_tgt_total_extract_20180606_No3_R02.2274.2870.3	3	AGDIAAAIGLK	2478	2085	2770	1838	2558	2519
Trypsin	4500000000	SwissProt.Escherichia.coli.K12	P0A6M8	Elongation factor G	wt_tgt_total_extract_20180605_No1.14119.14334.3	3	AGDIAAAIGLK	2264	2580	4444	2818	3933	3133
Trypsin	4500000000	SwissProt.Escherichia.coli.K12	P0A6M8	Elongation factor G	wt_tgt_total_extract_20180605_No2.12060.12060.2	2	YLGGEELTEAEIK	298	916	454	462	593	554
Trypsin	4500000000	SwissProt.Escherichia.coli.K12	P0A6M8	Elongation factor G	wt_tgt_total_extract_20180606_No1_R02.14143.14143.2	2	ASYTMEFLK	1061	1266	2531	1609	2672	2350
Trypsin	4500000000	SwissProt.Escherichia.coli.K12	P0A6M8	Elongation factor G	wt_tgt_total_extract_20180606_No3_R02.20817.20817.2	2	IATDPFVGNLTFFR	610	672	853	682	640	410
Trypsin	4500000000	SwissProt.Escherichia.coli.K12	P0A6M8	Elongation factor G	wt_tgt_total_extract_20180606_No2_R02.8710.8710.2	2	AGPLAGYPVVDMGIR	316	589	538	301	734	261
Trypsin	4500000000	SwissProt.Escherichia.coli.K12	P0A6M8	Elongation factor G	wt_tgt_total_extract_20180605_No3.14737.14737.2	2	IATDPFVGNLTFFR	251	732	931	573	1037	266
Trypsin	4500000000	SwissProt.Escherichia.coli.K12	P0A6M8	Elongation factor G	wt_tgt_total_extract_20180606_No1_R02.12936.12936.2	2	LAASIAFK	2932	2893	3813	3523	3294	3052
Trypsin	4500000000	SwissProt.Escherichia.coli.K12	P0A6M8	Elongation factor G	wt_tgt_total_extract_20180605_No2.7363.7563.2	2	IAFVNK	3702	2574	4003	3853	4426	2865
Trypsin	4500000000	SwissProt.Escherichia.coli.K12	P0A6M8	Elongation factor G	wt_tgt_total_extract_20180605_No2.1243.1243.2	2	GIQEQLK	1575	2216	1743	1458	2110	976
Trypsin	4500000000	SwissProt.Escherichia.coli.K12	P0A6M8	Elongation factor G	wt_tgt_total_extract_20180605_No2.14158.14158.2	2	ASYTMEFLK	600	381	956	1137	1056	1002
Trypsin	4500000000	SwissProt.Escherichia.coli.K12	P0A6M8	Elongation factor G	wt_tgt_total_extract_20180605_No1.14190.14190.2	2	AGDIAAAIGLK	854	763	1030	385	948	633
Trypsin	4500000000	SwissProt.Escherichia.coli.K12	P0A6M8	Elongation factor G	wt_tgt_total_extract_20180605_No3.0990.0990.2	2	AGPLAGYPVVDMGIR	798	513	331	271	342	671
Trypsin	4500000000	SwissProt.Escherichia.coli.K12	P0A6M8	Elongation factor G	wt_tgt_total_extract_20180605_No1.20262.20262.3	3	GITITSAATTAFWSGMAK	1546	749	1556	1584	1287	914
Trypsin	4500000000	SwissProt.Escherichia.coli.K12	P0A6M8	Elongation factor G	wt_tgt_total_extract_20180606_No2_R02.7653.7930.3	3	AGDIAAAIGLK	668	1120	1500	848	2130	1053
Trypsin	4500000000	SwissProt.Escherichia.coli.K12	P0A6M8	Elongation factor G	wt_tgt_total_extract_20180605_No3.2403.2403.3	3	MEFPEPVISIAVEPK	644	549	777	315	582	301
Trypsin	4500000000	SwissProt.Escherichia.coli.K12	P0A6M8	Elongation factor G	wt_tgt_total_extract_20180605_No1.20174.20174.3	3	GITITSAATTAFWSGMAK	1006	793	1160	952	1391	826
Trypsin	4500000000	SwissProt.Escherichia.coli.K12	P0A6M8	Elongation factor G	wt_tgt_total_extract_20180606_No1_R02.27353.27353.2	2	IATDPFVGNLTFFR	640	571	1098	749	687	1189
Trypsin	4500000000	SwissProt.Escherichia.coli.K12	P0A6M8	Elongation factor G	wt_tgt_total_extract_20180605_No2.11829.11829.2	2	LAASIAFK	1007	1010	1327	868	1251	1205
Trypsin	4500000000	SwissProt.Escherichia.coli.K12	P0A6M8	Elongation factor G	wt_tgt_total_extract_20180606_No1_R02.3895.3895.2	2	GIQEQLK	1407	1027	1531	735	2284	1421
Trypsin	4500000000	SwissProt.Escherichia.coli.K12	P0A6M8	Elongation factor G	wt_tgt_total_extract_20180606_No2_R02.21737.21737.2	2	IATDPFVGNLTFFR	839	1182	1799	980	701	718
Trypsin	4500000000	SwissProt.Escherichia.coli.K12	P0A6M8	Elongation factor G	wt_tgt_total_extract_20180606_No1_R02.15479.15479.2	2	AGDIAAAIGLK	1468	1462	1522	1275	704	1345
Trypsin	4500000000	SwissProt.Escherichia.coli.K12	P0A6M8	Elongation factor G	wt_tgt_total_extract_20180606_No1_R02.2450.2514.2	2	VVNQIK	4353	4348	3576	5430	5341	4750
Trypsin	4500000000	SwissProt.Escherichia.coli.K12	P0A6M8	Elongation factor G	wt_tgt_total_extract_20180606_No1_R02.4161.4161.2	2	GIQEQLK	971	1263	655	1285	450	636
Trypsin	4500000000	SwissProt.Escherichia.coli.K12	P0A6M8	Elongation factor G	wt_tgt_total_extract_20180606_No3_R02.20621.20621.2	2	IATDPFVGNLTFFR	544	435	667	478	441	259
Trypsin	4500000000	SwissProt.Escherichia.coli.K12	P0A6M8	Elongation factor G	wt_tgt_total_extract_20180605_No2.8891.8891.2	2	MGANFLK	490	1609	1227	1576	1040	1360
Trypsin	4500000000	SwissProt.Escherichia.coli.K12	P0A6M8	Elongation factor G	wt_tgt_total_extract_20180605_No1.8397.8397.2	2	IAFVNK	683	1524	2249	1120	1657	923
Trypsin	4500000000	SwissProt.Escherichia.coli.K12	P0A6M8	Elongation factor G	wt_tgt_total_extract_20180606_No3_R02.2605.2605.2	2	AGDIAAAIGLK	425	926	1228	878	991	628
Trypsin	4500000000	SwissProt.Escherichia.coli.K12	P0A6M8	Elongation factor G	wt_tgt_total_extract_20180606_No3_R02.2457.2457.3	3	AGDIAAAIGLK	551	904	754	435	528	445
Trypsin	4500000000	SwissProt.Escherichia.coli.K12	P0A6M8	Elongation factor G	wt_tgt_total_extract_20180606_No3_R02.1013.1013.2	2	GYEFINDIK	1123	1410	1041	1039	1234	942
Trypsin	4500000000	SwissProt.Escherichia.coli.K12	P0A6M8	Elongation factor G	wt_tgt_total_extract_20180605_No1.4283.4283.2	2	VVNQIK	488	1521	1833	982	1198	1537
Trypsin	4500000000	SwissProt.Escherichia.coli.K12	P0A6M8	Elongation factor G	wt_tgt_total_extract_20180605_No2.16386.16386.2	2	AGDIAAAIGLK	810	940	845	874	1071	1211
Trypsin	4500000000	SwissProt.Escherichia.coli.K12	P0A6M8	Elongation factor G	wt_tgt_total_extract_20180605_No1.12153.12153.2	2	GYEFINDIK	1281	583	1087	533	728	535
Trypsin	4500000000	SwissProt.Escherichia.coli.K12	P0A6M8	Elongation factor G	wt_tgt_total_extract_20180605_No1.5119.5119.2	2	GIQEQLK	932	1418	471	717	832	286
Trypsin	4500000000	SwissProt.Escherichia.coli.K12	P0A6M8	Elongation factor G	wt_tgt_total_extract_20180605_No2.19758.19758.3	3	mEFPEPVISIAVEPK	346	384	712	277	676	504
Trypsin	4500000000	SwissProt.Escherichia.coli.K12	P0A6M8	Elongation factor G	wt_tgt_total_extract_20180606_No2_R02.2162.2162.2	2	ASYTMEFLK	795	386	1067	619	1189	731
Trypsin	4500000000	SwissProt.Escherichia.coli.K12	P0A6M8	Elongation factor G	wt_tgt_total_extract_20180606_No2_R02.2227.2227.2	2	ASYTMEFLK	583	676	1277	464	1298	902
Trypsin	4500000000	SwissProt.Escherichia.coli.K12	P0A6M8	Elongation factor G	wt_tgt_total_extract_20180605_No2.16961.16961.2	2	AGPLAGYPVVDMGIR	455	280	396	850	799	265
Trypsin	4500000000	SwissProt.Escherichia.coli.K12	P0A6M8	Elongation factor G	wt_tgt_total_extract_20180605_No2.11955.11955.2	2	LAASIAFK	768	725	1436	1143	1256	1066
Trypsin	4500000000	SwissProt.Escherichia.coli.K12	P0A6M8	Elongation factor G	wt_tgt_total_extract_20180606_No1_R02.3942.3942.3	3	GIQEQLK	334	279	598	1156	970	638
Trypsin	4500000000	SwissProt.Escherichia.coli.K12	P0A6M8	Elongation factor G	wt_tgt_total_extract_20180605_No2.4837.4837.2	2	MGLALGR	742	692	1339	1231	1209	2014
Trypsin	4500000000	SwissProt.Escherichia.coli.K12	P0A6M8	Elongation factor G	wt_tgt_total_extract_20180606_No3_R02.19036.19036.3	3	GITITSAATTAFWSGMAK	1137	1445	1370	615	1279	866
Trypsin	4500000000	SwissProt.Escherichia.coli.K12	P0A6M8	Elongation factor G	wt_tgt_total_extract_20180605_No2.0941.0941.2	2	GQESEVTGVK	1367	901	907	1037	1390	489
Trypsin	4500000000	SwissProt.Escherichia.coli.K12	P0A6M8	Elongation factor G	wt_tgt_total_extract_20180605_No2.14118.14118.2	2	ASYTMEFLK	1162	1088	1563	1303	1270	1041
Trypsin	4500000000	SwissProt.Escherichia.coli.K12	P0A6M8	Elongation factor G	wt_tgt_total_extract_20180605_No3.16450.16533.3	3	IHAEVPLSEmFGYATQLR	1951	1573	1807	883	1300	1378
Trypsin	4500000000	SwissProt.Escherichia.coli.K12	P0A6M8	Elongation factor G	wt_tgt_total_extract_20180606_No2_R02.7524.7524.2	2	AGDIAAAIGLK	868	823	913	1527	1082	731
Trypsin	4500000000	SwissProt.Escherichia.coli.K12	P0A6M8	Elongation factor G	wt_tgt_total_extract_20180606_No3_R02.2473.2473.2	2	AGDIAAAIGLK	1238	1176	1478	613	593	489
Trypsin	4500000000	SwissProt.Escherichia.coli.K12	P0A6M8	Elongation factor G	wt_tgt_total_extract_20180605_No2.12022.12022.2	2	LAASIAFK	1042	1135	1599	1029	700	697
Trypsin	4500000000	SwissProt.Escherichia.coli.K12	P0A6M8	Elongation factor G	wt_tgt_total_extract_20180605_No2.28693.28870.3	3	IHAEVPLSEmFGYATQLR	910	1963	2007	1046	780	865
Trypsin	4500000000	SwissProt.Escherichia.coli.K12	P0A6M8	Elongation factor G	wt_tgt_total_extract_20180605_No1.4983.4983.2	2	GIQEQLK	834	1185	1143	1185	1310	988
Trypsin	4500000000	SwissProt.Escherichia.coli.K12	P0A6M8	Elongation factor G	wt_tgt_total_extract_20180605_No1.5082.5082.2	2	GIQEQLK	680	802	598	772	829	939
Trypsin	4500000000	SwissProt.Escherichia.coli.K12	P0A6M8	Elongation factor G	wt_tgt_total_extract_20180605_No1.8447.8447.2	2	IAFVNK	538	920	1545	659	1368	1140
Trypsin	4500000000	SwissProt.Escherichia.coli.K12	P0A6M8	Elongation factor G	wt_tgt_total_extract_20180605_No3.2238.2238.3	3	MEFPEPVISIAVEPK	664	670	715	654	654	406
Trypsin	4500000000	SwissProt.Escherichia.coli.K12	P0A6M8	Elongation factor G	wt_tgt_total_extract_20180606_No1_R02.3394.3394.2	2	GIQEQLK	578	1385	1260	1174	911	855
Trypsin	4500000000	SwissProt.Escherichia.coli.K12	P0A6M8	Elongation factor G	wt_tgt_total_extract_20180605_No1.7992.7992.2	2	IAFVNK	1345	2022	1453	1015	675	1166
Trypsin	4500000000	SwissProt.Escherichia.coli.K12	P0A6M8	Elongation factor G	wt_tgt_total_extract_20180605_No1.21723.21723.3	3	IHAEVPLSEmFGYATQLR	512	1113	311	628	429	420
Trypsin	4500000000	SwissProt.Escherichia.coli.K12	P0A6M8	Elongation factor G	wt_tgt_total_extract_20180605_No2.14077.14077.2	2	ASYTMEFLK	465	855	2100	1396	696	1012
Trypsin	4500000000	SwissProt.Escherichia.coli.K12	P0A6M8	Elongation factor G	wt_tgt_total_extract_20180605_No3.1656.1656.2	2	VLNNEIILVTCGSAFK	460	331	637	291	551	585
Trypsin	4500000000	SwissProt.Escherichia.coli.K12	P0A6M8	Elongation factor G	wt_tgt_total_extract_20180605_No2.24911.24911.2	2	VLNNEIILVTCGSAFK	254	448	312	525	269	382
Trypsin	4500000000	SwissProt.Escherichia.coli.K12	P0A6M8	Elongation factor G	wt_tgt_total_extract_20180605_No1.11099.11099.3	3	GGVIPGEYIPAVDK	728	744	664	878	1131	1137
Trypsin	19600000000	SwissProt.Escherichia.coli.K12	P0CE47	Elongation factor Tu 1	wt_tgt_total_extract_20180606_No2_R02.9253.9891.3	3	ELLSQYDFPGDDTPIVR	2466	938	2940	2058	1750	2248
Trypsin	19600000000	SwissProt.Escherichia.coli.K12	P0CE47	Elongation factor Tu 1	wt_tgt_total_extract_20180606_No1_R02.34566.35164.3	3	ILELAGFLDSYIPEPER	1161	1874	2227	1888	2435	1106
Trypsin	19600000000	SwissProt.Escherichia.coli.K12	P0CE47	Elongation factor Tu 1	wt_tgt_total_extract_20180605_No3.23976.24249.3	3	CDMVDDEELLELVEMEVR	497	402	958	1315	1682	999
Trypsin	19600000000	SwissProt.Escherichia.coli.K12	P0CE47	Elongation factor Tu 1	wt_tgt_total_extract_20180606_No2_R02.10165.10408.3	3	ELLSQYDFPGDDTPIVR	549	1030	1149	1314	1184	1102
Trypsin	19600000000	SwissProt.Escherichia.coli.K12	P0CE47	Elongation factor Tu 1	wt_tgt_total_extract_20180606_No3_R02.6776.7240.3	3	ELLSQYDFPGDDTPIVR	1390	1512	2054	718	2014	1668
Trypsin	19600000000	SwissProt.Escherichia.coli.K12	P0CE47	Elongation factor Tu 1	wt_tgt_total_extract_20180606_No3_R02.7581.7848.3	3	ELLSQYDFPGDDTPIVR	509	917	802	850	450	737
Trypsin	19600000000	SwissProt.Escherichia.coli.K12	P0CE47	Elongation factor Tu 1	wt_tgt_total_extract_20180606_No3_R02.31988.32641.3	3	ILELAGFLDSYIPEPER	747	1831	1056	2411	1413	1313
Trypsin	19600000000	SwissProt.Escherichia.coli.K12	P0CE47	Elongation factor Tu 1	wt_tgt_total_extract_20180606_No3_R02.28790.29049.3	3	CDMVDDEELLELVEMEVR	1131	991	1008	1517	740	785
Trypsin	19600000000	SwissProt.Escherichia.coli.K12	P0CE47	Elongation factor Tu 1	wt_tgt_total_extract_20180606_No3_R02.4573.5257.3	3	ELLSQYDFPGDDTPIVR	1309	1410	1973	2747	1628	1253
Trypsin	19600000000	SwissProt.Escherichia.coli.K12	P0CE47	Elongation factor Tu 1	wt_tgt_total_extract_20180606_No3_R02.3771.4406.3	3	ELLSQYDFPGDDTPIVR	772	1117	2519	544	1171	717
Trypsin	19600000000	SwissProt.Escherichia.coli.K12	P0CE47	Elongation factor Tu 1	wt_tgt_total_extract_20180605_No1.15042.15423.3	3	ELLSQYDFPGDDTPIVR	2573	3493	1937	3391	4447	2592
Trypsin	19600000000	SwissProt.Escherichia.coli.K12	P0CE47	Elongation factor Tu 1	wt_tgt_total_extract_20180605_No3.26359.26965.3	3	ILELAGFLDSYIPEPER	2330	2762	2183	1965	1860	1645
Trypsin	19600000000	SwissProt.Escherichia.coli.K12	P0CE47	Elongation factor Tu 1	wt_tgt_total_extract_20180605_No1.27015.27511.3	3	ILELAGFLDSYIPEPER	563	1197	686	351	417	275
Trypsin	19600000000	SwissProt.Escherichia.coli.K12	P0CE47	Elongation factor Tu 1	wt_tgt_total_extract_20180605_No1.14247.14997.3	3	ELLSQYDFPGDDTPIVR	1746	2662	2496	1529	1845	1330
Trypsin	19600000000	SwissProt.Escherichia.coli.K12	P0CE47	Elongation factor Tu 1	wt_tgt_total_extract_20180606_No3_R02.5322.5993.3	3	ELLSQYDFPGDDTPIVR	1838	1434	2948	2855	2589	2033
Trypsin	19600000000	SwissProt.Escherichia.coli.K12	P0CE47	Elongation factor Tu 1	wt_tgt_total_extract_20180605_No2.17580.17748.2	2	FESEVYILSK	3414	2875	2606	3498	3046	2113
Trypsin	19600000000	SwissProt.Escherichia.coli.K12	P0CE47	Elongation factor Tu 1	wt_tgt_total_extract_20180606_No3_R02.6054.6715.3	3	ELLSQYDFPGDDTPIVR	1859	3503	2333	2827	1812	2931
Trypsin	19600000000	SwissProt.Escherichia.coli.K12	P0CE47	Elongation factor Tu 1	wt_tgt_total_extract_20180606_No2_R02.32413.33034.3	3	ILELAGFLDSYIPEPER	1559	1661	1676	1219	2210	2396
Trypsin	19600000000	SwissProt.Escherichia.coli.K12	P0CE47	Elongation factor Tu 1	wt_tgt_total_extract_20180605_No2.17576.18268.3	3	ELLSQYDFPGDDTPIVR	2041	3300	2448	2607	2554	2802
Trypsin	19600000000	SwissProt.Escherichia.coli.K12	P0CE47	Elongation factor Tu 1	wt_tgt_total_extract_20180606_No2_R02.9238.9992.2	2	ELLSQYDFPGDDTPIVR	2888	2937	2398	2957	3204	3601
Trypsin	19600000000	SwissProt.Escherichia.coli.K12	P0CE47	Elongation factor Tu 1	wt_tgt_total_extract_20180606_No2_R02.20927.21240.2	2	TTLTAAITTVLAK	3554	2764	4079	3527	4469	2784
Trypsin	19600000000	SwissProt.Escherichia.coli.K12	P0CE47	Elongation factor Tu 1	wt_tgt_total_extract_20180605_No2.17769.18527.2	2	ELLSQYDFPGDDTPIVR	3582	2810	3323	2319	3003	3056
Trypsin	19600000000	SwissProt.Escherichia.coli.K12	P0CE47	Elongation factor Tu 1	wt_tgt_total_extract_20180606_No1_R02.32248.32551.2	2	QVGVPYIIVFLNK	3835	3664	4482	4060	4546	3277
Trypsin	19600000000	SwissProt.Escherichia.coli.K12	P0CE47	Elongation factor Tu 1	wt_tgt_total_extract_20180605_No1.27412.27559.2	2	ILELAGFLDSYIPEPER	368	1129	543	604	603	436
Trypsin	19600000000	SwissProt.Escherichia.coli.K12	P0CE47	Elongation factor Tu 1	wt_tgt_total_extract_20180605_No2.36383.36853.3	3	ILELAGFLDSYIPEPER	490	465	648	273	1168	547
Trypsin	19600000000	SwissProt.Escherichia.coli.K12	P0CE47	Elongation factor Tu 1	wt_tgt_total_extract_20180606_No3_R02.10234.10495.3	3	MVVTLIHPIAMDDGLR	803	730	857	630	1625	637
Trypsin	19600000000	SwissProt.Escherichia.coli.K12	P0CE47	Elongation factor Tu 1	wt_tgt_total_extract_20180606_No3_R02.6654.7269.2	2	ELLSQYDFPGDDTPIVR	473	1176	1132	708	1430	429
Trypsin	19600000000	SwissProt.Escherichia.coli.K12	P0CE47	Elongation factor Tu 1	wt_tgt_total_extract_20180606_No3_R02.27627.27991.4	4	AIDKPFLLPIEDVFSISGR	2218	1258	4012	1666	2673	2676
Trypsin	19600000000	SwissProt.Escherichia.coli.K12	P0CE47	Elongation factor Tu 1	wt_tgt_total_extract_20180605_No2.20681.20954.3	3	MVVTLIHPIAMDDGLR	992	1548	972	1154	1927	1285
Trypsin	19600000000	SwissProt.Escherichia.coli.K12	P0CE47	Elongation factor Tu 1	wt_tgt_total_extract_20180605_No2.33387.33648.4	4	AIDKPFLLPIEDVFSISGR	1540	1997	3787	1653	2419	1503
Trypsin	19600000000	SwissProt.Escherichia.coli.K12	P0CE47	Elongation factor Tu 1	wt_tgt_total_extract_20180606_No3_R02.25944.26176.2	2	QVGVPYIIVFLNK	4344	4254	3950	4587	5403	4042
Trypsin	19600000000	SwissProt.Escherichia.coli.K12	P0CE47	Elongation factor Tu 1	wt_tgt_total_extract_20180605_No3.26406.26816.2	2	ILELAGFLDSYIPEPER	2683	2962	2864	2309	3307	3189
Trypsin	19600000000	SwissProt.Escherichia.coli.K12	P0CE47	Elongation factor Tu 1	wt_tgt_total_extract_20180605_No1.14638.15345.2	2	ELLSQYDFPGDDTPIVR	1281	2561	1974	2303	2024	1419
Trypsin	19600000000	SwissProt.Escherichia.coli.K12	P0CE47	Elongation factor Tu 1	wt_tgt_total_extract_20180606_No3_R02.5567.6220.2	2	ELLSQYDFPGDDTPIVR	1449	2251	1302	1845	1831	2557
Trypsin	19600000000	SwissProt.Escherichia.coli.K12	P0CE47	Elongation factor Tu 1	wt_tgt_total_extract_20180605_No2.36747.36967.2	2	ILELAGFLDSYIPEPER	2008	1445	1344	1898	2146	1200
Trypsin	19600000000	SwissProt.Escherichia.coli.K12	P0CE47	Elongation factor Tu 1	wt_tgt_total_extract_20180606_No2_R02.13051.13671.3	3	MVVTLIHPIAMDDGLR	1557	1736	2189	2419	2698	2608
Trypsin	19600000000	SwissProt.Escherichia.coli.K12	P0CE47	Elongation factor Tu 1	wt_tgt_total_extract_20180605_No3.21017.21431.2	2	QVGVPYIIVFLNK	2096	2608	3920	2156	4406	3101
Trypsin	19600000000	SwissProt.Escherichia.coli.K12	P0CE47	Elongation factor Tu 1	wt_tgt_total_extract_20180606_No3_R02.5090.5749.2	2	ELLSQYDFPGDDTPIVR	652	511	547	726	598	381
Trypsin	19600000000	SwissProt.Escherichia.coli.K12	P0CE47	Elongation factor Tu 1	wt_tgt_total_extract_20180605_No1.24678.24788.4	4	AIDKPFLLPIEDVFSISGR	387	337	1345	615	729	746
Trypsin	19600000000	SwissProt.Escherichia.coli.K12	P0CE47	Elongation factor Tu 1	wt_tgt_total_extract_20180605_No2.36418.36888.3	3	ILELAGFLDSYIPEPER	505	616	666	883	659	521
Trypsin	19600000000	SwissProt.Escherichia.coli.K12	P0CE47	Elongation factor Tu 1	wt_tgt_total_extract_20180605_No1.16580.17055.3	3	MVVTLIHPIAMDDGLR	1313	1404	1466	1598	3084	1221
Trypsin	19600000000	SwissProt.Escherichia.coli.K12	P0CE47	Elongation factor Tu 1	wt_tgt_total_extract_20180605_No3.27003.27469.3	3	ILELAGFLDSYIPEPER	1768	807	2257	1327	1047	911
Trypsin	19600000000	SwissProt.Escherichia.coli.K12	P0CE47	Elongation factor Tu 1	wt_tgt_total_extract_20180606_No1_R02.37255.37459.2	2	ILELAGFLDSYIPEPER	2310	1133	2747	1921	2187	2456
Trypsin	19600000000	SwissProt.Escherichia.coli.K12	P0CE47	Elongation factor Tu 1	wt_tgt_total_extract_20180606_No3_R02.32091.32364.2	2	ILELAGFLDSYIPEPER	903	1004	939	2011	1701	1496
Trypsin	19600000000	SwissProt.Escherichia.coli.K12	P0CE47	Elongation factor Tu 1	wt_tgt_total_extract_20180606_No1_R02.8874.9055.2	2	ALEGDAEWEAK	7683	6962	9753	7984	8824	7598
Trypsin	19600000000	SwissProt.Escherichia.coli.K12	P0CE47	Elongation factor Tu 1	wt_tgt_total_extract_20180606_No1_R02.19320.19732.3	3	MVVTLIHPIAMDDGLR	3066	1268	2009	3396	3274	2197
Trypsin	19600000000	SwissProt.Escherichia.coli.K12	P0CE47	Elongation factor Tu 1	wt_tgt_total_extract_20180606_No2_R02.32463.32797.2	2	ILELAGFLDSYIPEPER	2008	2778	1882	2355	3465	2825
Trypsin	19600000000	SwissProt.Escherichia.coli.K12	P0CE47	Elongation factor Tu 1	wt_tgt_total_extract_20180606_No3_R02.25984.25984.2	2	QVGVPYIIVFLNK	532	766	389	365	844	422
Trypsin	19600000000	SwissProt.Escherichia.coli.K12	P0CE47	Elongation factor Tu 1	wt_tgt_total_extract_20180605_No2.26937.27100.2	2	TTLTAAITTVLAK	1175	1777	1376	1189	1922	1367
Trypsin	19600000000	SwissProt.Escherichia.coli.K12	P0CE47	Elongation factor Tu 1	wt_tgt_total_extract_20180605_No2.6874.7143.2	2	ALEGDAEWEAK	3416	5291	5414	6170	5230	3810
Trypsin	19600000000	SwissProt.Escherichia.coli.K12	P0CE47	Elongation factor Tu 1	wt_tgt_total_extract_20180606_No3_R02.25912.26253.3	3	QVGVPYIIVFLNK	3527	4396	5734	5052	5192	4421
Trypsin	19600000000	SwissProt.Escherichia.coli.K12	P0CE47	Elongation factor Tu 1	wt_tgt_total_extract_20180605_No2.36153.36622.3	3	ILELAGFLDSYIPEPER	318	396	1483	283	635	564
Trypsin	19600000000	SwissProt.Escherichia.coli.K12	P0CE47	Elongation factor Tu 1	wt_tgt_total_extract_20180605_No2.32180.32269.2	2	QVGVPYIIVFLNK	2094	1779	2024	2548	1507	1118
Trypsin	19600000000	SwissProt.Escherichia.coli.K12	P0CE47	Elongation factor Tu 1	wt_tgt_total_extract_20180606_No1_R02.16941.17366.2	2	ELLSQYDFPGDDTPIVR	571	605	1230	680	670	794
Trypsin	19600000000	SwissProt.Escherichia.coli.K12	P0CE47	Elongation factor Tu 1	wt_tgt_total_extract_20180606_No1_R02.7828.8005.2	2	AFDQIDNAPEEK	12120	11583	11391	11148	11392	13239
Trypsin	19600000000	SwissProt.Escherichia.coli.K12	P0CE47	Elongation factor Tu 1	wt_tgt_total_extract_20180606_No2_R02.26447.26807.3	3	QVGVPYIIVFLNK	3523	3996	5761	4362	5045	4411
Trypsin	19600000000	SwissProt.Escherichia.coli.K12	P0CE47	Elongation factor Tu 1	wt_tgt_total_extract_20180606_No1_R02.32305.32521.3	3	QVGVPYIIVFLNK	2619	3588	3785	4797	3248	2575
Trypsin	19600000000	SwissProt.Escherichia.coli.K12	P0CE47	Elongation factor Tu 1	wt_tgt_total_extract_20180605_No3.22304.22427.3	3	CDMVDDEELLELVEmEVR	822	673	775	502	736	779
Trypsin	19600000000	SwissProt.Escherichia.coli.K12	P0CE47	Elongation factor Tu 1	wt_tgt_total_extract_20180605_No3.20973.21460.3	3	QVGVPYIIVFLNK	4360	4404	5762	6493	5233	5751
Trypsin	19600000000	SwissProt.Escherichia.coli.K12	P0CE47	Elongation factor Tu 1	wt_tgt_total_extract_20180605_No2.1116.1116.2	2	TVGAGVVAK	4315	1961	3240	3443	3566	2553
Trypsin	19600000000	SwissProt.Escherichia.coli.K12	P0CE47	Elongation factor Tu 1	wt_tgt_total_extract_20180606_No3_R02.27957.27957.3	3	AIDKPFLLPIEDVFSISGR	760	925	2568	704	1498	790
Trypsin	19600000000	SwissProt.Escherichia.coli.K12	P0CE47	Elongation factor Tu 1	wt_tgt_total_extract_20180605_No3.0961.0961.2	2	ELLSQYDFPGDDTPIVR	343	746	1268	482	1077	541
Trypsin	19600000000	SwissProt.Escherichia.coli.K12	P0CE47	Elongation factor Tu 1	wt_tgt_total_extract_20180606_No2_R02.21003.21003.2	2	TTLTAAITTVLAK	1827	1170	964	1121	1577	1031
Trypsin	19600000000	SwissProt.Escherichia.coli.K12	P0CE47	Elongation factor Tu 1	wt_tgt_total_extract_20180606_No1_R02.13415.13504.2	2	VGEEVEIVGIK	4318	4241	6189	5517	6138	5414
Trypsin	19600000000	SwissProt.Escherichia.coli.K12	P0CE47	Elongation factor Tu 1	wt_tgt_total_extract_20180605_No2.27021.27021.2	2	TTLTAAITTVLAK	1272	783	784	883	710	384
Trypsin	19600000000	SwissProt.Escherichia.coli.K12	P0CE47	Elongation factor Tu 1	wt_tgt_total_extract_20180605_No1.23791.24110.3	3	QVGVPYIIVFLNK	2227	1813	3445	2245	2824	1953
Trypsin	19600000000	SwissProt.Escherichia.coli.K12	P0CE47	Elongation factor Tu 1	wt_tgt_total_extract_20180605_No2.2369.3027.3	3	AFDQIDNAPEEK	4439	7938	5174	6823	6658	5830
Trypsin	19600000000	SwissProt.Escherichia.coli.K12	P0CE47	Elongation factor Tu 1	wt_tgt_total_extract_20180606_No3_R02.3297.3921.3	3	ELLSQYDFPGDDTPIVR	435	784	691	462	1729	708
Trypsin	19600000000	SwissProt.Escherichia.coli.K12	P0CE47	Elongation factor Tu 1	wt_tgt_total_extract_20180605_No2.31946.32352.3	3	QVGVPYIIVFLNK	4450	5303	4825	4698	6025	3857
Trypsin	19600000000	SwissProt.Escherichia.coli.K12	P0CE47	Elongation factor Tu 1	wt_tgt_total_extract_20180605_No2.5803.6828.2	2	AGENVGVLLR	6578	7291	9292	9084	11025	8739
Trypsin	19600000000	SwissProt.Escherichia.coli.K12	P0CE47	Elongation factor Tu 1	wt_tgt_total_extract_20180605_No2.32962.33080.3	3	CDMVDDEELLELVEmEVR	890	577	978	802	922	467
Trypsin	19600000000	SwissProt.Escherichia.coli.K12	P0CE47	Elongation factor Tu 1	wt_tgt_total_extract_20180605_No2.33371.33607.3	3	AIDKPFLLPIEDVFSISGR	4487	4547	11779	5731	6189	5213
Trypsin	19600000000	SwissProt.Escherichia.coli.K12	P0CE47	Elongation factor Tu 1	wt_tgt_total_extract_20180605_No2.6555.6555.2	2	AGENVGVLLR	2108	1652	1487	1727	2529	2574
Trypsin	19600000000	SwissProt.Escherichia.coli.K12	P0CE47	Elongation factor Tu 1	wt_tgt_total_extract_20180605_No3.13132.13807.3	3	TTLTAAITTVLAK	4993	5012	6730	5253	5454	4229
Trypsin	19600000000	SwissProt.Escherichia.coli.K12	P0CE47	Elongation factor Tu 1	wt_tgt_total_extract_20180605_No2.3618.4206.3	3	AFDQIDNAPEEK	4698	6258	6172	5797	5631	5116
Trypsin	19600000000	SwissProt.Escherichia.coli.K12	P0CE47	Elongation factor Tu 1	wt_tgt_total_extract_20180605_No2.3967.4539.3	3	AFDQIDNAPEEK	2983	4775	6801	5085	5025	5119
Trypsin	19600000000	SwissProt.Escherichia.coli.K12	P0CE47	Elongation factor Tu 1	wt_tgt_total_extract_20180606_No2_R02.26593.26706.2	2	QVGVPYIIVFLNK	706	955	989	571	710	800
Trypsin	19600000000	SwissProt.Escherichia.coli.K12	P0CE47	Elongation factor Tu 1	wt_tgt_total_extract_20180605_No3.0984.0984.2	2	FESEVYILSK	1684	630	1438	1638	727	1902
Trypsin	19600000000	SwissProt.Escherichia.coli.K12	P0CE47	Elongation factor Tu 1	wt_tgt_total_extract_20180605_No2.2897.3441.3	3	AFDQIDNAPEEK	4385	3776	5107	4069	3724	4811
Trypsin	19600000000	SwissProt.Escherichia.coli.K12	P0CE47	Elongation factor Tu 1	wt_tgt_total_extract_20180606_No1_R02.7018.7018.2	2	STCTGVEMFR	3888	1987	3814	3588	3684	2802
Trypsin	19600000000	SwissProt.Escherichia.coli.K12	P0CE47	Elongation factor Tu 1	wt_tgt_total_extract_20180605_No3.21309.21309.2	2	QVGVPYIIVFLNK	536	431	696	452	709	611
Trypsin	19600000000	SwissProt.Escherichia.coli.K12	P0CE47	Elongation factor Tu 1	wt_tgt_total_extract_20180606_No2_R02.8805.9321.3	3	FESEVYILSK	3538	2291	4790	2888	3316	3719
Trypsin	19600000000	SwissProt.Escherichia.coli.K12	P0CE47	Elongation factor Tu 1	wt_tgt_total_extract_20180606_No2_R02.1119.1119.2	2	VGEEVEIVGIK	1744	3583	3530	1977	2906	2023
Trypsin	19600000000	SwissProt.Escherichia.coli.K12	P0CE47	Elongation factor Tu 1	wt_tgt_total_extract_20180606_No1_R02.2552.3250.2	2	TVGAGVVAK	5913	8592	11735	6832	9702	8970
Trypsin	19600000000	SwissProt.Escherichia.coli.K12	P0CE47	Elongation factor Tu 1	wt_tgt_total_extract_20180605_No1.24638.24738.3	3	AIDKPFLLPIEDVFSISGR	1467	599	3791	1034	1585	2387
Trypsin	19600000000	SwissProt.Escherichia.coli.K12	P0CE47	Elongation factor Tu 1	wt_tgt_total_extract_20180605_No2.33564.33564.3	3	AIDKPFLLPIEDVFSISGR	471	696	2417	1472	1223	662
Trypsin	19600000000	SwissProt.Escherichia.coli.K12	P0CE47	Elongation factor Tu 1	wt_tgt_total_extract_20180606_No2_R02.20940.21622.3	3	TTLTAAITTVLAK	4050	3763	5195	2823	2651	4459
Trypsin	19600000000	SwissProt.Escherichia.coli.K12	P0CE47	Elongation factor Tu 1	wt_tgt_total_extract_20180606_No1_R02.26852.26928.3	3	TTLTAAITTVLAK	922	1037	2079	777	935	580
Trypsin	19600000000	SwissProt.Escherichia.coli.K12	P0CE47	Elongation factor Tu 1	wt_tgt_total_extract_20180605_No2.2985.3537.3	3	AFDQIDNAPEEK	1980	2617	3382	3157	2271	2542
Trypsin	19600000000	SwissProt.Escherichia.coli.K12	P0CE47	Elongation factor Tu 1	wt_tgt_total_extract_20180605_No3.13247.13933.3	3	TTLTAAITTVLAK	1080	469	2465	1215	834	1123
Trypsin	19600000000	SwissProt.Escherichia.coli.K12	P0CE47	Elongation factor Tu 1	wt_tgt_total_extract_20180605_No2.7206.7206.2	2	ALEGDAEWEAK	1190	871	1516	1638	1604	1261
Trypsin	19600000000	SwissProt.Escherichia.coli.K12	P0CE47	Elongation factor Tu 1	wt_tgt_total_extract_20180605_No3.13444.13444.2	2	TTLTAAITTVLAK	629	379	638	619	487	598
Trypsin	19600000000	SwissProt.Escherichia.coli.K12	P0CE47	Elongation factor Tu 1	wt_tgt_total_extract_20180605_No1.7848.7848.2	2	ALEGDAEWEAK	1221	845	594	1166	735	893
Trypsin	19600000000	SwissProt.Escherichia.coli.K12	P0CE47	Elongation factor Tu 1	wt_tgt_total_extract_20180606_No1_R02.8473.8638.2	2	AGENVGVLLR	13299	12909	17241	13400	20811	15668
Trypsin	19600000000	SwissProt.Escherichia.coli.K12	P0CE47	Elongation factor Tu 1	wt_tgt_total_extract_20180605_No1.20429.20945.3	3	TTLTAAITTVLAK	2943	2513	4123	1971	3064	2572
Trypsin	19600000000	SwissProt.Escherichia.coli.K12	P0CE47	Elongation factor Tu 1	wt_tgt_total_extract_20180605_No1.14917.15082.3	3	FESEVYILSK	2125	2351	4437	2300	2760	4115
Trypsin	19600000000	SwissProt.Escherichia.coli.K12	P0CE47	Elongation factor Tu 1	wt_tgt_total_extract_20180605_No1.13589.13589.3	3	ELLSQYDFPGDDTPIVR	1119	1626	632	666	1357	603
Trypsin	19600000000	SwissProt.Escherichia.coli.K12	P0CE47	Elongation factor Tu 1	wt_tgt_total_extract_20180605_No2.26979.26979.2	2	TTLTAAITTVLAK	876	356	401	793	1277	788
Trypsin	19600000000	SwissProt.Escherichia.coli.K12	P0CE47	Elongation factor Tu 1	wt_tgt_total_extract_20180606_No1_R02.6943.6943.2	2	GITINTSHVEYDTPTR	583	798	1294	965	408	598
Trypsin	19600000000	SwissProt.Escherichia.coli.K12	P0CE47	Elongation factor Tu 1	wt_tgt_total_extract_20180605_No2.26581.27280.3	3	TTLTAAITTVLAK	4175	3343	7596	4545	5893	3363
Trypsin	19600000000	SwissProt.Escherichia.coli.K12	P0CE47	Elongation factor Tu 1	wt_tgt_total_extract_20180605_No2.2522.3149.3	3	AFDQIDNAPEEK	780	1375	1410	778	1027	1876
Trypsin	19600000000	SwissProt.Escherichia.coli.K12	P0CE47	Elongation factor Tu 1	wt_tgt_total_extract_20180606_No3_R02.5576.6228.3	3	FESEVYILSK	3887	3245	5254	5601	4089	3515
Trypsin	19600000000	SwissProt.Escherichia.coli.K12	P0CE47	Elongation factor Tu 1	wt_tgt_total_extract_20180605_No2.26853.26853.2	2	TTLTAAITTVLAK	485	1415	835	983	698	415
Trypsin	19600000000	SwissProt.Escherichia.coli.K12	P0CE47	Elongation factor Tu 1	wt_tgt_total_extract_20180605_No2.17834.17834.2	2	FESEVYILSK	418	762	1010	398	747	1337
Trypsin	19600000000	SwissProt.Escherichia.coli.K12	P0CE47	Elongation factor Tu 1	wt_tgt_total_extract_20180606_No3_R02.19495.20215.3	3	TTLTAAITTVLAK	4447	3278	5327	4208	5973	4408
Trypsin	19600000000	SwissProt.Escherichia.coli.K12	P0CE47	Elongation factor Tu 1	wt_tgt_total_extract_20180606_No3_R02.6288.6873.3	3	FESEVYILSK	2155	2016	4958	1836	2505	2244
Trypsin	19600000000	SwissProt.Escherichia.coli.K12	P0CE47	Elongation factor Tu 1	wt_tgt_total_extract_20180605_No2.17528.17657.3	3	FESEVYILSK	1711	1460	3222	1278	2005	2169
Trypsin	19600000000	SwissProt.Escherichia.coli.K12	P0CE47	Elongation factor Tu 1	wt_tgt_total_extract_20180605_No1.24837.24837.3	3	AIDKPFLLPIEDVFSISGR	860	302	1902	419	899	495
Trypsin	19600000000	SwissProt.Escherichia.coli.K12	P0CE47	Elongation factor Tu 1	wt_tgt_total_extract_20180606_No3_R02.6347.6935.3	3	FESEVYILSK	2044	1730	3951	1232	2024	1215
Trypsin	19600000000	SwissProt.Escherichia.coli.K12	P0CE47	Elongation factor Tu 1	wt_tgt_total_extract_20180605_No3.13989.14263.3	3	TTLTAAITTVLAK	2321	3086	5761	3979	4100	3425
Trypsin	19600000000	SwissProt.Escherichia.coli.K12	P0CE47	Elongation factor Tu 1	wt_tgt_total_extract_20180605_No1.4928.4928.2	2	TVGAGVVAK	354	955	1501	479	1042	754
Trypsin	19600000000	SwissProt.Escherichia.coli.K12	P0CE47	Elongation factor Tu 1	wt_tgt_total_extract_20180605_No1.20261.20895.3	3	TTLTAAITTVLAK	3162	3381	3983	3977	3660	3180
Trypsin	19600000000	SwissProt.Escherichia.coli.K12	P0CE47	Elongation factor Tu 1	wt_tgt_total_extract_20180605_No1.20787.20787.2	2	TTLTAAITTVLAK	663	472	602	393	545	559
Trypsin	19600000000	SwissProt.Escherichia.coli.K12	P0CE47	Elongation factor Tu 1	wt_tgt_total_extract_20180606_No2_R02.9072.9072.2	2	FESEVYILSK	453	769	1387	985	797	746
Trypsin	19600000000	SwissProt.Escherichia.coli.K12	P0CE47	Elongation factor Tu 1	wt_tgt_total_extract_20180605_No3.21742.21742.3	3	QVGVPYIIVFLNK	1122	518	357	398	644	425
Trypsin	19600000000	SwissProt.Escherichia.coli.K12	P0CE47	Elongation factor Tu 1	wt_tgt_total_extract_20180605_No2.4771.4771.2	2	AFDQIDNAPEEK	1233	385	898	524	830	696
Trypsin	19600000000	SwissProt.Escherichia.coli.K12	P0CE47	Elongation factor Tu 1	wt_tgt_total_extract_20180606_No3_R02.19975.19975.2	2	TTLTAAITTVLAK	365	761	426	1227	638	597
Trypsin	19600000000	SwissProt.Escherichia.coli.K12	P0CE47	Elongation factor Tu 1	wt_tgt_total_extract_20180605_No3.13360.13360.2	2	TTLTAAITTVLAK	411	585	734	335	477	527
Trypsin	19600000000	SwissProt.Escherichia.coli.K12	P0CE47	Elongation factor Tu 1	wt_tgt_total_extract_20180606_No1_R02.26879.26879.2	2	TTLTAAITTVLAK	842	1299	726	498	627	565
Trypsin	19600000000	SwissProt.Escherichia.coli.K12	P0CE47	Elongation factor Tu 1	wt_tgt_total_extract_20180605_No1.11732.11732.2	2	VGEEVEIVGIK	362	525	789	916	873	940
Trypsin	19600000000	SwissProt.Escherichia.coli.K12	P0CE47	Elongation factor Tu 1	wt_tgt_total_extract_20180605_No2.12645.12645.2	2	VGEEVEIVGIK	1417	973	2422	1879	3665	3191
Trypsin	19600000000	SwissProt.Escherichia.coli.K12	P0CE47	Elongation factor Tu 1	wt_tgt_total_extract_20180606_No2_R02.21084.21084.2	2	TTLTAAITTVLAK	347	324	813	695	1205	902
Trypsin	19600000000	SwissProt.Escherichia.coli.K12	P0CE47	Elongation factor Tu 1	wt_tgt_total_extract_20180605_No1.20906.20906.2	2	TTLTAAITTVLAK	1188	889	372	415	867	460
Trypsin	19600000000	SwissProt.Escherichia.coli.K12	P0CE47	Elongation factor Tu 1	wt_tgt_total_extract_20180605_No1.15071.15071.2	2	FESEVYILSK	1241	793	1757	817	1371	778
Trypsin	19600000000	SwissProt.Escherichia.coli.K12	P0CE47	Elongation factor Tu 1	wt_tgt_total_extract_20180605_No3.14074.14074.2	2	TTLTAAITTVLAK	624	439	1085	541	533	356
Trypsin	19600000000	SwissProt.Escherichia.coli.K12	P0CE47	Elongation factor Tu 1	wt_tgt_total_extract_20180605_No2.27142.27142.2	2	TTLTAAITTVLAK	338	740	752	594	445	569
Trypsin	19600000000	SwissProt.Escherichia.coli.K12	P0CE47	Elongation factor Tu 1	wt_tgt_total_extract_20180605_No3.13181.13891.3	3	TTLTAAITTVLAK	1647	1721	2160	1182	1897	773
Trypsin	19600000000	SwissProt.Escherichia.coli.K12	P0CE47	Elongation factor Tu 1	wt_tgt_total_extract_20180605_No2.17706.17706.2	2	FESEVYILSK	1106	987	1285	774	2238	654
Trypsin	19600000000	SwissProt.Escherichia.coli.K12	P0CE47	Elongation factor Tu 1	wt_tgt_total_extract_20180606_No3_R02.5819.6469.3	3	FESEVYILSK	2360	1465	2546	1538	1928	1507
Trypsin	19600000000	SwissProt.Escherichia.coli.K12	P0CE47	Elongation factor Tu 1	wt_tgt_total_extract_20180606_No1_R02.7078.7078.2	2	STCTGVEMFR	1231	2425	1796	1662	895	1445
Trypsin	19600000000	SwissProt.Escherichia.coli.K12	P0CE47	Elongation factor Tu 1	wt_tgt_total_extract_20180606_No2_R02.8952.9033.2	2	FESEVYILSK	1651	1140	2417	840	2588	3013
Trypsin	19600000000	SwissProt.Escherichia.coli.K12	P0CE47	Elongation factor Tu 1	wt_tgt_total_extract_20180605_No2.12708.12708.2	2	VGEEVEIVGIK	1125	1616	1524	2106	1395	1366
Trypsin	19600000000	SwissProt.Escherichia.coli.K12	P0CE47	Elongation factor Tu 1	wt_tgt_total_extract_20180605_No3.13528.13528.2	2	TTLTAAITTVLAK	529	332	842	895	728	843
Trypsin	19600000000	SwissProt.Escherichia.coli.K12	P0CE47	Elongation factor Tu 1	wt_tgt_total_extract_20180605_No2.32138.32138.2	2	QVGVPYIIVFLNK	302	757	791	258	859	413
Trypsin	19600000000	SwissProt.Escherichia.coli.K12	P0CE47	Elongation factor Tu 1	wt_tgt_total_extract_20180605_No1.11774.11774.2	2	VGEEVEIVGIK	509	1751	974	864	851	623
Trypsin	19600000000	SwissProt.Escherichia.coli.K12	P0CE47	Elongation factor Tu 1	wt_tgt_total_extract_20180605_No1.20578.20578.3	3	TTLTAAITTVLAK	655	965	684	569	835	662
Trypsin	19600000000	SwissProt.Escherichia.coli.K12	P0CE47	Elongation factor Tu 1	wt_tgt_total_extract_20180605_No2.6997.6997.2	2	ALEGDAEWEAK	1276	862	2700	1386	1035	1332
Trypsin	19600000000	SwissProt.Escherichia.coli.K12	P0CE47	Elongation factor Tu 1	wt_tgt_total_extract_20180605_No2.6815.6815.2	2	ALEGDAEWEAK	338	521	867	878	583	989
Trypsin	19600000000	SwissProt.Escherichia.coli.K12	P0CE47	Elongation factor Tu 1	wt_tgt_total_extract_20180605_No3.21826.21826.3	3	QVGVPYIIVFLNK	411	408	1057	271	414	487
Trypsin	19600000000	SwissProt.Escherichia.coli.K12	P0CE47	Elongation factor Tu 1	wt_tgt_total_extract_20180605_No2.5150.5150.2	2	AFDQIDNAPEEK	992	1370	883	1139	649	974
Trypsin	19600000000	SwissProt.Escherichia.coli.K12	P0CE47	Elongation factor Tu 1	wt_tgt_total_extract_20180605_No1.7784.7784.2	2	AGENVGVLLR	820	903	940	819	893	671
Trypsin	19600000000	SwissProt.Escherichia.coli.K12	P0CE47	Elongation factor Tu 1	wt_tgt_total_extract_20180606_No1_R02.2798.3493.2	2	TVGAGVVAK	3507	3684	4272	3838	4182	3667
Trypsin	19600000000	SwissProt.Escherichia.coli.K12	P0CE47	Elongation factor Tu 1	wt_tgt_total_extract_20180606_No3_R02.19557.19557.2	2	TTLTAAITTVLAK	356	791	707	1082	785	1138
Trypsin	19600000000	SwissProt.Escherichia.coli.K12	P0CE47	Elongation factor Tu 1	wt_tgt_total_extract_20180605_No2.3810.3810.2	2	AFDQIDNAPEEK	934	437	508	501	735	752
Trypsin	19600000000	SwissProt.Escherichia.coli.K12	P0CE47	Elongation factor Tu 1	wt_tgt_total_extract_20180605_No2.3771.3771.2	2	AFDQIDNAPEEK	299	917	622	766	682	587
Trypsin	19600000000	SwissProt.Escherichia.coli.K12	P0CE47	Elongation factor Tu 1	wt_tgt_total_extract_20180605_No3.21503.21547.3	3	QVGVPYIIVFLNK	938	1205	802	1540	761	1233
Trypsin	19600000000	SwissProt.Escherichia.coli.K12	P0CE47	Elongation factor Tu 1	wt_tgt_total_extract_20180606_No3_R02.19868.19868.2	2	TTLTAAITTVLAK	541	953	1724	880	748	496
Trypsin	19600000000	SwissProt.Escherichia.coli.K12	P0CE47	Elongation factor Tu 1	wt_tgt_total_extract_20180605_No1.14925.14925.2	2	FESEVYILSK	541	1414	605	451	823	342
Trypsin	19600000000	SwissProt.Escherichia.coli.K12	P0CE47	Elongation factor Tu 1	wt_tgt_total_extract_20180606_No1_R02.26663.26663.2	2	TTLTAAITTVLAK	350	446	560	520	876	473
Trypsin	19600000000	SwissProt.Escherichia.coli.K12	P0CE47	Elongation factor Tu 1	wt_tgt_total_extract_20180605_No1.6778.6778.2	2	AFDQIDNAPEEK	381	614	1597	476	1842	817
Trypsin	19600000000	SwissProt.Escherichia.coli.K12	P0CE47	Elongation factor Tu 1	wt_tgt_total_extract_20180605_No2.2499.2499.2	2	AFDQIDNAPEEK	656	434	303	630	996	388
Trypsin	19600000000	SwissProt.Escherichia.coli.K12	P0CE47	Elongation factor Tu 1	wt_tgt_total_extract_20180605_No2.4280.4280.2	2	AFDQIDNAPEEK	546	696	913	405	1459	979
Trypsin	19600000000	SwissProt.Escherichia.coli.K12	P0CE47	Elongation factor Tu 1	wt_tgt_total_extract_20180605_No1.17095.17142.3	3	MVVTLIHPIAMDDGLR	728	312	1066	470	828	332
Trypsin	19600000000	SwissProt.Escherichia.coli.K12	P0CE47	Elongation factor Tu 1	wt_tgt_total_extract_20180606_No3_R02.26061.26061.2	2	QVGVPYIIVFLNK	558	546	601	468	1521	450
Trypsin	19600000000	SwissProt.Escherichia.coli.K12	P0CE47	Elongation factor Tu 1	wt_tgt_total_extract_20180605_No3.0827.0827.2	2	TVGAGVVAK	2256	1043	1166	1192	1090	1398
Trypsin	19600000000	SwissProt.Escherichia.coli.K12	P0CE47	Elongation factor Tu 1	wt_tgt_total_extract_20180605_No2.3123.3123.2	2	AFDQIDNAPEEK	599	407	347	417	1016	254
Trypsin	19600000000	SwissProt.Escherichia.coli.K12	P0CE47	Elongation factor Tu 1	wt_tgt_total_extract_20180605_No2.2732.2732.2	2	AFDQIDNAPEEK	1158	784	1122	536	935	493
Trypsin	19600000000	SwissProt.Escherichia.coli.K12	P0CE47	Elongation factor Tu 1	wt_tgt_total_extract_20180606_No1_R02.26577.26577.2	2	TTLTAAITTVLAK	660	642	756	720	1196	354
Trypsin	19600000000	SwissProt.Escherichia.coli.K12	P0CE47	Elongation factor Tu 1	wt_tgt_total_extract_20180605_No1.6819.6819.2	2	AFDQIDNAPEEK	1327	795	731	648	745	286
Trypsin	19600000000	SwissProt.Escherichia.coli.K12	P0CE47	Elongation factor Tu 1	wt_tgt_total_extract_20180605_No2.5214.5214.2	2	AFDQIDNAPEEK	750	794	538	1148	870	1274
Trypsin	19600000000	SwissProt.Escherichia.coli.K12	P0CE47	Elongation factor Tu 1	wt_tgt_total_extract_20180605_No1.15485.15485.3	3	ELLSQYDFPGDDTPIVR	701	517	791	552	1483	1140
Trypsin	19600000000	SwissProt.Escherichia.coli.K12	P0CE47	Elongation factor Tu 1	wt_tgt_total_extract_20180606_No3_R02.6621.6621.2	2	FESEVYILSK	300	451	686	701	422	962
Trypsin	19600000000	SwissProt.Escherichia.coli.K12	P0CE47	Elongation factor Tu 1	wt_tgt_total_extract_20180606_No3_R02.5512.5512.3	3	FESEVYILSK	300	763	560	408	356	429
Trypsin	19600000000	SwissProt.Escherichia.coli.K12	P0CE47	Elongation factor Tu 1	wt_tgt_total_extract_20180605_No2.1033.1033.2	2	TVGAGVVAK	1102	1153	1759	1015	1347	1846
Trypsin	19600000000	SwissProt.Escherichia.coli.K12	P0CE47	Elongation factor Tu 1	wt_tgt_total_extract_20180605_No2.26683.26683.3	3	TTLTAAITTVLAK	839	430	809	477	261	536
Trypsin	19600000000	SwissProt.Escherichia.coli.K12	P0CE47	Elongation factor Tu 1	wt_tgt_total_extract_20180606_No3_R02.19697.19697.2	2	TTLTAAITTVLAK	750	445	500	759	829	515
Trypsin	19600000000	SwissProt.Escherichia.coli.K12	P0CE47	Elongation factor Tu 1	wt_tgt_total_extract_20180605_No1.7562.7562.2	2	ALEGDAEWEAK	864	939	882	681	406	1187
Trypsin	19600000000	SwissProt.Escherichia.coli.K12	P0CE47	Elongation factor Tu 1	wt_tgt_total_extract_20180605_No1.0856.0856.3	3	GITINTSHVEYDTPTR	627	959	454	687	431	512
Trypsin	19600000000	SwissProt.Escherichia.coli.K12	P0CE47	Elongation factor Tu 1	wt_tgt_total_extract_20180605_No1.7220.7220.2	2	ALEGDAEWEAK	440	489	610	1028	572	296
Trypsin	19600000000	SwissProt.Escherichia.coli.K12	P0CE47	Elongation factor Tu 1	wt_tgt_total_extract_20180606_No3_R02.5636.5756.3	3	FESEVYILSK	1683	314	2008	722	1323	1230
Trypsin	19600000000	SwissProt.Escherichia.coli.K12	P0CE47	Elongation factor Tu 1	wt_tgt_total_extract_20180606_No1_R02.26749.26749.2	2	TTLTAAITTVLAK	369	532	850	588	822	1008
Trypsin	19600000000	SwissProt.Escherichia.coli.K12	P0CE47	Elongation factor Tu 1	wt_tgt_total_extract_20180606_No3_R02.19480.19480.2	2	TTLTAAITTVLAK	507	614	730	400	978	434
Trypsin	19600000000	SwissProt.Escherichia.coli.K12	P0CE47	Elongation factor Tu 1	wt_tgt_total_extract_20180605_No1.7600.7600.2	2	ALEGDAEWEAK	516	617	1047	740	1177	1427
Trypsin	19600000000	SwissProt.Escherichia.coli.K12	P0CE47	Elongation factor Tu 1	wt_tgt_total_extract_20180605_No1.7785.7785.2	2	ALEGDAEWEAK	646	422	461	454	1481	529
Trypsin	19600000000	SwissProt.Escherichia.coli.K12	P0CE47	Elongation factor Tu 1	wt_tgt_total_extract_20180606_No1_R02.26706.26706.2	2	TTLTAAITTVLAK	1141	755	395	758	557	692
Trypsin	19600000000	SwissProt.Escherichia.coli.K12	P0CE47	Elongation factor Tu 1	wt_tgt_total_extract_20180606_No3_R02.7174.7242.3	3	FESEVYILSK	889	1150	1132	988	650	878
Trypsin	19600000000	SwissProt.Escherichia.coli.K12	P0CE47	Elongation factor Tu 1	wt_tgt_total_extract_20180605_No1.16719.16719.3	3	MVVTLIHPIAMDDGLR	387	270	573	551	255	266
Trypsin	19600000000	SwissProt.Escherichia.coli.K12	P0CE47	Elongation factor Tu 1	wt_tgt_total_extract_20180606_No1_R02.19656.19656.3	3	ELLSQYDFPGDDTPIVR	456	674	827	393	655	307
Trypsin	19600000000	SwissProt.Escherichia.coli.K12	P0CE47	Elongation factor Tu 1	wt_tgt_total_extract_20180605_No1.14846.14846.2	2	FESEVYILSK	402	559	557	743	349	554
Trypsin	19600000000	SwissProt.Escherichia.coli.K12	P0CE47	Elongation factor Tu 1	wt_tgt_total_extract_20180606_No2_R02.20892.20892.2	2	TTLTAAITTVLAK	602	1078	1124	943	703	478
Trypsin	19600000000	SwissProt.Escherichia.coli.K12	P0CE47	Elongation factor Tu 1	wt_tgt_total_extract_20180605_No1.6905.6905.2	2	AFDQIDNAPEEK	706	989	563	705	290	618
Trypsin	19600000000	SwissProt.Escherichia.coli.K12	P0CE47	Elongation factor Tu 1	wt_tgt_total_extract_20180606_No1_R02.0649.0649.2	2	GTVVTGR	8842	16253	16502	15246	18281	14718
Trypsin	19600000000	SwissProt.Escherichia.coli.K12	P0CE47	Elongation factor Tu 1	wt_tgt_total_extract_20180606_No2_R02.9193.9193.2	2	FESEVYILSK	1263	872	1264	610	1640	690
Trypsin	19600000000	SwissProt.Escherichia.coli.K12	P0CE47	Elongation factor Tu 1	wt_tgt_total_extract_20180605_No2.5023.5023.2	2	AFDQIDNAPEEK	1028	430	1550	501	618	433
Trypsin	19600000000	SwissProt.Escherichia.coli.K12	P0CE47	Elongation factor Tu 1	wt_tgt_total_extract_20180605_No2.21056.21164.3	3	MVVTLIHPIAMDDGLR	590	1026	1829	1370	1536	1548
Trypsin	19600000000	SwissProt.Escherichia.coli.K12	P0CE47	Elongation factor Tu 1	wt_tgt_total_extract_20180605_No3.13734.13734.2	2	TTLTAAITTVLAK	623	950	618	1596	359	486
Trypsin	19600000000	SwissProt.Escherichia.coli.K12	P0CE47	Elongation factor Tu 1	wt_tgt_total_extract_20180606_No3_R02.6685.6685.2	2	FESEVYILSK	611	977	843	380	369	718
Trypsin	19600000000	SwissProt.Escherichia.coli.K12	P0CE47	Elongation factor Tu 1	wt_tgt_total_extract_20180605_No2.32309.32309.2	2	QVGVPYIIVFLNK	1236	572	591	278	611	572
Trypsin	19600000000	SwissProt.Escherichia.coli.K12	P0CE47	Elongation factor Tu 1	wt_tgt_total_extract_20180605_No3.13486.13486.2	2	TTLTAAITTVLAK	744	1158	602	646	849	724
Trypsin	19600000000	SwissProt.Escherichia.coli.K12	P0CE47	Elongation factor Tu 1	wt_tgt_total_extract_20180605_No2.2107.2107.2	2	AFDQIDNAPEEK	933	1085	1708	726	722	530
Trypsin	19600000000	SwissProt.Escherichia.coli.K12	P0CE47	Elongation factor Tu 1	wt_tgt_total_extract_20180605_No3.13612.13612.2	2	TTLTAAITTVLAK	483	362	784	720	1301	381
Trypsin	19600000000	SwissProt.Escherichia.coli.K12	P0CE47	Elongation factor Tu 1	wt_tgt_total_extract_20180605_No2.6493.6493.2	2	AGENVGVLLR	344	985	401	469	761	1362
Trypsin	19600000000	SwissProt.Escherichia.coli.K12	P0CE47	Elongation factor Tu 1	wt_tgt_total_extract_20180605_No2.2780.2780.2	2	AFDQIDNAPEEK	312	767	785	389	926	343
Trypsin	19600000000	SwissProt.Escherichia.coli.K12	P0CE47	Elongation factor Tu 1	wt_tgt_total_extract_20180605_No2.4961.4961.2	2	AFDQIDNAPEEK	1000	679	866	999	1414	729
Trypsin	19600000000	SwissProt.Escherichia.coli.K12	P0CE47	Elongation factor Tu 1	wt_tgt_total_extract_20180605_No1.15113.15113.2	2	FESEVYILSK	719	680	1133	424	888	287
Trypsin	19600000000	SwissProt.Escherichia.coli.K12	P0CE47	Elongation factor Tu 1	wt_tgt_total_extract_20180605_No2.12582.12582.2	2	VGEEVEIVGIK	1033	611	1831	1733	1846	2568
Trypsin	19600000000	SwissProt.Escherichia.coli.K12	P0CE47	Elongation factor Tu 1	wt_tgt_total_extract_20180605_No1.11525.11525.2	2	VGEEVEIVGIK	1157	666	547	1463	1558	638
Trypsin	19600000000	SwissProt.Escherichia.coli.K12	P0CE47	Elongation factor Tu 1	wt_tgt_total_extract_20180606_No1_R02.2859.2859.2	2	TVGAGVVAK	429	795	1401	1020	1348	577
Trypsin	19600000000	SwissProt.Escherichia.coli.K12	P0CE47	Elongation factor Tu 1	wt_tgt_total_extract_20180605_No1.4970.4970.2	2	TVGAGVVAK	680	508	675	646	756	715
Trypsin	19600000000	SwissProt.Escherichia.coli.K12	P0CE47	Elongation factor Tu 1	wt_tgt_total_extract_20180606_No3_R02.20405.20405.3	3	TTLTAAITTVLAK	535	482	717	440	517	482
Trypsin	19600000000	SwissProt.Escherichia.coli.K12	P0CE47	Elongation factor Tu 1	wt_tgt_total_extract_20180606_No1_R02.16181.16181.2	2	FESEVYILSK	2097	1989	2241	2956	3003	1457
Trypsin	19600000000	SwissProt.Escherichia.coli.K12	P0CE47	Elongation factor Tu 1	wt_tgt_total_extract_20180605_No1.11247.11772.3	3	VGEEVEIVGIK	1261	903	1799	1721	1352	869
Trypsin	19600000000	SwissProt.Escherichia.coli.K12	P0CE47	Elongation factor Tu 1	wt_tgt_total_extract_20180605_No1.7682.7682.2	2	ALEGDAEWEAK	903	939	951	803	559	520
Trypsin	19600000000	SwissProt.Escherichia.coli.K12	P0CE47	Elongation factor Tu 1	wt_tgt_total_extract_20180606_No2_R02.21321.21321.2	2	TTLTAAITTVLAK	648	441	1075	522	1241	607
Trypsin	19600000000	SwissProt.Escherichia.coli.K12	P0CE47	Elongation factor Tu 1	wt_tgt_total_extract_20180605_No2.2956.2956.2	2	AFDQIDNAPEEK	681	616	370	490	1095	509
Trypsin	19600000000	SwissProt.Escherichia.coli.K12	P0CE47	Elongation factor Tu 1	wt_tgt_total_extract_20180605_No2.3287.3287.2	2	AFDQIDNAPEEK	557	752	672	453	554	268
Trypsin	19600000000	SwissProt.Escherichia.coli.K12	P0CE47	Elongation factor Tu 1	wt_tgt_total_extract_20180605_No1.11648.11648.2	2	VGEEVEIVGIK	1001	1861	1303	683	1004	816
Trypsin	19600000000	SwissProt.Escherichia.coli.K12	P0CE47	Elongation factor Tu 1	wt_tgt_total_extract_20180605_No2.17622.17622.2	2	FESEVYILSK	474	1455	1907	612	1872	443
Trypsin	19600000000	SwissProt.Escherichia.coli.K12	P0CE47	Elongation factor Tu 1	wt_tgt_total_extract_20180605_No1.6315.6315.2	2	STCTGVEMFR	784	536	995	779	432	863
Trypsin	19600000000	SwissProt.Escherichia.coli.K12	P0CE47	Elongation factor Tu 1	wt_tgt_total_extract_20180605_No1.7524.7524.2	2	ALEGDAEWEAK	644	591	420	389	503	813
Trypsin	19600000000	SwissProt.Escherichia.coli.K12	P0CE47	Elongation factor Tu 1	wt_tgt_total_extract_20180606_No3_R02.20015.20015.2	2	TTLTAAITTVLAK	295	793	930	393	639	377
Trypsin	19600000000	SwissProt.Escherichia.coli.K12	P0CE47	Elongation factor Tu 1	wt_tgt_total_extract_20180605_No3.14234.14234.2	2	TTLTAAITTVLAK	441	399	777	408	819	665
Trypsin	19600000000	SwissProt.Escherichia.coli.K12	P0CE47	Elongation factor Tu 1	wt_tgt_total_extract_20180605_No1.15991.15991.3	3	ELLSQYDFPGDDTPIVR	389	312	744	459	1039	332
Trypsin	19600000000	SwissProt.Escherichia.coli.K12	P0CE47	Elongation factor Tu 1	wt_tgt_total_extract_20180605_No1.14807.14807.2	2	FESEVYILSK	556	1027	701	612	370	829
Trypsin	19600000000	SwissProt.Escherichia.coli.K12	P0CE47	Elongation factor Tu 1	wt_tgt_total_extract_20180605_No3.21389.21389.2	2	QVGVPYIIVFLNK	325	382	695	467	302	583
Trypsin	19600000000	SwissProt.Escherichia.coli.K12	P0CE47	Elongation factor Tu 1	wt_tgt_total_extract_20180605_No1.24084.24084.2	2	QVGVPYIIVFLNK	463	441	538	419	299	285
Trypsin	19600000000	SwissProt.Escherichia.coli.K12	P0CE47	Elongation factor Tu 1	wt_tgt_total_extract_20180605_No1.11816.11816.2	2	VGEEVEIVGIK	525	1075	2184	718	1464	976
Trypsin	19600000000	SwissProt.Escherichia.coli.K12	P0CE47	Elongation factor Tu 1	wt_tgt_total_extract_20180605_No3.14630.14630.3	3	TTLTAAITTVLAK	532	549	897	668	526	541
Trypsin	19600000000	SwissProt.Escherichia.coli.K12	P0CE47	Elongation factor Tu 1	wt_tgt_total_extract_20180605_No2.2061.2061.2	2	STCTGVEMFR	719	611	833	1616	1012	765
Trypsin	19600000000	SwissProt.Escherichia.coli.K12	P0CE47	Elongation factor Tu 1	wt_tgt_total_extract_20180605_No2.3210.3210.2	2	AFDQIDNAPEEK	459	460	514	413	650	970
Trypsin	19600000000	SwissProt.Escherichia.coli.K12	P0CE47	Elongation factor Tu 1	wt_tgt_total_extract_20180605_No1.14886.14886.2	2	FESEVYILSK	479	424	912	803	1557	497
Trypsin	19600000000	SwissProt.Escherichia.coli.K12	P0CE47	Elongation factor Tu 1	wt_tgt_total_extract_20180605_No3.14712.14712.3	3	TTLTAAITTVLAK	887	499	764	619	952	469
Trypsin	19600000000	SwissProt.Escherichia.coli.K12	P0CE47	Elongation factor Tu 1	wt_tgt_total_extract_20180605_No2.1056.1056.2	2	EHILLGR	1257	1675	1992	1296	1015	947
Trypsin	19600000000	SwissProt.Escherichia.coli.K12	P0CE47	Elongation factor Tu 1	wt_tgt_total_extract_20180605_No1.6117.6117.2	2	AFDQIDNAPEEK	633	572	873	381	762	312
Trypsin	19600000000	SwissProt.Escherichia.coli.K12	P0CE47	Elongation factor Tu 1	wt_tgt_total_extract_20180606_No3_R02.6309.6309.2	2	FESEVYILSK	743	257	1064	610	639	413
Trypsin	19600000000	SwissProt.Escherichia.coli.K12	P0CE47	Elongation factor Tu 1	wt_tgt_total_extract_20180606_No2_R02.9357.9357.2	2	FESEVYILSK	455	633	315	254	1186	311
Trypsin	19600000000	SwissProt.Escherichia.coli.K12	P0CE47	Elongation factor Tu 1	wt_tgt_total_extract_20180606_No2_R02.8834.8834.2	2	FESEVYILSK	545	322	889	879	1075	681
Trypsin	19600000000	SwissProt.Escherichia.coli.K12	P0CE47	Elongation factor Tu 1	wt_tgt_total_extract_20180605_No3.13696.13696.2	2	TTLTAAITTVLAK	637	1472	1174	624	1161	381
Trypsin	19600000000	SwissProt.Escherichia.coli.K12	P0CE47	Elongation factor Tu 1	wt_tgt_total_extract_20180605_No1.7449.7449.2	2	AGENVGVLLR	609	781	1225	453	451	301
Trypsin	19600000000	SwissProt.Escherichia.coli.K12	P0CE47	Elongation factor Tu 1	wt_tgt_total_extract_20180606_No3_R02.19800.19800.2	2	TTLTAAITTVLAK	1099	271	871	932	546	565
Trypsin	19600000000	SwissProt.Escherichia.coli.K12	P0CE47	Elongation factor Tu 1	wt_tgt_total_extract_20180605_No2.12458.12458.2	2	VGEEVEIVGIK	932	648	743	1088	1729	1410
Trypsin	19600000000	SwissProt.Escherichia.coli.K12	P0CE47	Elongation factor Tu 1	wt_tgt_total_extract_20180605_No1.11690.11690.2	2	VGEEVEIVGIK	844	1045	575	493	1015	1215
Trypsin	19600000000	SwissProt.Escherichia.coli.K12	P0CE47	Elongation factor Tu 1	wt_tgt_total_extract_20180605_No2.6608.6608.2	2	ALEGDAEWEAK	552	517	1218	723	438	1074
Trypsin	19600000000	SwissProt.Escherichia.coli.K12	P0CE47	Elongation factor Tu 1	wt_tgt_total_extract_20180606_No1_R02.7163.7163.2	2	STCTGVEMFR	320	879	860	775	885	1800
Trypsin	19600000000	SwissProt.Escherichia.coli.K12	P0CE47	Elongation factor Tu 1	wt_tgt_total_extract_20180605_No3.13146.13146.2	2	TTLTAAITTVLAK	325	369	621	274	906	559
Trypsin	19600000000	SwissProt.Escherichia.coli.K12	P0CE47	Elongation factor Tu 1	wt_tgt_total_extract_20180605_No1.17185.17185.3	3	MVVTLIHPIAMDDGLR	869	371	595	407	538	627
Trypsin	19600000000	SwissProt.Escherichia.coli.K12	P0CE47	Elongation factor Tu 1	wt_tgt_total_extract_20180606_No2_R02.8912.8912.2	2	FESEVYILSK	844	374	627	1339	1384	728
Trypsin	19600000000	SwissProt.Escherichia.coli.K12	P0CE47	Elongation factor Tu 1	wt_tgt_total_extract_20180605_No1.7511.7511.2	2	AGENVGVLLR	366	2091	927	259	451	897
Trypsin	19600000000	SwissProt.Escherichia.coli.K12	P0CE47	Elongation factor Tu 1	wt_tgt_total_extract_20180605_No1.11518.11518.3	3	VGEEVEIVGIK	336	489	707	402	835	1101
Trypsin	19600000000	SwissProt.Escherichia.coli.K12	P0CE47	Elongation factor Tu 1	wt_tgt_total_extract_20180605_No1.11565.11565.2	2	VGEEVEIVGIK	916	438	905	962	676	1498
Trypsin	19600000000	SwissProt.Escherichia.coli.K12	P0CE47	Elongation factor Tu 1	wt_tgt_total_extract_20180606_No3_R02.19444.19444.2	2	TTLTAAITTVLAK	771	738	1417	748	750	1029
Trypsin	19600000000	SwissProt.Escherichia.coli.K12	P0CE47	Elongation factor Tu 1	wt_tgt_total_extract_20180605_No2.12897.12897.2	2	VGEEVEIVGIK	284	890	1500	380	574	931
Trypsin	19600000000	SwissProt.Escherichia.coli.K12	P0CE47	Elongation factor Tu 1	wt_tgt_total_extract_20180605_No2.33084.33084.3	3	AIDKPFLLPIEDVFSISGR	548	570	1099	342	542	571
Trypsin	19600000000	SwissProt.Escherichia.coli.K12	P0CE47	Elongation factor Tu 1	wt_tgt_total_extract_20180605_No2.0862.0862.3	3	REEIER	253	1735	1464	1222	416	426
Trypsin	19600000000	SwissProt.Escherichia.coli.K12	P0CE47	Elongation factor Tu 1	wt_tgt_total_extract_20180605_No1.4340.4340.2	2	TVGAGVVAK	538	359	695	420	668	706
Trypsin	19600000000	SwissProt.Escherichia.coli.K12	P0CE47	Elongation factor Tu 1	wt_tgt_total_extract_20180605_No2.17460.17460.2	2	FESEVYILSK	990	1520	1710	650	1338	914
Trypsin	19600000000	SwissProt.Escherichia.coli.K12	P0CE47	Elongation factor Tu 1	wt_tgt_total_extract_20180605_No1.14966.14966.2	2	FESEVYILSK	876	773	1103	1177	596	1388
Trypsin	19600000000	SwissProt.Escherichia.coli.K12	P0CE47	Elongation factor Tu 1	wt_tgt_total_extract_20180605_No2.3894.3894.2	2	AFDQIDNAPEEK	616	555	716	783	495	616
Trypsin	19600000000	SwissProt.Escherichia.coli.K12	P0CE47	Elongation factor Tu 1	wt_tgt_total_extract_20180606_No2_R02.21486.21486.2	2	TTLTAAITTVLAK	435	498	582	328	570	536
Trypsin	19600000000	SwissProt.Escherichia.coli.K12	P0CE47	Elongation factor Tu 1	wt_tgt_total_extract_20180605_No1.6654.6654.2	2	AFDQIDNAPEEK	733	895	674	446	641	361
Trypsin	19600000000	SwissProt.Escherichia.coli.K12	P0CE47	Elongation factor Tu 1	wt_tgt_total_extract_20180605_No2.12519.12519.2	2	VGEEVEIVGIK	714	834	1632	640	1519	2001
Trypsin	19600000000	SwissProt.Escherichia.coli.K12	P0CE47	Elongation factor Tu 1	wt_tgt_total_extract_20180605_No3.21568.21568.2	2	QVGVPYIIVFLNK	425	432	753	453	612	468
Trypsin	19600000000	SwissProt.Escherichia.coli.K12	P0CE47	Elongation factor Tu 1	wt_tgt_total_extract_20180605_No2.2175.2175.2	2	AFDQIDNAPEEK	252	743	533	510	767	656
Trypsin	19600000000	SwissProt.Escherichia.coli.K12	P0CE47	Elongation factor Tu 1	wt_tgt_total_extract_20180606_No3_R02.6193.6193.2	2	FESEVYILSK	514	552	457	731	693	318
Trypsin	19600000000	SwissProt.Escherichia.coli.K12	P0CE47	Elongation factor Tu 1	wt_tgt_total_extract_20180605_No2.12216.12216.2	2	VGEEVEIVGIK	406	1657	1580	1498	729	1247
Trypsin	19600000000	SwissProt.Escherichia.coli.K12	P0CE47	Elongation factor Tu 1	wt_tgt_total_extract_20180605_No1.0861.0861.2	2	TVGAGVVAK	704	626	1186	756	761	922
Trypsin	19600000000	SwissProt.Escherichia.coli.K12	P0CE47	Elongation factor Tu 1	wt_tgt_total_extract_20180606_No1_R02.3668.3668.2	2	TVGAGVVAK	809	278	1342	496	842	942
Trypsin	19600000000	SwissProt.Escherichia.coli.K12	P0CE47	Elongation factor Tu 1	wt_tgt_total_extract_20180605_No1.6440.6440.2	2	STCTGVEMFR	774	557	964	575	692	774
Trypsin	19600000000	SwissProt.Escherichia.coli.K12	P0CE47	Elongation factor Tu 1	wt_tgt_total_extract_20180605_No1.4886.4886.2	2	TVGAGVVAK	1012	836	520	1434	959	586
Trypsin	19600000000	SwissProt.Escherichia.coli.K12	P0CE47	Elongation factor Tu 1	wt_tgt_total_extract_20180606_No2_R02.13739.13879.3	3	MVVTLIHPIAMDDGLR	1756	1053	768	2009	2591	847
Trypsin	19600000000	SwissProt.Escherichia.coli.K12	P0CE47	Elongation factor Tu 1	wt_tgt_total_extract_20180605_No1.11606.11606.2	2	VGEEVEIVGIK	371	837	1135	1028	1375	516
Trypsin	19600000000	SwissProt.Escherichia.coli.K12	P0CE47	Elongation factor Tu 1	wt_tgt_total_extract_20180605_No1.7160.7160.2	2	AGENVGVLLR	516	1316	937	559	868	343
Trypsin	19600000000	SwissProt.Escherichia.coli.K12	P0CE47	Elongation factor Tu 1	wt_tgt_total_extract_20180605_No3.0323.0323.2	2	EEIER	1228	2234	953	1522	531	1236
Trypsin	19600000000	SwissProt.Escherichia.coli.K12	P0CE47	Elongation factor Tu 1	wt_tgt_total_extract_20180605_No2.12397.12397.2	2	VGEEVEIVGIK	663	890	876	658	665	590
Trypsin	19600000000	SwissProt.Escherichia.coli.K12	P0CE47	Elongation factor Tu 1	wt_tgt_total_extract_20180605_No1.0798.0798.2	2	TVGAGVVAK	714	486	1138	442	1089	1756
Trypsin	2990000000	SwissProt.Escherichia.coli.K12	P0A6Y8	Chaperone protein DnaK	wt_tgt_total_extract_20180606_No2_R02.22347.22512.3	3	VALQDAGLSVSDIDDVILVGGQTR	958	442	675	1032	575	545
Trypsin	2990000000	SwissProt.Escherichia.coli.K12	P0A6Y8	Chaperone protein DnaK	wt_tgt_total_extract_20180605_No2.28112.28361.3	3	VALQDAGLSVSDIDDVILVGGQTR	436	563	1131	397	1077	648
Trypsin	2990000000	SwissProt.Escherichia.coli.K12	P0A6Y8	Chaperone protein DnaK	wt_tgt_total_extract_20180606_No1_R02.28074.28297.3	3	VALQDAGLSVSDIDDVILVGGQTR	264	930	985	364	1261	541
Trypsin	2990000000	SwissProt.Escherichia.coli.K12	P0A6Y8	Chaperone protein DnaK	wt_tgt_total_extract_20180605_No2.21487.21571.2	2	IINEPTAAALAYGLDK	1537	477	2107	1456	2081	1612
Trypsin	2990000000	SwissProt.Escherichia.coli.K12	P0A6Y8	Chaperone protein DnaK	wt_tgt_total_extract_20180605_No3.1025.1025.2	2	IINEPTAAALAYGLDK	998	989	731	663	791	1306
Trypsin	2990000000	SwissProt.Escherichia.coli.K12	P0A6Y8	Chaperone protein DnaK	wt_tgt_total_extract_20180606_No1_R02.14147.14147.2	2	SLGQFNLDGINPAPR	1593	1485	1987	1645	2283	2219
Trypsin	2990000000	SwissProt.Escherichia.coli.K12	P0A6Y8	Chaperone protein DnaK	wt_tgt_total_extract_20180605_No3.22347.22571.3	3	LINYLVEEFK	5463	2452	4070	2717	5126	3877
Trypsin	2990000000	SwissProt.Escherichia.coli.K12	P0A6Y8	Chaperone protein DnaK	wt_tgt_total_extract_20180606_No1_R02.13700.13700.2	2	MAPPQISAEVLK	672	693	1529	932	1477	1663
Trypsin	2990000000	SwissProt.Escherichia.coli.K12	P0A6Y8	Chaperone protein DnaK	wt_tgt_total_extract_20180606_No2_R02.1246.1246.2	2	QAVTNPQNTLFAIK	1469	1249	703	1391	1636	1597
Trypsin	2990000000	SwissProt.Escherichia.coli.K12	P0A6Y8	Chaperone protein DnaK	wt_tgt_total_extract_20180605_No3.16748.16952.3	3	LESLVEDLVNR	633	537	435	667	846	647
Trypsin	2990000000	SwissProt.Escherichia.coli.K12	P0A6Y8	Chaperone protein DnaK	wt_tgt_total_extract_20180606_No3_R02.27090.27239.3	3	LINYLVEEFK	932	1305	1710	3144	1835	1639
Trypsin	2990000000	SwissProt.Escherichia.coli.K12	P0A6Y8	Chaperone protein DnaK	wt_tgt_total_extract_20180606_No1_R02.33312.33479.3	3	LINYLVEEFK	2551	2090	3594	4081	2566	3037
Trypsin	2990000000	SwissProt.Escherichia.coli.K12	P0A6Y8	Chaperone protein DnaK	wt_tgt_total_extract_20180606_No2_R02.27749.27902.3	3	LINYLVEEFK	2976	1410	1750	2821	2414	1779
Trypsin	2990000000	SwissProt.Escherichia.coli.K12	P0A6Y8	Chaperone protein DnaK	wt_tgt_total_extract_20180606_No3_R02.23896.23896.3	3	LINYLVEEFKK	2140	3003	5893	2345	2836	1459
Trypsin	2990000000	SwissProt.Escherichia.coli.K12	P0A6Y8	Chaperone protein DnaK	wt_tgt_total_extract_20180606_No1_R02.13787.13787.2	2	QAVTNPQNTLFAIK	2348	1838	2636	3070	3258	2228
Trypsin	2990000000	SwissProt.Escherichia.coli.K12	P0A6Y8	Chaperone protein DnaK	wt_tgt_total_extract_20180605_No1.12171.12171.3	3	QAVTNPQNTLFAIK	894	746	581	1293	1139	1138
Trypsin	2990000000	SwissProt.Escherichia.coli.K12	P0A6Y8	Chaperone protein DnaK	wt_tgt_total_extract_20180605_No2.33043.33078.3	3	LINYLVEEFK	1137	1229	1431	702	1164	1484
Trypsin	2990000000	SwissProt.Escherichia.coli.K12	P0A6Y8	Chaperone protein DnaK	wt_tgt_total_extract_20180605_No2.21354.21708.3	3	IINEPTAAALAYGLDK	4669	3501	5627	4236	5093	3934
Trypsin	2990000000	SwissProt.Escherichia.coli.K12	P0A6Y8	Chaperone protein DnaK	wt_tgt_total_extract_20180605_No2.21437.21437.3	3	IINEPTAAALAYGLDK	1073	532	484	476	733	1321
Trypsin	2990000000	SwissProt.Escherichia.coli.K12	P0A6Y8	Chaperone protein DnaK	wt_tgt_total_extract_20180605_No2.13261.13261.2	2	QAVTNPQNTLFAIK	435	570	463	735	320	400
Trypsin	2990000000	SwissProt.Escherichia.coli.K12	P0A6Y8	Chaperone protein DnaK	wt_tgt_total_extract_20180605_No2.33110.33180.3	3	LINYLVEEFK	1613	3482	1024	1936	961	867
Trypsin	2990000000	SwissProt.Escherichia.coli.K12	P0A6Y8	Chaperone protein DnaK	wt_tgt_total_extract_20180605_No2.28811.28811.2	2	LESLVEDLVNR	1155	914	594	606	501	520
Trypsin	2990000000	SwissProt.Escherichia.coli.K12	P0A6Y8	Chaperone protein DnaK	wt_tgt_total_extract_20180605_No3.19039.19039.3	3	LINYLVEEFKK	2174	1379	5237	2053	919	1039
Trypsin	2990000000	SwissProt.Escherichia.coli.K12	P0A6Y8	Chaperone protein DnaK	wt_tgt_total_extract_20180606_No2_R02.14555.14555.3	3	IINEPTAAALAYGLDK	817	600	680	843	706	396
Trypsin	2990000000	SwissProt.Escherichia.coli.K12	P0A6Y8	Chaperone protein DnaK	wt_tgt_total_extract_20180605_No2.21389.21389.3	3	IINEPTAAALAYGLDK	1681	1945	2132	965	870	1321
Trypsin	2990000000	SwissProt.Escherichia.coli.K12	P0A6Y8	Chaperone protein DnaK	wt_tgt_total_extract_20180605_No2.36343.36343.4	4	TAIESALTALETALKGEDK	461	422	724	489	491	447
Trypsin	2990000000	SwissProt.Escherichia.coli.K12	P0A6Y8	Chaperone protein DnaK	wt_tgt_total_extract_20180605_No2.13405.13405.2	2	QAVTNPQNTLFAIK	470	758	805	432	349	287
Trypsin	2990000000	SwissProt.Escherichia.coli.K12	P0A6Y8	Chaperone protein DnaK	wt_tgt_total_extract_20180606_No3_R02.10914.10914.2	2	IINEPTAAALAYGLDK	659	525	877	411	262	262
Trypsin	2990000000	SwissProt.Escherichia.coli.K12	P0A6Y8	Chaperone protein DnaK	wt_tgt_total_extract_20180605_No2.21748.21790.3	3	IINEPTAAALAYGLDK	983	782	2042	1467	1135	677
Trypsin	2990000000	SwissProt.Escherichia.coli.K12	P0A6Y8	Chaperone protein DnaK	wt_tgt_total_extract_20180605_No2.13361.13361.2	2	QAVTNPQNTLFAIK	365	584	365	534	574	492
Trypsin	2990000000	SwissProt.Escherichia.coli.K12	P0A6Y8	Chaperone protein DnaK	wt_tgt_total_extract_20180605_No3.27292.27326.3	3	TAIESALTALETALK	1054	946	657	911	1097	678
Trypsin	2990000000	SwissProt.Escherichia.coli.K12	P0A6Y8	Chaperone protein DnaK	wt_tgt_total_extract_20180605_No1.12426.12426.2	2	VAEFFGK	1196	1324	1753	1103	1253	1326
Trypsin	2990000000	SwissProt.Escherichia.coli.K12	P0A6Y8	Chaperone protein DnaK	wt_tgt_total_extract_20180605_No1.16865.17392.3	3	IINEPTAAALAYGLDK	5466	3237	4772	4297	4147	3123
Trypsin	2990000000	SwissProt.Escherichia.coli.K12	P0A6Y8	Chaperone protein DnaK	wt_tgt_total_extract_20180605_No2.13360.13593.2	2	VAEFFGK	4026	4842	5987	5814	6029	4233
Trypsin	2990000000	SwissProt.Escherichia.coli.K12	P0A6Y8	Chaperone protein DnaK	wt_tgt_total_extract_20180606_No2_R02.14259.14667.3	3	IINEPTAAALAYGLDK	4613	5194	7493	5176	6157	3408
Trypsin	2990000000	SwissProt.Escherichia.coli.K12	P0A6Y8	Chaperone protein DnaK	wt_tgt_total_extract_20180605_No2.33090.33090.2	2	LINYLVEEFK	604	1055	744	588	533	329
Trypsin	2990000000	SwissProt.Escherichia.coli.K12	P0A6Y8	Chaperone protein DnaK	wt_tgt_total_extract_20180606_No3_R02.33306.33306.3	3	TAIESALTALETALK	541	294	378	492	340	262
Trypsin	2990000000	SwissProt.Escherichia.coli.K12	P0A6Y8	Chaperone protein DnaK	wt_tgt_total_extract_20180606_No1_R02.33259.33259.2	2	LINYLVEEFK	1685	817	880	1168	466	925
Trypsin	2990000000	SwissProt.Escherichia.coli.K12	P0A6Y8	Chaperone protein DnaK	wt_tgt_total_extract_20180605_No3.16878.16878.2	2	LESLVEDLVNR	456	737	360	293	1136	768
Trypsin	2990000000	SwissProt.Escherichia.coli.K12	P0A6Y8	Chaperone protein DnaK	wt_tgt_total_extract_20180605_No1.24591.24591.3	3	LINYLVEEFK	350	616	565	528	492	479
Trypsin	2990000000	SwissProt.Escherichia.coli.K12	P0A6Y8	Chaperone protein DnaK	wt_tgt_total_extract_20180606_No1_R02.13830.13917.2	2	VAEFFGK	6059	5746	6676	5470	5168	3933
Trypsin	2990000000	SwissProt.Escherichia.coli.K12	P0A6Y8	Chaperone protein DnaK	wt_tgt_total_extract_20180605_No3.16836.16836.2	2	LESLVEDLVNR	535	420	426	388	614	532
Trypsin	2990000000	SwissProt.Escherichia.coli.K12	P0A6Y8	Chaperone protein DnaK	wt_tgt_total_extract_20180606_No1_R02.6684.6747.2	2	SIEPLK	5072	4903	5545	5415	8267	4394
Trypsin	2990000000	SwissProt.Escherichia.coli.K12	P0A6Y8	Chaperone protein DnaK	wt_tgt_total_extract_20180605_No2.21446.21446.2	2	IINEPTAAALAYGLDK	673	341	565	393	1264	611
Trypsin	2990000000	SwissProt.Escherichia.coli.K12	P0A6Y8	Chaperone protein DnaK	wt_tgt_total_extract_20180606_No2_R02.22962.22962.2	2	LESLVEDLVNR	439	269	756	1006	436	326
Trypsin	2990000000	SwissProt.Escherichia.coli.K12	P0A6Y8	Chaperone protein DnaK	wt_tgt_total_extract_20180606_No1_R02.14247.14326.2	2	DVSIMPFK	3860	2800	5089	6583	5365	5003
Trypsin	2990000000	SwissProt.Escherichia.coli.K12	P0A6Y8	Chaperone protein DnaK	wt_tgt_total_extract_20180605_No3.19201.19201.3	3	LINYLVEEFKK	1940	1762	3995	1816	1556	1282
Trypsin	2990000000	SwissProt.Escherichia.coli.K12	P0A6Y8	Chaperone protein DnaK	wt_tgt_total_extract_20180605_No3.16795.16795.2	2	LESLVEDLVNR	348	749	388	255	963	840
Trypsin	2990000000	SwissProt.Escherichia.coli.K12	P0A6Y8	Chaperone protein DnaK	wt_tgt_total_extract_20180605_No1.6232.6232.2	2	SIEPLK	570	1514	1795	2360	2691	507
Trypsin	2990000000	SwissProt.Escherichia.coli.K12	P0A6Y8	Chaperone protein DnaK	wt_tgt_total_extract_20180606_No1_R02.28629.28629.2	2	LESLVEDLVNR	654	602	1011	943	1179	712
Trypsin	2990000000	SwissProt.Escherichia.coli.K12	P0A6Y8	Chaperone protein DnaK	wt_tgt_total_extract_20180605_No2.14370.14370.2	2	DVSIMPFK	1021	865	561	1595	1497	1045
Trypsin	2990000000	SwissProt.Escherichia.coli.K12	P0A6Y8	Chaperone protein DnaK	wt_tgt_total_extract_20180606_No1_R02.30524.30524.3	3	LINYLVEEFKK	818	650	2214	1793	1473	969
Trypsin	2990000000	SwissProt.Escherichia.coli.K12	P0A6Y8	Chaperone protein DnaK	wt_tgt_total_extract_20180605_No1.12045.12045.3	3	QAVTNPQNTLFAIK	1160	364	947	525	276	318
Trypsin	2990000000	SwissProt.Escherichia.coli.K12	P0A6Y8	Chaperone protein DnaK	wt_tgt_total_extract_20180606_No1_R02.30480.30480.3	3	LINYLVEEFKK	2193	1907	3718	1949	1889	1203
Trypsin	2990000000	SwissProt.Escherichia.coli.K12	P0A6Y8	Chaperone protein DnaK	wt_tgt_total_extract_20180605_No3.19080.19080.3	3	LINYLVEEFKK	2702	1670	4750	2912	2474	1359
Trypsin	2990000000	SwissProt.Escherichia.coli.K12	P0A6Y8	Chaperone protein DnaK	wt_tgt_total_extract_20180605_No3.18997.18997.3	3	LINYLVEEFKK	733	1704	3472	1966	1659	1035
Trypsin	2990000000	SwissProt.Escherichia.coli.K12	P0A6Y8	Chaperone protein DnaK	wt_tgt_total_extract_20180605_No2.13115.13115.2	2	MAPPQISAEVLK	386	620	340	760	861	876
Trypsin	2990000000	SwissProt.Escherichia.coli.K12	P0A6Y8	Chaperone protein DnaK	wt_tgt_total_extract_20180605_No3.19288.19288.3	3	LINYLVEEFKK	1115	1063	3512	803	1293	1286
Trypsin	2990000000	SwissProt.Escherichia.coli.K12	P0A6Y8	Chaperone protein DnaK	wt_tgt_total_extract_20180606_No3_R02.24006.24006.3	3	LINYLVEEFKK	2204	1500	4085	1612	1553	877
Trypsin	2990000000	SwissProt.Escherichia.coli.K12	P0A6Y8	Chaperone protein DnaK	wt_tgt_total_extract_20180605_No2.28935.28935.2	2	LESLVEDLVNR	290	482	470	453	1476	744
Trypsin	2990000000	SwissProt.Escherichia.coli.K12	P0A6Y8	Chaperone protein DnaK	wt_tgt_total_extract_20180606_No3_R02.11040.11040.2	2	IINEPTAAALAYGLDK	354	336	318	784	287	606
Trypsin	2990000000	SwissProt.Escherichia.coli.K12	P0A6Y8	Chaperone protein DnaK	wt_tgt_total_extract_20180606_No1_R02.2042.2157.2	2	DQGIDLR	1630	858	2419	1924	1480	2023
Trypsin	2990000000	SwissProt.Escherichia.coli.K12	P0A6Y8	Chaperone protein DnaK	wt_tgt_total_extract_20180605_No1.22942.22942.3	3	LINYLVEEFKK	1841	602	3485	1197	1981	904
Trypsin	2990000000	SwissProt.Escherichia.coli.K12	P0A6Y8	Chaperone protein DnaK	wt_tgt_total_extract_20180605_No3.27253.27253.3	3	TAIESALTALETALK	1211	470	673	404	393	1038
Trypsin	2990000000	SwissProt.Escherichia.coli.K12	P0A6Y8	Chaperone protein DnaK	wt_tgt_total_extract_20180605_No1.22979.22979.3	3	LINYLVEEFKK	689	321	2302	725	1181	659
Trypsin	2990000000	SwissProt.Escherichia.coli.K12	P0A6Y8	Chaperone protein DnaK	wt_tgt_total_extract_20180606_No3_R02.22039.22039.2	2	LESLVEDLVNR	500	328	348	368	510	256
Trypsin	2990000000	SwissProt.Escherichia.coli.K12	P0A6Y8	Chaperone protein DnaK	wt_tgt_total_extract_20180606_No2_R02.20370.20370.3	3	AKLESLVEDLVNR	1048	677	4153	653	615	548
Trypsin	2990000000	SwissProt.Escherichia.coli.K12	P0A6Y8	Chaperone protein DnaK	wt_tgt_total_extract_20180605_No2.30560.30560.3	3	LINYLVEEFKK	627	996	3026	1297	1280	688
Trypsin	2990000000	SwissProt.Escherichia.coli.K12	P0A6Y8	Chaperone protein DnaK	wt_tgt_total_extract_20180605_No1.23015.23015.3	3	LINYLVEEFKK	1094	824	3278	2200	1485	858
Trypsin	2990000000	SwissProt.Escherichia.coli.K12	P0A6Y8	Chaperone protein DnaK	wt_tgt_total_extract_20180606_No2_R02.2406.2406.2	2	VAEFFGK	1049	801	689	1721	1322	623
Trypsin	2990000000	SwissProt.Escherichia.coli.K12	P0A6Y8	Chaperone protein DnaK	wt_tgt_total_extract_20180605_No3.19163.19163.3	3	LINYLVEEFKK	1331	1441	4462	697	1012	1276
Trypsin	2990000000	SwissProt.Escherichia.coli.K12	P0A6Y8	Chaperone protein DnaK	wt_tgt_total_extract_20180605_No1.12467.12467.2	2	VAEFFGK	577	643	1336	2505	1846	1128
Trypsin	2990000000	SwissProt.Escherichia.coli.K12	P0A6Y8	Chaperone protein DnaK	wt_tgt_total_extract_20180605_No2.14327.14327.2	2	DVSIMPFK	749	1587	1320	2664	1119	1006
Trypsin	2990000000	SwissProt.Escherichia.coli.K12	P0A6Y8	Chaperone protein DnaK	wt_tgt_total_extract_20180605_No2.21655.21655.2	2	IINEPTAAALAYGLDK	538	541	317	420	664	255
Trypsin	2990000000	SwissProt.Escherichia.coli.K12	P0A6Y8	Chaperone protein DnaK	wt_tgt_total_extract_20180606_No1_R02.28754.28754.2	2	LESLVEDLVNR	840	659	1067	542	1446	629
Trypsin	2990000000	SwissProt.Escherichia.coli.K12	P0A6Y8	Chaperone protein DnaK	wt_tgt_total_extract_20180606_No3_R02.24047.24047.3	3	LINYLVEEFKK	1516	485	2249	956	1549	1086
Trypsin	2990000000	SwissProt.Escherichia.coli.K12	P0A6Y8	Chaperone protein DnaK	wt_tgt_total_extract_20180605_No2.30596.30596.3	3	LINYLVEEFKK	1726	1329	4023	2527	2780	834
Trypsin	2990000000	SwissProt.Escherichia.coli.K12	P0A6Y8	Chaperone protein DnaK	wt_tgt_total_extract_20180606_No2_R02.24616.24616.3	3	LINYLVEEFKK	2087	1696	4981	2695	2189	993
Trypsin	2990000000	SwissProt.Escherichia.coli.K12	P0A6Y8	Chaperone protein DnaK	wt_tgt_total_extract_20180606_No2_R02.24662.24662.3	3	LINYLVEEFKK	1778	1186	3551	1274	2275	1287
Trypsin	2990000000	SwissProt.Escherichia.coli.K12	P0A6Y8	Chaperone protein DnaK	wt_tgt_total_extract_20180606_No2_R02.2344.2344.2	2	VAEFFGK	1233	697	2721	1538	1290	697
Trypsin	2990000000	SwissProt.Escherichia.coli.K12	P0A6Y8	Chaperone protein DnaK	wt_tgt_total_extract_20180606_No2_R02.2095.2095.2	2	VAEFFGK	916	896	1405	1632	396	1038
Trypsin	2990000000	SwissProt.Escherichia.coli.K12	P0A6Y8	Chaperone protein DnaK	wt_tgt_total_extract_20180606_No2_R02.2157.2157.2	2	VAEFFGK	1276	1391	2246	1234	1791	1800
Trypsin	2990000000	SwissProt.Escherichia.coli.K12	P0A6Y8	Chaperone protein DnaK	wt_tgt_total_extract_20180605_No1.17007.17007.3	3	IINEPTAAALAYGLDK	851	745	739	910	1182	526
Trypsin	2990000000	SwissProt.Escherichia.coli.K12	P0A6Y8	Chaperone protein DnaK	wt_tgt_total_extract_20180606_No3_R02.27116.27116.2	2	LINYLVEEFK	647	614	725	1187	409	492
Trypsin	2990000000	SwissProt.Escherichia.coli.K12	P0A6Y8	Chaperone protein DnaK	wt_tgt_total_extract_20180606_No1_R02.28671.28671.2	2	LESLVEDLVNR	1348	463	865	866	660	558
Trypsin	2990000000	SwissProt.Escherichia.coli.K12	P0A6Y8	Chaperone protein DnaK	wt_tgt_total_extract_20180606_No2_R02.2780.2780.2	2	VAEFFGK	1063	717	610	635	1129	574
Trypsin	2990000000	SwissProt.Escherichia.coli.K12	P0A6Y8	Chaperone protein DnaK	wt_tgt_total_extract_20180606_No1_R02.28796.28796.2	2	LESLVEDLVNR	487	351	381	796	628	651
Trypsin	2990000000	SwissProt.Escherichia.coli.K12	P0A6Y8	Chaperone protein DnaK	wt_tgt_total_extract_20180606_No2_R02.14509.14509.2	2	IINEPTAAALAYGLDK	312	1250	572	433	720	309
Trypsin	2990000000	SwissProt.Escherichia.coli.K12	P0A6Y8	Chaperone protein DnaK	wt_tgt_total_extract_20180605_No2.30519.30519.3	3	LINYLVEEFKK	1595	962	2987	1177	1957	600
Trypsin	2990000000	SwissProt.Escherichia.coli.K12	P0A6Y8	Chaperone protein DnaK	wt_tgt_total_extract_20180605_No1.12185.12185.2	2	QAVTNPQNTLFAIK	535	359	635	340	623	375
Trypsin	2990000000	SwissProt.Escherichia.coli.K12	P0A6Y8	Chaperone protein DnaK	wt_tgt_total_extract_20180605_No2.13402.13402.2	2	VAEFFGK	670	1034	2112	1410	1678	1201
Trypsin	2990000000	SwissProt.Escherichia.coli.K12	P0A6Y8	Chaperone protein DnaK	wt_tgt_total_extract_20180605_No2.8340.8340.2	2	IAGLEVK	1050	1028	672	1667	1195	877
Trypsin	2990000000	SwissProt.Escherichia.coli.K12	P0A6Y8	Chaperone protein DnaK	wt_tgt_total_extract_20180606_No1_R02.2215.2215.2	2	DQGIDLR	721	1008	560	1018	531	783
Trypsin	2990000000	SwissProt.Escherichia.coli.K12	P0A6Y8	Chaperone protein DnaK	wt_tgt_total_extract_20180606_No2_R02.2220.2220.2	2	VAEFFGK	556	1123	813	798	721	929
Trypsin	2990000000	SwissProt.Escherichia.coli.K12	P0A6Y8	Chaperone protein DnaK	wt_tgt_total_extract_20180606_No2_R02.24574.24574.3	3	LINYLVEEFKK	1827	1037	3901	1464	1908	963
Trypsin	2990000000	SwissProt.Escherichia.coli.K12	P0A6Y8	Chaperone protein DnaK	wt_tgt_total_extract_20180605_No2.14412.14412.2	2	DVSIMPFK	1065	941	910	2012	1946	1733
Trypsin	2990000000	SwissProt.Escherichia.coli.K12	P0A6Y8	Chaperone protein DnaK	wt_tgt_total_extract_20180606_No2_R02.4225.4225.2	2	DVSIMPFK	828	1013	1376	1017	472	1011
Trypsin	2990000000	SwissProt.Escherichia.coli.K12	P0A6Y8	Chaperone protein DnaK	wt_tgt_total_extract_20180606_No1_R02.30440.30440.3	3	LINYLVEEFKK	2318	2455	5005	2838	2579	1788
Trypsin	2990000000	SwissProt.Escherichia.coli.K12	P0A6Y8	Chaperone protein DnaK	wt_tgt_total_extract_20180605_No2.13234.13234.2	2	MAPPQISAEVLK	321	262	804	870	1293	322
Trypsin	2990000000	SwissProt.Escherichia.coli.K12	P0A6Y8	Chaperone protein DnaK	wt_tgt_total_extract_20180606_No1_R02.1488.1488.2	2	NTTIPTK	716	507	1320	1257	1325	707
Trypsin	2990000000	SwissProt.Escherichia.coli.K12	P0A6Y8	Chaperone protein DnaK	wt_tgt_total_extract_20180605_No2.1879.1879.2	2	SIEPLK	697	1684	2307	1409	1567	979
Trypsin	2990000000	SwissProt.Escherichia.coli.K12	P0A6Y8	Chaperone protein DnaK	wt_tgt_total_extract_20180606_No3_R02.23932.23932.3	3	LINYLVEEFKK	1963	1288	5994	2408	3181	1881
Trypsin	2990000000	SwissProt.Escherichia.coli.K12	P0A6Y8	Chaperone protein DnaK	wt_tgt_total_extract_20180605_No1.8861.8861.2	2	IAGLEVK	1043	695	1983	1089	536	778
Trypsin	2990000000	SwissProt.Escherichia.coli.K12	P0A6Y8	Chaperone protein DnaK	wt_tgt_total_extract_20180605_No2.14454.14454.2	2	DVSIMPFK	389	1119	1752	874	1207	989
Trypsin	2990000000	SwissProt.Escherichia.coli.K12	P0A6Y8	Chaperone protein DnaK	wt_tgt_total_extract_20180606_No1_R02.9835.9835.2	2	IAGLEVK	1398	2268	2007	1932	1222	1659
Trypsin	2990000000	SwissProt.Escherichia.coli.K12	P0A6Y8	Chaperone protein DnaK	wt_tgt_total_extract_20180605_No1.16813.16813.3	3	IINEPTAAALAYGLDK	398	522	842	301	312	485
Trypsin	2990000000	SwissProt.Escherichia.coli.K12	P0A6Y8	Chaperone protein DnaK	wt_tgt_total_extract_20180605_No3.22439.22439.2	2	LINYLVEEFK	716	319	501	833	664	808
Trypsin	2990000000	SwissProt.Escherichia.coli.K12	P0A6Y8	Chaperone protein DnaK	wt_tgt_total_extract_20180606_No2_R02.2727.2727.2	2	VAEFFGK	634	853	721	885	927	677
Trypsin	2990000000	SwissProt.Escherichia.coli.K12	P0A6Y8	Chaperone protein DnaK	wt_tgt_total_extract_20180605_No3.22356.22356.2	2	LINYLVEEFK	499	803	1120	1082	423	570
Trypsin	2990000000	SwissProt.Escherichia.coli.K12	P0A6Y8	Chaperone protein DnaK	wt_tgt_total_extract_20180606_No1_R02.38438.38438.3	3	TAIESALTALETALK	420	268	353	641	720	308
Trypsin	2990000000	SwissProt.Escherichia.coli.K12	P0A6Y8	Chaperone protein DnaK	wt_tgt_total_extract_20180606_No3_R02.1498.1498.2	2	DVSIMPFK	259	1254	1290	1008	1522	1044
Trypsin	2990000000	SwissProt.Escherichia.coli.K12	P0A6Y8	Chaperone protein DnaK	wt_tgt_total_extract_20180605_No2.30640.30640.3	3	LINYLVEEFKK	1444	1394	4766	592	1806	1053
Trypsin	2990000000	SwissProt.Escherichia.coli.K12	P0A6Y8	Chaperone protein DnaK	wt_tgt_total_extract_20180606_No3_R02.1430.1430.2	2	DVSIMPFK	2352	1297	3310	2062	1828	4552
Trypsin	2990000000	SwissProt.Escherichia.coli.K12	P0A6Y8	Chaperone protein DnaK	wt_tgt_total_extract_20180605_No2.30681.30681.3	3	LINYLVEEFKK	1177	581	3013	1196	1088	758
Trypsin	2990000000	SwissProt.Escherichia.coli.K12	P0A6Y8	Chaperone protein DnaK	wt_tgt_total_extract_20180606_No2_R02.4092.4092.3	3	DVSIMPFK	276	521	803	799	816	374
Trypsin	2990000000	SwissProt.Escherichia.coli.K12	P0A6Y8	Chaperone protein DnaK	wt_tgt_total_extract_20180605_No2.1813.1813.2	2	SIEPLK	1864	1403	1768	1231	1304	1922
Trypsin	2990000000	SwissProt.Escherichia.coli.K12	P0A6Y8	Chaperone protein DnaK	wt_tgt_total_extract_20180606_No2_R02.2602.2602.2	2	VAEFFGK	760	1495	862	847	770	856
Trypsin	2990000000	SwissProt.Escherichia.coli.K12	P0A6Y8	Chaperone protein DnaK	wt_tgt_total_extract_20180606_No2_R02.27737.27737.2	2	LINYLVEEFK	339	335	641	965	647	734
Trypsin	2990000000	SwissProt.Escherichia.coli.K12	P0A6Y8	Chaperone protein DnaK	wt_tgt_total_extract_20180606_No3_R02.1304.1304.2	2	VAEFFGK	2340	1778	2713	2598	3041	2603
Trypsin	2990000000	SwissProt.Escherichia.coli.K12	P0A6Y8	Chaperone protein DnaK	wt_tgt_total_extract_20180606_No1_R02.30570.30570.3	3	LINYLVEEFKK	867	1818	2454	2119	1197	1018
Trypsin	2990000000	SwissProt.Escherichia.coli.K12	P0A6Y8	Chaperone protein DnaK	wt_tgt_total_extract_20180605_No3.19246.19246.3	3	LINYLVEEFKK	1114	1110	3350	1720	2195	943
Trypsin	2990000000	SwissProt.Escherichia.coli.K12	P0A6Y8	Chaperone protein DnaK	wt_tgt_total_extract_20180606_No2_R02.2469.2469.2	2	VAEFFGK	278	677	2361	1149	1383	1525
Trypsin	2990000000	SwissProt.Escherichia.coli.K12	P0A6Y8	Chaperone protein DnaK	wt_tgt_total_extract_20180605_No2.14286.14286.2	2	DVSIMPFK	1673	1002	1470	1118	2013	794
Trypsin	2990000000	SwissProt.Escherichia.coli.K12	P0A6Y8	Chaperone protein DnaK	wt_tgt_total_extract_20180606_No3_R02.1379.1379.2	2	VAEFFGK	616	886	1577	509	899	677
Trypsin	2990000000	SwissProt.Escherichia.coli.K12	P0A6Y8	Chaperone protein DnaK	wt_tgt_total_extract_20180605_No1.8990.8990.2	2	IAGLEVK	410	539	699	626	1283	265
Trypsin	2990000000	SwissProt.Escherichia.coli.K12	P0A6Y8	Chaperone protein DnaK	wt_tgt_total_extract_20180605_No2.1685.1685.2	2	SIEPLK	820	439	1470	1481	1525	1134
Trypsin	2990000000	SwissProt.Escherichia.coli.K12	P0A6Y8	Chaperone protein DnaK	wt_tgt_total_extract_20180606_No2_R02.2875.2875.2	2	VAEFFGK	940	587	369	683	775	810
Trypsin	2990000000	SwissProt.Escherichia.coli.K12	P0A6Y8	Chaperone protein DnaK	wt_tgt_total_extract_20180605_No1.12888.12888.2	2	DVSIMPFK	1109	1529	1505	1427	2351	1405
Trypsin	2990000000	SwissProt.Escherichia.coli.K12	P0A6Y8	Chaperone protein DnaK	wt_tgt_total_extract_20180606_No1_R02.7171.7171.2	2	MPMVQK	2788	2292	2530	2850	3378	3354
Trypsin	2990000000	SwissProt.Escherichia.coli.K12	P0A6Y8	Chaperone protein DnaK	wt_tgt_total_extract_20180605_No2.13297.13297.2	2	VAEFFGK	733	1165	1042	725	1308	1603
Trypsin	2990000000	SwissProt.Escherichia.coli.K12	P0A6Y8	Chaperone protein DnaK	wt_tgt_total_extract_20180605_No1.12384.12384.2	2	VAEFFGK	1496	565	1735	711	1129	573
Trypsin	2990000000	SwissProt.Escherichia.coli.K12	P0A6Y8	Chaperone protein DnaK	wt_tgt_total_extract_20180606_No2_R02.3773.3773.2	2	DVSIMPFK	1027	979	1467	993	1427	1166
Trypsin	2990000000	SwissProt.Escherichia.coli.K12	P0A6Y8	Chaperone protein DnaK	wt_tgt_total_extract_20180606_No1_R02.33382.33382.2	2	LINYLVEEFK	826	734	819	984	512	703
Trypsin	2990000000	SwissProt.Escherichia.coli.K12	P0A6Y8	Chaperone protein DnaK	wt_tgt_total_extract_20180606_No2_R02.4031.4031.2	2	DVSIMPFK	683	507	1087	660	1005	825
Trypsin	2990000000	SwissProt.Escherichia.coli.K12	P0A6Y8	Chaperone protein DnaK	wt_tgt_total_extract_20180606_No2_R02.2027.2027.2	2	VAEFFGK	439	636	1883	821	1983	1245
Trypsin	2990000000	SwissProt.Escherichia.coli.K12	P0A6Y8	Chaperone protein DnaK	wt_tgt_total_extract_20180605_No1.12929.12929.2	2	DVSIMPFK	611	695	914	1124	1785	1092
Trypsin	2990000000	SwissProt.Escherichia.coli.K12	P0A6Y8	Chaperone protein DnaK	wt_tgt_total_extract_20180606_No2_R02.4077.4077.2	2	DVSIMPFK	672	545	951	1324	1789	733
Trypsin	2990000000	SwissProt.Escherichia.coli.K12	P0A6Y8	Chaperone protein DnaK	wt_tgt_total_extract_20180605_No2.8406.8406.2	2	IAGLEVK	1020	774	1480	1501	1693	1257
Trypsin	2990000000	SwissProt.Escherichia.coli.K12	P0A6Y8	Chaperone protein DnaK	wt_tgt_total_extract_20180606_No2_R02.2283.2283.2	2	VAEFFGK	983	1300	1137	1780	899	935
Trypsin	2990000000	SwissProt.Escherichia.coli.K12	P0A6Y8	Chaperone protein DnaK	wt_tgt_total_extract_20180606_No2_R02.4512.4512.2	2	DVSIMPFK	283	441	744	921	372	528
Trypsin	2990000000	SwissProt.Escherichia.coli.K12	P0A6Y8	Chaperone protein DnaK	wt_tgt_total_extract_20180605_No2.1750.1750.2	2	SIEPLK	839	1080	1458	1736	1451	1242
Trypsin	2990000000	SwissProt.Escherichia.coli.K12	P0A6Y8	Chaperone protein DnaK	wt_tgt_total_extract_20180605_No2.26453.26453.3	3	AKLESLVEDLVNR	429	320	3954	486	269	935
Trypsin	2990000000	SwissProt.Escherichia.coli.K12	P0A6Y8	Chaperone protein DnaK	wt_tgt_total_extract_20180605_No2.1097.1097.2	2	NDPLAMQR	395	1596	407	1359	1197	1128
Trypsin	2990000000	SwissProt.Escherichia.coli.K12	P0A6Y8	Chaperone protein DnaK	wt_tgt_total_extract_20180606_No3_R02.24087.24087.3	3	LINYLVEEFKK	1351	1178	3034	625	934	602
Trypsin	2990000000	SwissProt.Escherichia.coli.K12	P0A6Y8	Chaperone protein DnaK	wt_tgt_total_extract_20180605_No2.13724.13724.2	2	VAEFFGK	846	1949	1006	1029	1188	1008
Trypsin	5960000000	SwissProt.Escherichia.coli.K12	P0AG67	30S ribosomal protein S1	wt_tgt_total_extract_20180606_No2_R02.34215.34785.3	3	VVNVGDVVEVMVLDIDEER	993	328	1028	911	1036	1303
Trypsin	5960000000	SwissProt.Escherichia.coli.K12	P0AG67	30S ribosomal protein S1	wt_tgt_total_extract_20180606_No1_R02.15995.16125.2	2	QLGEDPWVAIAK	2009	1742	848	1729	2045	1588
Trypsin	5960000000	SwissProt.Escherichia.coli.K12	P0AG67	30S ribosomal protein S1	wt_tgt_total_extract_20180606_No3_R02.3539.4140.3	3	QLGEDPWVAIAK	2721	2939	2976	3979	3148	2970
Trypsin	5960000000	SwissProt.Escherichia.coli.K12	P0AG67	30S ribosomal protein S1	wt_tgt_total_extract_20180606_No3_R02.4350.4997.3	3	QLGEDPWVAIAK	4169	5159	6507	4492	4962	4881
Trypsin	5960000000	SwissProt.Escherichia.coli.K12	P0AG67	30S ribosomal protein S1	wt_tgt_total_extract_20180606_No3_R02.3819.4459.3	3	QLGEDPWVAIAK	2876	2444	2851	3225	3401	2901
Trypsin	5960000000	SwissProt.Escherichia.coli.K12	P0AG67	30S ribosomal protein S1	wt_tgt_total_extract_20180606_No3_R02.4519.5196.3	3	QLGEDPWVAIAK	1876	1399	1299	2738	2423	1087
Trypsin	5960000000	SwissProt.Escherichia.coli.K12	P0AG67	30S ribosomal protein S1	wt_tgt_total_extract_20180606_No2_R02.8162.8885.3	3	QLGEDPWVAIAK	5214	3103	4233	4221	5867	4416
Trypsin	5960000000	SwissProt.Escherichia.coli.K12	P0AG67	30S ribosomal protein S1	wt_tgt_total_extract_20180605_No2.17074.17531.3	3	QLGEDPWVAIAK	5021	3886	3724	4085	4263	5550
Trypsin	5960000000	SwissProt.Escherichia.coli.K12	P0AG67	30S ribosomal protein S1	wt_tgt_total_extract_20180605_No2.31677.31950.3	3	MTESFAQLFEESLK	4885	2438	5255	3448	3608	3986
Trypsin	5960000000	SwissProt.Escherichia.coli.K12	P0AG67	30S ribosomal protein S1	wt_tgt_total_extract_20180606_No3_R02.25523.25790.3	3	MTESFAQLFEESLK	3865	3843	3446	5083	3970	3309
Trypsin	5960000000	SwissProt.Escherichia.coli.K12	P0AG67	30S ribosomal protein S1	wt_tgt_total_extract_20180606_No3_R02.5994.6348.3	3	QLGEDPWVAIAK	3054	1988	3436	2106	3599	3650
Trypsin	5960000000	SwissProt.Escherichia.coli.K12	P0AG67	30S ribosomal protein S1	wt_tgt_total_extract_20180606_No1_R02.32090.32090.3	3	MTESFAQLFEESLK	759	307	754	838	1459	1442
Trypsin	5960000000	SwissProt.Escherichia.coli.K12	P0AG67	30S ribosomal protein S1	wt_tgt_total_extract_20180606_No3_R02.3140.3770.3	3	QLGEDPWVAIAK	1080	1439	1466	704	1742	368
Trypsin	5960000000	SwissProt.Escherichia.coli.K12	P0AG67	30S ribosomal protein S1	wt_tgt_total_extract_20180606_No3_R02.12109.12546.3	3	QLAEDPFNNWVALNK	5089	4877	6659	5794	4747	6545
Trypsin	5960000000	SwissProt.Escherichia.coli.K12	P0AG67	30S ribosomal protein S1	wt_tgt_total_extract_20180606_No3_R02.5258.5938.3	3	QLGEDPWVAIAK	4696	3741	4101	2933	4548	4955
Trypsin	5960000000	SwissProt.Escherichia.coli.K12	P0AG67	30S ribosomal protein S1	wt_tgt_total_extract_20180606_No2_R02.15616.16251.3	3	QLAEDPFNNWVALNK	6888	6019	6643	6655	5553	5605
Trypsin	5960000000	SwissProt.Escherichia.coli.K12	P0AG67	30S ribosomal protein S1	wt_tgt_total_extract_20180605_No1.14711.14915.3	3	QLGEDPWVAIAK	3191	4065	3525	1984	3742	3218
Trypsin	5960000000	SwissProt.Escherichia.coli.K12	P0AG67	30S ribosomal protein S1	wt_tgt_total_extract_20180606_No2_R02.26090.26326.3	3	MTESFAQLFEESLK	2677	2180	2643	3320	3209	2408
Trypsin	5960000000	SwissProt.Escherichia.coli.K12	P0AG67	30S ribosomal protein S1	wt_tgt_total_extract_20180606_No1_R02.15956.15956.2	2	QLGEDPWVAIAK	1245	1764	2200	1252	2207	1694
Trypsin	5960000000	SwissProt.Escherichia.coli.K12	P0AG67	30S ribosomal protein S1	wt_tgt_total_extract_20180605_No3.20637.20970.3	3	MTESFAQLFEESLK	3888	2974	5163	4345	3882	4760
Trypsin	5960000000	SwissProt.Escherichia.coli.K12	P0AG67	30S ribosomal protein S1	wt_tgt_total_extract_20180606_No2_R02.4619.5114.3	3	GATVELADGVEGYLR	611	645	1049	626	455	313
Trypsin	5960000000	SwissProt.Escherichia.coli.K12	P0AG67	30S ribosomal protein S1	wt_tgt_total_extract_20180605_No2.22303.22844.3	3	QLAEDPFNNWVALNK	5685	7264	7851	4021	6123	4852
Trypsin	5960000000	SwissProt.Escherichia.coli.K12	P0AG67	30S ribosomal protein S1	wt_tgt_total_extract_20180606_No3_R02.3101.3722.3	3	QLGEDPWVAIAK	1960	1452	2153	1712	2220	2197
Trypsin	5960000000	SwissProt.Escherichia.coli.K12	P0AG67	30S ribosomal protein S1	wt_tgt_total_extract_20180606_No3_R02.2691.3342.3	3	QLGEDPWVAIAK	2455	2066	3783	2501	2718	2673
Trypsin	5960000000	SwissProt.Escherichia.coli.K12	P0AG67	30S ribosomal protein S1	wt_tgt_total_extract_20180605_No1.17374.17994.3	3	QLAEDPFNNWVALNK	3426	3044	5421	4539	4852	3201
Trypsin	5960000000	SwissProt.Escherichia.coli.K12	P0AG67	30S ribosomal protein S1	wt_tgt_total_extract_20180606_No1_R02.15007.15007.2	2	GATVELADGVEGYLR	828	1024	1255	895	475	1119
Trypsin	5960000000	SwissProt.Escherichia.coli.K12	P0AG67	30S ribosomal protein S1	wt_tgt_total_extract_20180605_No1.12967.13049.3	3	AFLPGSLVDVRPVR	2076	1697	4312	1633	3627	2121
Trypsin	5960000000	SwissProt.Escherichia.coli.K12	P0AG67	30S ribosomal protein S1	wt_tgt_total_extract_20180606_No2_R02.12404.12854.3	3	DQLLENLQEGMEVK	3285	3422	2532	2110	2149	2702
Trypsin	5960000000	SwissProt.Escherichia.coli.K12	P0AG67	30S ribosomal protein S1	wt_tgt_total_extract_20180606_No3_R02.2895.3491.3	3	QLGEDPWVAIAK	2866	2210	3403	3076	2948	2027
Trypsin	5960000000	SwissProt.Escherichia.coli.K12	P0AG67	30S ribosomal protein S1	wt_tgt_total_extract_20180606_No2_R02.4822.5536.3	3	GATVELADGVEGYLR	1093	914	743	1305	828	1513
Trypsin	5960000000	SwissProt.Escherichia.coli.K12	P0AG67	30S ribosomal protein S1	wt_tgt_total_extract_20180605_No2.20197.20197.3	3	DQLLENLQEGMEVK	1358	251	1218	599	1397	422
Trypsin	5960000000	SwissProt.Escherichia.coli.K12	P0AG67	30S ribosomal protein S1	wt_tgt_total_extract_20180605_No1.17745.18033.3	3	QLAEDPFNNWVALNK	891	918	699	2699	902	1532
Trypsin	5960000000	SwissProt.Escherichia.coli.K12	P0AG67	30S ribosomal protein S1	wt_tgt_total_extract_20180606_No3_R02.4600.4600.2	2	QLGEDPWVAIAK	324	1112	548	1107	447	1293
Trypsin	5960000000	SwissProt.Escherichia.coli.K12	P0AG67	30S ribosomal protein S1	wt_tgt_total_extract_20180606_No2_R02.13053.13053.3	3	DQLLENLQEGMEVK	597	258	600	548	813	358
Trypsin	5960000000	SwissProt.Escherichia.coli.K12	P0AG67	30S ribosomal protein S1	wt_tgt_total_extract_20180606_No1_R02.22063.22063.2	2	QLAEDPFNNWVALNK	530	612	342	317	956	405
Trypsin	5960000000	SwissProt.Escherichia.coli.K12	P0AG67	30S ribosomal protein S1	wt_tgt_total_extract_20180605_No2.17328.17328.2	2	QLGEDPWVAIAK	1450	1031	1043	506	1132	924
Trypsin	5960000000	SwissProt.Escherichia.coli.K12	P0AG67	30S ribosomal protein S1	wt_tgt_total_extract_20180605_No1.12927.12927.3	3	AFLPGSLVDVRPVR	887	603	1630	479	1430	697
Trypsin	5960000000	SwissProt.Escherichia.coli.K12	P0AG67	30S ribosomal protein S1	wt_tgt_total_extract_20180606_No1_R02.12223.12223.2	2	AYEDAETVTGVINGK	364	921	541	289	1682	1069
Trypsin	5960000000	SwissProt.Escherichia.coli.K12	P0AG67	30S ribosomal protein S1	wt_tgt_total_extract_20180605_No1.16454.16539.3	3	DQLLENLQEGMEVK	1247	2037	1070	1806	2395	1708
Trypsin	5960000000	SwissProt.Escherichia.coli.K12	P0AG67	30S ribosomal protein S1	wt_tgt_total_extract_20180605_No2.16089.16089.2	2	GATVELADGVEGYLR	584	672	681	1026	422	638
Trypsin	5960000000	SwissProt.Escherichia.coli.K12	P0AG67	30S ribosomal protein S1	wt_tgt_total_extract_20180605_No2.15963.15963.2	2	GATVELADGVEGYLR	792	278	396	306	421	764
Trypsin	5960000000	SwissProt.Escherichia.coli.K12	P0AG67	30S ribosomal protein S1	wt_tgt_total_extract_20180606_No2_R02.15802.15802.2	2	QLAEDPFNNWVALNK	524	493	563	904	581	315
Trypsin	5960000000	SwissProt.Escherichia.coli.K12	P0AG67	30S ribosomal protein S1	wt_tgt_total_extract_20180606_No3_R02.6413.6413.3	3	QLGEDPWVAIAK	426	822	553	377	945	830
Trypsin	5960000000	SwissProt.Escherichia.coli.K12	P0AG67	30S ribosomal protein S1	wt_tgt_total_extract_20180605_No3.1108.1108.2	2	QLAEDPFNNWVALNK	543	583	1368	1344	1318	1124
Trypsin	5960000000	SwissProt.Escherichia.coli.K12	P0AG67	30S ribosomal protein S1	wt_tgt_total_extract_20180606_No3_R02.4775.4775.2	2	QLGEDPWVAIAK	567	536	950	494	640	475
Trypsin	5960000000	SwissProt.Escherichia.coli.K12	P0AG67	30S ribosomal protein S1	wt_tgt_total_extract_20180605_No1.8682.8682.3	3	ANPWQQFAETHNK	1288	846	2007	1016	358	584
Trypsin	5960000000	SwissProt.Escherichia.coli.K12	P0AG67	30S ribosomal protein S1	wt_tgt_total_extract_20180605_No2.17286.17286.2	2	QLGEDPWVAIAK	682	351	260	1182	1177	1011
Trypsin	5960000000	SwissProt.Escherichia.coli.K12	P0AG67	30S ribosomal protein S1	wt_tgt_total_extract_20180605_No2.22363.22363.3	3	QLAEDPFNNWVALNK	620	569	852	414	650	264
Trypsin	5960000000	SwissProt.Escherichia.coli.K12	P0AG67	30S ribosomal protein S1	wt_tgt_total_extract_20180605_No3.15250.15381.3	3	mTESFAQLFEESLK	857	1711	1016	1465	1606	1053
Trypsin	5960000000	SwissProt.Escherichia.coli.K12	P0AG67	30S ribosomal protein S1	wt_tgt_total_extract_20180606_No1_R02.7770.7770.2	2	SESAIPAEQFK	1261	1144	2380	1457	2990	1013
Trypsin	5960000000	SwissProt.Escherichia.coli.K12	P0AG67	30S ribosomal protein S1	wt_tgt_total_extract_20180606_No3_R02.6634.6634.3	3	QLGEDPWVAIAK	648	259	941	416	959	685
Trypsin	5960000000	SwissProt.Escherichia.coli.K12	P0AG67	30S ribosomal protein S1	wt_tgt_total_extract_20180606_No3_R02.6229.6229.3	3	QLGEDPWVAIAK	563	837	692	291	321	473
Trypsin	5960000000	SwissProt.Escherichia.coli.K12	P0AG67	30S ribosomal protein S1	wt_tgt_total_extract_20180606_No2_R02.8543.8543.2	2	QLGEDPWVAIAK	421	348	1451	726	1150	400
Trypsin	5960000000	SwissProt.Escherichia.coli.K12	P0AG67	30S ribosomal protein S1	wt_tgt_total_extract_20180605_No3.15421.15421.3	3	mTESFAQLFEESLK	553	851	873	567	1197	304
Trypsin	5960000000	SwissProt.Escherichia.coli.K12	P0AG67	30S ribosomal protein S1	wt_tgt_total_extract_20180606_No1_R02.0950.0950.2	2	AVIESENSAER	806	1903	1175	1431	1051	1631
Trypsin	5960000000	SwissProt.Escherichia.coli.K12	P0AG67	30S ribosomal protein S1	wt_tgt_total_extract_20180605_No3.20765.20765.2	2	MTESFAQLFEESLK	552	446	783	410	692	625
Trypsin	5960000000	SwissProt.Escherichia.coli.K12	P0AG67	30S ribosomal protein S1	wt_tgt_total_extract_20180606_No3_R02.5221.5221.2	2	QLGEDPWVAIAK	294	537	817	412	622	315
Trypsin	5960000000	SwissProt.Escherichia.coli.K12	P0AG67	30S ribosomal protein S1	wt_tgt_total_extract_20180605_No1.17786.17786.3	3	QLAEDPFNNWVALNK	418	270	1005	782	408	927
Trypsin	5960000000	SwissProt.Escherichia.coli.K12	P0AG67	30S ribosomal protein S1	wt_tgt_total_extract_20180605_No1.23667.23667.3	3	MTESFAQLFEESLK	492	525	385	846	705	414
Trypsin	5960000000	SwissProt.Escherichia.coli.K12	P0AG67	30S ribosomal protein S1	wt_tgt_total_extract_20180606_No1_R02.1563.1563.2	2	GAIVTGK	999	1323	2697	2572	2655	2547
Trypsin	5960000000	SwissProt.Escherichia.coli.K12	P0AG67	30S ribosomal protein S1	wt_tgt_total_extract_20180605_No2.10616.10616.2	2	AYEDAETVTGVINGK	521	683	381	477	892	319
Trypsin	5960000000	SwissProt.Escherichia.coli.K12	P0AG67	30S ribosomal protein S1	wt_tgt_total_extract_20180605_No1.17498.17498.3	3	QLAEDPFNNWVALNK	272	482	672	694	1126	576
Trypsin	5960000000	SwissProt.Escherichia.coli.K12	P0AG67	30S ribosomal protein S1	wt_tgt_total_extract_20180605_No2.10526.10526.2	2	AYEDAETVTGVINGK	534	751	1275	384	1363	363
Trypsin	5960000000	SwissProt.Escherichia.coli.K12	P0AG67	30S ribosomal protein S1	wt_tgt_total_extract_20180606_No3_R02.6470.6470.3	3	QLGEDPWVAIAK	758	420	539	267	631	598
Trypsin	5960000000	SwissProt.Escherichia.coli.K12	P0AG67	30S ribosomal protein S1	wt_tgt_total_extract_20180605_No2.19488.19488.3	3	QLAEDPFNNWVALNKK	885	960	2056	632	1883	989
Trypsin	5960000000	SwissProt.Escherichia.coli.K12	P0AG67	30S ribosomal protein S1	wt_tgt_total_extract_20180606_No2_R02.8625.8625.2	2	QLGEDPWVAIAK	1024	1056	463	1376	1623	742
Trypsin	5960000000	SwissProt.Escherichia.coli.K12	P0AG67	30S ribosomal protein S1	wt_tgt_total_extract_20180605_No2.17244.17244.2	2	QLGEDPWVAIAK	1583	1158	1957	937	1058	1093
Trypsin	5960000000	SwissProt.Escherichia.coli.K12	P0AG67	30S ribosomal protein S1	wt_tgt_total_extract_20180605_No1.16677.16677.3	3	DQLLENLQEGMEVK	310	398	357	512	504	764
Trypsin	5960000000	SwissProt.Escherichia.coli.K12	P0AG67	30S ribosomal protein S1	wt_tgt_total_extract_20180606_No3_R02.12293.12293.2	2	QLAEDPFNNWVALNK	438	615	382	454	463	419
Trypsin	5960000000	SwissProt.Escherichia.coli.K12	P0AG67	30S ribosomal protein S1	wt_tgt_total_extract_20180606_No3_R02.9815.9815.2	2	DQLLENLQEGMEVK	946	448	365	549	469	349
Trypsin	5960000000	SwissProt.Escherichia.coli.K12	P0AG67	30S ribosomal protein S1	wt_tgt_total_extract_20180606_No1_R02.3324.3966.3	3	DTLHLEGK	1977	1910	4529	2205	3116	1034
Trypsin	5960000000	SwissProt.Escherichia.coli.K12	P0AG67	30S ribosomal protein S1	wt_tgt_total_extract_20180606_No1_R02.8341.8341.2	2	ELEFK	5467	6151	8529	8380	8456	8732
Trypsin	5960000000	SwissProt.Escherichia.coli.K12	P0AG67	30S ribosomal protein S1	wt_tgt_total_extract_20180605_No2.6366.6429.2	2	ELEFK	3178	2810	5197	3072	4088	4197
Trypsin	5960000000	SwissProt.Escherichia.coli.K12	P0AG67	30S ribosomal protein S1	wt_tgt_total_extract_20180605_No2.22684.22684.2	2	QLAEDPFNNWVALNK	379	877	777	621	989	704
Trypsin	5960000000	SwissProt.Escherichia.coli.K12	P0AG67	30S ribosomal protein S1	wt_tgt_total_extract_20180605_No1.14798.14798.2	2	QLGEDPWVAIAK	423	961	1328	543	610	967
Trypsin	5960000000	SwissProt.Escherichia.coli.K12	P0AG67	30S ribosomal protein S1	wt_tgt_total_extract_20180606_No3_R02.4044.4044.2	2	QLGEDPWVAIAK	965	590	556	290	267	456
Trypsin	5960000000	SwissProt.Escherichia.coli.K12	P0AG67	30S ribosomal protein S1	wt_tgt_total_extract_20180605_No1.14611.14611.2	2	QLGEDPWVAIAK	464	833	764	410	978	585
Trypsin	5960000000	SwissProt.Escherichia.coli.K12	P0AG67	30S ribosomal protein S1	wt_tgt_total_extract_20180605_No3.15504.15504.3	3	mTESFAQLFEESLK	1172	291	879	860	744	657
Trypsin	5960000000	SwissProt.Escherichia.coli.K12	P0AG67	30S ribosomal protein S1	wt_tgt_total_extract_20180605_No2.16047.16047.2	2	GATVELADGVEGYLR	726	1190	505	334	480	397
Trypsin	5960000000	SwissProt.Escherichia.coli.K12	P0AG67	30S ribosomal protein S1	wt_tgt_total_extract_20180606_No2_R02.15919.15919.2	2	QLAEDPFNNWVALNK	535	390	513	658	572	272
Trypsin	5960000000	SwissProt.Escherichia.coli.K12	P0AG67	30S ribosomal protein S1	wt_tgt_total_extract_20180605_No2.2168.2168.2	2	SESAIPAEQFK	787	965	510	815	455	982
Trypsin	5960000000	SwissProt.Escherichia.coli.K12	P0AG67	30S ribosomal protein S1	wt_tgt_total_extract_20180605_No1.5070.5070.3	3	DTLHLEGK	1010	1569	1429	854	2199	1459
Trypsin	5960000000	SwissProt.Escherichia.coli.K12	P0AG67	30S ribosomal protein S1	wt_tgt_total_extract_20180606_No1_R02.21906.21906.2	2	QLAEDPFNNWVALNK	601	786	470	262	1308	566
Trypsin	5960000000	SwissProt.Escherichia.coli.K12	P0AG67	30S ribosomal protein S1	wt_tgt_total_extract_20180605_No2.22966.22966.3	3	QLAEDPFNNWVALNK	319	722	623	411	1067	481
Trypsin	5960000000	SwissProt.Escherichia.coli.K12	P0AG67	30S ribosomal protein S1	wt_tgt_total_extract_20180605_No3.15293.15293.3	3	mTESFAQLFEESLK	653	1044	1183	559	545	608
Trypsin	5960000000	SwissProt.Escherichia.coli.K12	P0AG67	30S ribosomal protein S1	wt_tgt_total_extract_20180605_No1.14573.14573.2	2	QLGEDPWVAIAK	946	449	607	998	457	1187
Trypsin	5960000000	SwissProt.Escherichia.coli.K12	P0AG67	30S ribosomal protein S1	wt_tgt_total_extract_20180606_No3_R02.2805.2805.3	3	QLGEDPWVAIAK	433	359	1160	489	576	271
Trypsin	5960000000	SwissProt.Escherichia.coli.K12	P0AG67	30S ribosomal protein S1	wt_tgt_total_extract_20180606_No1_R02.10983.11073.2	2	ISLGLK	4482	5512	5540	5202	5929	5056
Trypsin	5960000000	SwissProt.Escherichia.coli.K12	P0AG67	30S ribosomal protein S1	wt_tgt_total_extract_20180606_No1_R02.31946.31946.2	2	MTESFAQLFEESLK	332	829	793	1456	940	554
Trypsin	5960000000	SwissProt.Escherichia.coli.K12	P0AG67	30S ribosomal protein S1	wt_tgt_total_extract_20180605_No1.18760.18760.3	3	QLAEDPFNNWVALNK	1352	1132	1249	1234	779	1255
Trypsin	5960000000	SwissProt.Escherichia.coli.K12	P0AG67	30S ribosomal protein S1	wt_tgt_total_extract_20180605_No1.14735.14735.2	2	QLGEDPWVAIAK	1099	1057	303	681	829	563
Trypsin	5960000000	SwissProt.Escherichia.coli.K12	P0AG67	30S ribosomal protein S1	wt_tgt_total_extract_20180605_No1.14885.14885.2	2	QLGEDPWVAIAK	803	397	625	608	1093	982
Trypsin	5960000000	SwissProt.Escherichia.coli.K12	P0AG67	30S ribosomal protein S1	wt_tgt_total_extract_20180606_No2_R02.22193.22193.3	3	mTESFAQLFEESLK	716	742	885	1093	999	636
Trypsin	5960000000	SwissProt.Escherichia.coli.K12	P0AG67	30S ribosomal protein S1	wt_tgt_total_extract_20180605_No2.17123.17123.2	2	QLGEDPWVAIAK	979	639	682	888	1059	1309
Trypsin	5960000000	SwissProt.Escherichia.coli.K12	P0AG67	30S ribosomal protein S1	wt_tgt_total_extract_20180605_No2.2371.2371.3	3	SESAIPAEQFK	911	671	1149	523	873	835
Trypsin	5960000000	SwissProt.Escherichia.coli.K12	P0AG67	30S ribosomal protein S1	wt_tgt_total_extract_20180606_No1_R02.3908.3908.3	3	DTLHLEGK	979	715	2045	1515	1515	728
Trypsin	5960000000	SwissProt.Escherichia.coli.K12	P0AG67	30S ribosomal protein S1	wt_tgt_total_extract_20180605_No2.17088.17088.2	2	QLGEDPWVAIAK	852	1207	1132	448	957	849
Trypsin	5960000000	SwissProt.Escherichia.coli.K12	P0AG67	30S ribosomal protein S1	wt_tgt_total_extract_20180606_No1_R02.22147.22147.2	2	QLAEDPFNNWVALNK	483	326	619	490	616	446
Trypsin	5960000000	SwissProt.Escherichia.coli.K12	P0AG67	30S ribosomal protein S1	wt_tgt_total_extract_20180605_No2.6492.6492.2	2	ELEFK	1793	1319	2853	2182	2772	1697
Trypsin	5960000000	SwissProt.Escherichia.coli.K12	P0AG67	30S ribosomal protein S1	wt_tgt_total_extract_20180606_No1_R02.3825.3825.3	3	DTLHLEGK	479	999	1495	1173	1171	677
Trypsin	5960000000	SwissProt.Escherichia.coli.K12	P0AG67	30S ribosomal protein S1	wt_tgt_total_extract_20180606_No3_R02.0892.0892.2	2	ISLGLK	2161	2679	1730	2272	1932	1373
Trypsin	5960000000	SwissProt.Escherichia.coli.K12	P0AG67	30S ribosomal protein S1	wt_tgt_total_extract_20180606_No1_R02.8822.8822.2	2	VSLGLK	2611	2279	3687	3202	3426	2665
Trypsin	5960000000	SwissProt.Escherichia.coli.K12	P0AG67	30S ribosomal protein S1	wt_tgt_total_extract_20180606_No3_R02.5660.5660.2	2	QLGEDPWVAIAK	607	703	923	1037	976	796
Trypsin	5960000000	SwissProt.Escherichia.coli.K12	P0AG67	30S ribosomal protein S1	wt_tgt_total_extract_20180606_No1_R02.8732.8732.2	2	ISLGVK	1825	1791	1790	3014	2051	1380
Trypsin	5960000000	SwissProt.Escherichia.coli.K12	P0AG67	30S ribosomal protein S1	wt_tgt_total_extract_20180606_No1_R02.3501.3501.3	3	DTLHLEGK	1633	1420	1699	692	2205	1220
Trypsin	5960000000	SwissProt.Escherichia.coli.K12	P0AG67	30S ribosomal protein S1	wt_tgt_total_extract_20180606_No1_R02.7126.7126.2	2	AISLSVR	1420	1920	3464	1822	1956	1927
Trypsin	5960000000	SwissProt.Escherichia.coli.K12	P0AG67	30S ribosomal protein S1	wt_tgt_total_extract_20180605_No2.10468.10468.2	2	AYEDAETVTGVINGK	407	491	699	662	1174	353
Trypsin	5960000000	SwissProt.Escherichia.coli.K12	P0AG67	30S ribosomal protein S1	wt_tgt_total_extract_20180605_No1.16531.16531.2	2	DQLLENLQEGMEVK	265	420	542	363	446	310
Trypsin	5960000000	SwissProt.Escherichia.coli.K12	P0AG67	30S ribosomal protein S1	wt_tgt_total_extract_20180606_No2_R02.8504.8504.2	2	QLGEDPWVAIAK	428	491	370	418	645	489
Trypsin	5960000000	SwissProt.Escherichia.coli.K12	P0AG67	30S ribosomal protein S1	wt_tgt_total_extract_20180606_No1_R02.1567.1567.2	2	VTAVDAK	1884	4457	3229	3027	2836	2787
Trypsin	5960000000	SwissProt.Escherichia.coli.K12	P0AG67	30S ribosomal protein S1	wt_tgt_total_extract_20180606_No1_R02.1486.1486.2	2	FTGVDR	1067	1713	3347	2721	4353	2782
Trypsin	5960000000	SwissProt.Escherichia.coli.K12	P0AG67	30S ribosomal protein S1	wt_tgt_total_extract_20180605_No3.20870.20870.2	2	MTESFAQLFEESLK	566	315	1065	1229	996	459
Trypsin	5960000000	SwissProt.Escherichia.coli.K12	P0AG67	30S ribosomal protein S1	wt_tgt_total_extract_20180606_No3_R02.1106.1106.2	2	AFLPGSLVDVRPVR	577	378	681	482	389	254
Trypsin	5960000000	SwissProt.Escherichia.coli.K12	P0AG67	30S ribosomal protein S1	wt_tgt_total_extract_20180605_No1.9779.9779.2	2	ISLGLK	1004	780	969	502	1432	875
Trypsin	5960000000	SwissProt.Escherichia.coli.K12	P0AG67	30S ribosomal protein S1	wt_tgt_total_extract_20180605_No2.1112.1112.2	2	DTLHLEGK	1636	2231	3344	1230	1368	943
Trypsin	5960000000	SwissProt.Escherichia.coli.K12	P0AG67	30S ribosomal protein S1	wt_tgt_total_extract_20180606_No1_R02.3648.3648.3	3	DTLHLEGK	498	672	2127	661	887	1041
Trypsin	5960000000	SwissProt.Escherichia.coli.K12	P0AG67	30S ribosomal protein S1	wt_tgt_total_extract_20180605_No1.9863.9863.2	2	ISLGLK	1361	958	741	1954	1139	756
Trypsin	5960000000	SwissProt.Escherichia.coli.K12	P0AG67	30S ribosomal protein S1	wt_tgt_total_extract_20180605_No2.9579.9726.2	2	ISLGLK	3217	2432	2890	2883	3616	2648
Trypsin	5960000000	SwissProt.Escherichia.coli.K12	P0AG67	30S ribosomal protein S1	wt_tgt_total_extract_20180606_No1_R02.4086.4086.3	3	DTLHLEGK	1249	1225	1234	553	1337	725
Trypsin	5960000000	SwissProt.Escherichia.coli.K12	P0AG67	30S ribosomal protein S1	wt_tgt_total_extract_20180606_No2_R02.12630.12630.2	2	DQLLENLQEGMEVK	932	523	353	319	606	331
Trypsin	5960000000	SwissProt.Escherichia.coli.K12	P0AG67	30S ribosomal protein S1	wt_tgt_total_extract_20180605_No2.12522.12522.2	2	DVVLVDAGLK	823	1458	721	1329	966	1028
Trypsin	5960000000	SwissProt.Escherichia.coli.K12	P0AG67	30S ribosomal protein S1	wt_tgt_total_extract_20180606_No2_R02.15893.15893.4	4	QLAEDPFNNWVALNK	372	644	848	492	576	826
Trypsin	5960000000	SwissProt.Escherichia.coli.K12	P0AG67	30S ribosomal protein S1	wt_tgt_total_extract_20180605_No3.15637.15637.3	3	mTESFAQLFEESLK	348	379	955	260	742	332
Trypsin	5960000000	SwissProt.Escherichia.coli.K12	P0AG67	30S ribosomal protein S1	wt_tgt_total_extract_20180605_No2.17561.17561.2	2	QLGEDPWVAIAK	1502	300	487	680	527	472
Trypsin	5960000000	SwissProt.Escherichia.coli.K12	P0AG67	30S ribosomal protein S1	wt_tgt_total_extract_20180605_No1.11635.11635.2	2	DVVLVDAGLK	389	1064	848	1106	1069	580
Trypsin	5960000000	SwissProt.Escherichia.coli.K12	P0AG67	30S ribosomal protein S1	wt_tgt_total_extract_20180606_No3_R02.5022.5022.2	2	QLGEDPWVAIAK	462	474	289	810	995	1151
Trypsin	5960000000	SwissProt.Escherichia.coli.K12	P0AG67	30S ribosomal protein S1	wt_tgt_total_extract_20180605_No3.0294.0294.3	3	RYPEGTK	1378	2712	4395	2756	1920	1743
Trypsin	5960000000	SwissProt.Escherichia.coli.K12	P0AG67	30S ribosomal protein S1	wt_tgt_total_extract_20180605_No3.0306.0306.3	3	NIHPSK	1437	2170	2359	1927	1920	1506
Trypsin	5960000000	SwissProt.Escherichia.coli.K12	P0AG67	30S ribosomal protein S1	wt_tgt_total_extract_20180605_No1.20398.20398.3	3	GVVVAIDKDVVLVDAGLK	309	782	1997	295	885	625
Trypsin	5960000000	SwissProt.Escherichia.coli.K12	P0AG67	30S ribosomal protein S1	wt_tgt_total_extract_20180606_No3_R02.9886.9886.2	2	DQLLENLQEGMEVK	575	825	840	611	558	799
Trypsin	5960000000	SwissProt.Escherichia.coli.K12	P0AG67	30S ribosomal protein S1	wt_tgt_total_extract_20180605_No2.16987.16987.2	2	QLGEDPWVAIAK	809	978	1562	1293	554	1015
Trypsin	5960000000	SwissProt.Escherichia.coli.K12	P0AG67	30S ribosomal protein S1	wt_tgt_total_extract_20180606_No2_R02.26086.26086.2	2	MTESFAQLFEESLK	304	295	428	632	370	406
Trypsin	5960000000	SwissProt.Escherichia.coli.K12	P0AG67	30S ribosomal protein S1	wt_tgt_total_extract_20180605_No2.12461.12461.2	2	DVVLVDAGLK	475	1037	856	1230	755	826
Trypsin	5960000000	SwissProt.Escherichia.coli.K12	P0AG67	30S ribosomal protein S1	wt_tgt_total_extract_20180605_No2.6599.6599.2	2	ELEFK	1704	1752	2419	513	2225	944
Trypsin	5960000000	SwissProt.Escherichia.coli.K12	P0AG67	30S ribosomal protein S1	wt_tgt_total_extract_20180605_No1.8184.8184.2	2	VSLGLK	798	391	894	1145	854	834
Trypsin	5960000000	SwissProt.Escherichia.coli.K12	P0AG67	30S ribosomal protein S1	wt_tgt_total_extract_20180605_No1.9821.9821.2	2	ISLGLK	1027	693	1273	2052	584	1930
Trypsin	5960000000	SwissProt.Escherichia.coli.K12	P0AG67	30S ribosomal protein S1	wt_tgt_total_extract_20180605_No2.26750.26750.3	3	GVVVAIDKDVVLVDAGLK	356	520	3714	485	1117	760
Trypsin	5960000000	SwissProt.Escherichia.coli.K12	P0AG67	30S ribosomal protein S1	wt_tgt_total_extract_20180605_No2.6975.6975.2	2	ISLGVK	1612	1226	2938	2398	2104	1225
Trypsin	5960000000	SwissProt.Escherichia.coli.K12	P0AG67	30S ribosomal protein S1	wt_tgt_total_extract_20180605_No3.20723.20723.2	2	MTESFAQLFEESLK	359	463	690	804	834	1236
Trypsin	5960000000	SwissProt.Escherichia.coli.K12	P0AG67	30S ribosomal protein S1	wt_tgt_total_extract_20180605_No1.9353.9353.2	2	ISLGLK	1200	418	1575	890	1757	1248
Trypsin	9110000000	SwissProt.Escherichia.coli.K12	P0A853	Tryptophanase	wt_tgt_total_extract_20180605_No1.15005.15212.3	3	TLCVVQEGFPTYGGLEGGAMER	1315	1015	935	852	1435	946
Trypsin	9110000000	SwissProt.Escherichia.coli.K12	P0A853	Tryptophanase	wt_tgt_total_extract_20180605_No3.21444.21825.3	3	LAVGLYDGMNLDWLAYR	1821	994	2226	1011	1822	2109
Trypsin	9110000000	SwissProt.Escherichia.coli.K12	P0A853	Tryptophanase	wt_tgt_total_extract_20180606_No2_R02.21580.21903.3	3	LLPHIPADQFPAQALACELYK	3305	3286	4647	6193	4827	2395
Trypsin	9110000000	SwissProt.Escherichia.coli.K12	P0A853	Tryptophanase	wt_tgt_total_extract_20180606_No3_R02.20677.21028.3	3	LLPHIPADQFPAQALACELYK	3407	4068	5768	8315	4200	3014
Trypsin	9110000000	SwissProt.Escherichia.coli.K12	P0A853	Tryptophanase	wt_tgt_total_extract_20180606_No2_R02.26972.27093.3	3	LAVGLYDGMNLDWLAYR	593	1184	1173	1085	530	1012
Trypsin	9110000000	SwissProt.Escherichia.coli.K12	P0A853	Tryptophanase	wt_tgt_total_extract_20180606_No2_R02.14942.15214.3	3	AVEIGSFLLGR	556	675	864	1044	1207	376
Trypsin	9110000000	SwissProt.Escherichia.coli.K12	P0A853	Tryptophanase	wt_tgt_total_extract_20180606_No1_R02.14012.14096.2	2	FAENAYFIK	3488	7705	6801	6674	5440	4921
Trypsin	9110000000	SwissProt.Escherichia.coli.K12	P0A853	Tryptophanase	wt_tgt_total_extract_20180606_No1_R02.22565.22777.2	2	GAEQIYIPVLIK	3502	2018	5476	6178	2183	3023
Trypsin	9110000000	SwissProt.Escherichia.coli.K12	P0A853	Tryptophanase	wt_tgt_total_extract_20180605_No2.22984.23335.2	2	GAEQIYIPVLIK	1257	1655	1846	2695	486	1341
Trypsin	9110000000	SwissProt.Escherichia.coli.K12	P0A853	Tryptophanase	wt_tgt_total_extract_20180605_No3.1464.1779.2	2	GAEQIYIPVLIK	3077	4532	5786	5822	3969	3645
Trypsin	9110000000	SwissProt.Escherichia.coli.K12	P0A853	Tryptophanase	wt_tgt_total_extract_20180605_No1.20703.20900.4	4	LLPHIPADQFPAQALACELYK	4193	4682	5384	7664	2822	2597
Trypsin	9110000000	SwissProt.Escherichia.coli.K12	P0A853	Tryptophanase	wt_tgt_total_extract_20180605_No1.17952.18583.3	3	GAEQIYIPVLIK	1110	820	1462	1308	1032	482
Trypsin	9110000000	SwissProt.Escherichia.coli.K12	P0A853	Tryptophanase	wt_tgt_total_extract_20180605_No1.20862.20862.4	4	LLPHIPADQFPAQALACELYK	372	573	917	1180	426	502
Trypsin	9110000000	SwissProt.Escherichia.coli.K12	P0A853	Tryptophanase	wt_tgt_total_extract_20180605_No2.21837.22069.3	3	AVEIGSFLLGR	1583	1086	2065	1211	840	1037
Trypsin	9110000000	SwissProt.Escherichia.coli.K12	P0A853	Tryptophanase	wt_tgt_total_extract_20180606_No3_R02.11945.12223.3	3	AVEIGSFLLGR	1147	846	2010	1763	1080	859
Trypsin	9110000000	SwissProt.Escherichia.coli.K12	P0A853	Tryptophanase	wt_tgt_total_extract_20180605_No1.17748.17872.3	3	AVEIGSFLLGR	562	580	388	1165	584	563
Trypsin	9110000000	SwissProt.Escherichia.coli.K12	P0A853	Tryptophanase	wt_tgt_total_extract_20180605_No2.23062.23377.2	2	GAEQIYIPVLIK	2998	2464	3692	5020	2745	2362
Trypsin	9110000000	SwissProt.Escherichia.coli.K12	P0A853	Tryptophanase	wt_tgt_total_extract_20180605_No2.13968.14031.2	2	FAENAYFIK	1377	2260	3212	3683	2888	2447
Trypsin	9110000000	SwissProt.Escherichia.coli.K12	P0A853	Tryptophanase	wt_tgt_total_extract_20180605_No2.23145.23419.2	2	GAEQIYIPVLIK	1106	1190	2098	1473	1184	892
Trypsin	9110000000	SwissProt.Escherichia.coli.K12	P0A853	Tryptophanase	wt_tgt_total_extract_20180606_No3_R02.11885.12131.2	2	AVEIGSFLLGR	3050	3405	7546	4860	4056	3776
Trypsin	9110000000	SwissProt.Escherichia.coli.K12	P0A853	Tryptophanase	wt_tgt_total_extract_20180605_No2.14178.14409.2	2	QLPCPAELLR	1824	2401	1508	2187	2791	1866
Trypsin	9110000000	SwissProt.Escherichia.coli.K12	P0A853	Tryptophanase	wt_tgt_total_extract_20180606_No2_R02.16395.16867.2	2	GAEQIYIPVLIK	3391	3676	3100	7150	3307	2398
Trypsin	9110000000	SwissProt.Escherichia.coli.K12	P0A853	Tryptophanase	wt_tgt_total_extract_20180605_No1.18461.18506.2	2	GAEQIYIPVLIK	1294	1266	2031	1965	1247	1541
Trypsin	9110000000	SwissProt.Escherichia.coli.K12	P0A853	Tryptophanase	wt_tgt_total_extract_20180606_No2_R02.16325.17065.3	3	GAEQIYIPVLIK	5720	4793	6097	9259	5797	4513
Trypsin	9110000000	SwissProt.Escherichia.coli.K12	P0A853	Tryptophanase	wt_tgt_total_extract_20180605_No1.17520.18132.3	3	GAEQIYIPVLIK	2474	4364	4215	4793	3460	2761
Trypsin	9110000000	SwissProt.Escherichia.coli.K12	P0A853	Tryptophanase	wt_tgt_total_extract_20180606_No2_R02.15044.15279.2	2	AVEIGSFLLGR	2184	2881	3017	2634	2439	2142
Trypsin	9110000000	SwissProt.Escherichia.coli.K12	P0A853	Tryptophanase	wt_tgt_total_extract_20180605_No2.22491.23218.3	3	GAEQIYIPVLIK	5219	5892	4245	11139	4932	3317
Trypsin	9110000000	SwissProt.Escherichia.coli.K12	P0A853	Tryptophanase	wt_tgt_total_extract_20180605_No2.9789.9936.2	2	GLTFTYEPK	2803	5068	3911	8113	3364	3608
Trypsin	9110000000	SwissProt.Escherichia.coli.K12	P0A853	Tryptophanase	wt_tgt_total_extract_20180605_No1.12824.12908.2	2	QLPCPAELLR	683	1687	1923	1746	2507	2161
Trypsin	9110000000	SwissProt.Escherichia.coli.K12	P0A853	Tryptophanase	wt_tgt_total_extract_20180605_No1.20952.20952.4	4	LLPHIPADQFPAQALACELYK	395	677	353	825	801	264
Trypsin	9110000000	SwissProt.Escherichia.coli.K12	P0A853	Tryptophanase	wt_tgt_total_extract_20180606_No2_R02.1656.2376.2	2	QLPCPAELLR	505	1165	1966	1795	1108	635
Trypsin	9110000000	SwissProt.Escherichia.coli.K12	P0A853	Tryptophanase	wt_tgt_total_extract_20180605_No2.14116.14577.2	2	QLPCPAELLR	613	1439	1287	1559	2000	1661
Trypsin	9110000000	SwissProt.Escherichia.coli.K12	P0A853	Tryptophanase	wt_tgt_total_extract_20180606_No1_R02.11297.11385.2	2	GLTFTYEPK	2740	2906	2601	3464	3008	1093
Trypsin	9110000000	SwissProt.Escherichia.coli.K12	P0A853	Tryptophanase	wt_tgt_total_extract_20180606_No3_R02.13829.14177.3	3	GAEQIYIPVLIK	2239	2465	2696	3064	1908	2283
Trypsin	9110000000	SwissProt.Escherichia.coli.K12	P0A853	Tryptophanase	wt_tgt_total_extract_20180605_No1.17916.18547.3	3	GAEQIYIPVLIK	3021	2477	3232	2884	1582	1556
Trypsin	9110000000	SwissProt.Escherichia.coli.K12	P0A853	Tryptophanase	wt_tgt_total_extract_20180606_No2_R02.16434.16434.2	2	GAEQIYIPVLIK	974	424	737	1061	406	295
Trypsin	9110000000	SwissProt.Escherichia.coli.K12	P0A853	Tryptophanase	wt_tgt_total_extract_20180606_No1_R02.12001.12001.2	2	DWTIEQITR	1166	581	1662	1625	1326	325
Trypsin	9110000000	SwissProt.Escherichia.coli.K12	P0A853	Tryptophanase	wt_tgt_total_extract_20180605_No2.10608.10608.2	2	SYYALAESVK	1206	632	377	1502	780	1176
Trypsin	9110000000	SwissProt.Escherichia.coli.K12	P0A853	Tryptophanase	wt_tgt_total_extract_20180605_No1.18339.18666.3	3	GAEQIYIPVLIK	1187	991	1305	2459	1096	408
Trypsin	9110000000	SwissProt.Escherichia.coli.K12	P0A853	Tryptophanase	wt_tgt_total_extract_20180606_No3_R02.13058.13776.3	3	GAEQIYIPVLIK	3056	5726	6638	10015	4114	4892
Trypsin	9110000000	SwissProt.Escherichia.coli.K12	P0A853	Tryptophanase	wt_tgt_total_extract_20180605_No1.17600.18215.3	3	GAEQIYIPVLIK	1431	2107	1671	2548	2243	1198
Trypsin	9110000000	SwissProt.Escherichia.coli.K12	P0A853	Tryptophanase	wt_tgt_total_extract_20180606_No1_R02.12005.12005.2	2	SYYALAESVK	1186	1575	1791	2563	1275	1177
Trypsin	9110000000	SwissProt.Escherichia.coli.K12	P0A853	Tryptophanase	wt_tgt_total_extract_20180605_No2.23448.23687.3	3	GAEQIYIPVLIK	1699	2452	4348	3456	2826	2845
Trypsin	9110000000	SwissProt.Escherichia.coli.K12	P0A853	Tryptophanase	wt_tgt_total_extract_20180605_No1.17752.18377.3	3	GAEQIYIPVLIK	1172	882	981	2469	980	571
Trypsin	9110000000	SwissProt.Escherichia.coli.K12	P0A853	Tryptophanase	wt_tgt_total_extract_20180605_No3.1695.1758.2	2	AVEIGSFLLGR	2237	3362	2845	2967	2541	1346
Trypsin	9110000000	SwissProt.Escherichia.coli.K12	P0A853	Tryptophanase	wt_tgt_total_extract_20180605_No1.17804.18431.3	3	GAEQIYIPVLIK	1122	524	1347	949	778	484
Trypsin	9110000000	SwissProt.Escherichia.coli.K12	P0A853	Tryptophanase	wt_tgt_total_extract_20180605_No2.22660.23405.3	3	GAEQIYIPVLIK	3182	3447	4248	6569	3196	2325
Trypsin	9110000000	SwissProt.Escherichia.coli.K12	P0A853	Tryptophanase	wt_tgt_total_extract_20180605_No1.9927.9927.2	2	GLTFTYEPK	658	828	897	993	823	904
Trypsin	9110000000	SwissProt.Escherichia.coli.K12	P0A853	Tryptophanase	wt_tgt_total_extract_20180606_No3_R02.26460.26535.3	3	LAVGLYDGMNLDWLAYR	350	632	1254	1153	738	401
Trypsin	9110000000	SwissProt.Escherichia.coli.K12	P0A853	Tryptophanase	wt_tgt_total_extract_20180605_No3.1632.1632.2	2	AVEIGSFLLGR	735	565	781	723	977	854
Trypsin	9110000000	SwissProt.Escherichia.coli.K12	P0A853	Tryptophanase	wt_tgt_total_extract_20180606_No1_R02.11212.11212.2	2	GLTFTYEPK	1948	2366	2926	3811	1969	1211
Trypsin	9110000000	SwissProt.Escherichia.coli.K12	P0A853	Tryptophanase	wt_tgt_total_extract_20180605_No2.10673.10673.2	2	SYYALAESVK	823	1129	1465	1223	1241	1222
Trypsin	9110000000	SwissProt.Escherichia.coli.K12	P0A853	Tryptophanase	wt_tgt_total_extract_20180605_No1.17817.17817.2	2	AVEIGSFLLGR	709	818	823	1123	320	276
Trypsin	9110000000	SwissProt.Escherichia.coli.K12	P0A853	Tryptophanase	wt_tgt_total_extract_20180605_No1.9885.9885.2	2	GLTFTYEPK	310	1117	1317	1969	463	771
Trypsin	9110000000	SwissProt.Escherichia.coli.K12	P0A853	Tryptophanase	wt_tgt_total_extract_20180606_No1_R02.10848.10848.2	2	GNFDLEGLER	1547	2271	2820	3717	2821	1710
Trypsin	9110000000	SwissProt.Escherichia.coli.K12	P0A853	Tryptophanase	wt_tgt_total_extract_20180605_No2.13926.13926.2	2	FAENAYFIK	934	651	825	1612	1162	671
Trypsin	9110000000	SwissProt.Escherichia.coli.K12	P0A853	Tryptophanase	wt_tgt_total_extract_20180606_No2_R02.1589.1589.2	2	FAENAYFIK	988	1734	2208	2388	2307	1077
Trypsin	9110000000	SwissProt.Escherichia.coli.K12	P0A853	Tryptophanase	wt_tgt_total_extract_20180606_No2_R02.15005.15005.2	2	AVEIGSFLLGR	624	1083	442	993	529	314
Trypsin	9110000000	SwissProt.Escherichia.coli.K12	P0A853	Tryptophanase	wt_tgt_total_extract_20180605_No1.17677.18298.3	3	GAEQIYIPVLIK	970	847	1229	1473	1132	850
Trypsin	9110000000	SwissProt.Escherichia.coli.K12	P0A853	Tryptophanase	wt_tgt_total_extract_20180606_No1_R02.11473.11473.2	2	GLTFTYEPK	329	1007	572	2330	868	986
Trypsin	9110000000	SwissProt.Escherichia.coli.K12	P0A853	Tryptophanase	wt_tgt_total_extract_20180606_No1_R02.14187.14187.2	2	QLPCPAELLR	644	455	607	879	1060	1386
Trypsin	9110000000	SwissProt.Escherichia.coli.K12	P0A853	Tryptophanase	wt_tgt_total_extract_20180606_No2_R02.14967.14967.2	2	AVEIGSFLLGR	799	540	1186	1551	1022	378
Trypsin	9110000000	SwissProt.Escherichia.coli.K12	P0A853	Tryptophanase	wt_tgt_total_extract_20180605_No2.14073.14073.2	2	FAENAYFIK	1058	1471	1717	2136	786	580
Trypsin	9110000000	SwissProt.Escherichia.coli.K12	P0A853	Tryptophanase	wt_tgt_total_extract_20180606_No1_R02.11920.11920.2	2	DWTIEQITR	1417	1761	3131	1987	2626	750
Trypsin	9110000000	SwissProt.Escherichia.coli.K12	P0A853	Tryptophanase	wt_tgt_total_extract_20180605_No2.9243.9369.2	2	GNFDLEGLER	3444	4723	6468	7443	4733	3467
Trypsin	9110000000	SwissProt.Escherichia.coli.K12	P0A853	Tryptophanase	wt_tgt_total_extract_20180606_No1_R02.14150.14150.2	2	DDSFFDVYTECR	1781	1166	2598	2268	2415	2532
Trypsin	9110000000	SwissProt.Escherichia.coli.K12	P0A853	Tryptophanase	wt_tgt_total_extract_20180605_No1.17860.17860.2	2	AVEIGSFLLGR	343	744	498	787	716	251
Trypsin	9110000000	SwissProt.Escherichia.coli.K12	P0A853	Tryptophanase	wt_tgt_total_extract_20180605_No2.22095.22095.2	2	AVEIGSFLLGR	752	901	983	1193	687	945
Trypsin	9110000000	SwissProt.Escherichia.coli.K12	P0A853	Tryptophanase	wt_tgt_total_extract_20180606_No1_R02.13021.13021.2	2	YADMLAMSAK	2296	1507	1659	2864	1813	985
Trypsin	9110000000	SwissProt.Escherichia.coli.K12	P0A853	Tryptophanase	wt_tgt_total_extract_20180605_No3.1821.1821.2	2	AVEIGSFLLGR	684	738	1395	1388	1267	1221
Trypsin	9110000000	SwissProt.Escherichia.coli.K12	P0A853	Tryptophanase	wt_tgt_total_extract_20180606_No2_R02.1861.2123.2	2	QLPCPAELLR	733	1933	2040	2311	2256	455
Trypsin	9110000000	SwissProt.Escherichia.coli.K12	P0A853	Tryptophanase	wt_tgt_total_extract_20180605_No2.13886.13886.2	2	FAENAYFIK	1867	1251	352	1163	1082	754
Trypsin	9110000000	SwissProt.Escherichia.coli.K12	P0A853	Tryptophanase	wt_tgt_total_extract_20180605_No1.12654.12716.3	3	FAENAYFIK	1400	2686	1155	3615	1449	1227
Trypsin	9110000000	SwissProt.Escherichia.coli.K12	P0A853	Tryptophanase	wt_tgt_total_extract_20180605_No1.10368.10368.2	2	SYYALAESVK	679	601	1842	1011	860	472
Trypsin	9110000000	SwissProt.Escherichia.coli.K12	P0A853	Tryptophanase	wt_tgt_total_extract_20180605_No1.10411.10411.2	2	SYYALAESVK	847	634	879	567	354	838
Trypsin	9110000000	SwissProt.Escherichia.coli.K12	P0A853	Tryptophanase	wt_tgt_total_extract_20180605_No2.13760.13760.2	2	DDSFFDVYTECR	280	284	443	548	824	488
Trypsin	9110000000	SwissProt.Escherichia.coli.K12	P0A853	Tryptophanase	wt_tgt_total_extract_20180605_No1.18542.18542.2	2	GAEQIYIPVLIK	596	650	1053	1192	1226	828
Trypsin	9110000000	SwissProt.Escherichia.coli.K12	P0A853	Tryptophanase	wt_tgt_total_extract_20180605_No1.9843.9843.2	2	GLTFTYEPK	721	1207	1461	1926	650	484
Trypsin	9110000000	SwissProt.Escherichia.coli.K12	P0A853	Tryptophanase	wt_tgt_total_extract_20180605_No2.23103.23103.2	2	GAEQIYIPVLIK	611	731	1118	1146	538	922
Trypsin	9110000000	SwissProt.Escherichia.coli.K12	P0A853	Tryptophanase	wt_tgt_total_extract_20180605_No2.1038.1117.2	2	EAFDTGVR	1823	1372	2640	2557	2117	1393
Trypsin	9110000000	SwissProt.Escherichia.coli.K12	P0A853	Tryptophanase	wt_tgt_total_extract_20180606_No2_R02.16708.16708.2	2	GAEQIYIPVLIK	1160	370	763	1291	614	281
Trypsin	9110000000	SwissProt.Escherichia.coli.K12	P0A853	Tryptophanase	wt_tgt_total_extract_20180605_No1.17737.17737.2	2	AVEIGSFLLGR	1189	712	1636	904	465	568
Trypsin	9110000000	SwissProt.Escherichia.coli.K12	P0A853	Tryptophanase	wt_tgt_total_extract_20180606_No3_R02.12171.12171.2	2	AVEIGSFLLGR	552	469	606	809	562	425
Trypsin	9110000000	SwissProt.Escherichia.coli.K12	P0A853	Tryptophanase	wt_tgt_total_extract_20180606_No1_R02.12366.12366.2	2	YDIPVVMDSAR	423	1452	1317	1363	1683	1091
Trypsin	9110000000	SwissProt.Escherichia.coli.K12	P0A853	Tryptophanase	wt_tgt_total_extract_20180606_No1_R02.1501.1501.2	2	VIEPVKR	1428	1395	2236	1284	1500	702
Trypsin	9110000000	SwissProt.Escherichia.coli.K12	P0A853	Tryptophanase	wt_tgt_total_extract_20180606_No2_R02.16472.16472.2	2	GAEQIYIPVLIK	590	388	1494	1693	912	697
Trypsin	9110000000	SwissProt.Escherichia.coli.K12	P0A853	Tryptophanase	wt_tgt_total_extract_20180606_No1_R02.1964.2246.2	2	EAFDTGVR	1495	1791	2801	2355	1661	1406
Trypsin	9110000000	SwissProt.Escherichia.coli.K12	P0A853	Tryptophanase	wt_tgt_total_extract_20180606_No3_R02.1302.1302.2	2	DDSFFDVYTECR	296	819	794	405	486	325
Trypsin	9110000000	SwissProt.Escherichia.coli.K12	P0A853	Tryptophanase	wt_tgt_total_extract_20180606_No1_R02.12439.12439.2	2	YDIPVVMDSAR	706	1113	738	1117	377	649
Trypsin	9110000000	SwissProt.Escherichia.coli.K12	P0A853	Tryptophanase	wt_tgt_total_extract_20180605_No1.12699.12699.2	2	QLPCPAELLR	779	479	297	813	609	416
Trypsin	9110000000	SwissProt.Escherichia.coli.K12	P0A853	Tryptophanase	wt_tgt_total_extract_20180605_No3.0940.0940.2	2	QLPCPAELLR	726	369	867	1035	1088	848
Trypsin	9110000000	SwissProt.Escherichia.coli.K12	P0A853	Tryptophanase	wt_tgt_total_extract_20180606_No3_R02.14275.14275.3	3	GAEQIYIPVLIK	436	354	420	914	307	261
Trypsin	9110000000	SwissProt.Escherichia.coli.K12	P0A853	Tryptophanase	wt_tgt_total_extract_20180605_No2.10524.10524.2	2	DWTIEQITR	429	643	1381	1348	1186	693
Trypsin	9110000000	SwissProt.Escherichia.coli.K12	P0A853	Tryptophanase	wt_tgt_total_extract_20180606_No3_R02.13305.13305.2	2	GAEQIYIPVLIK	383	776	356	790	600	312
Trypsin	9110000000	SwissProt.Escherichia.coli.K12	P0A853	Tryptophanase	wt_tgt_total_extract_20180605_No2.10000.10000.2	2	GLTFTYEPK	764	419	648	2292	1148	611
Trypsin	9110000000	SwissProt.Escherichia.coli.K12	P0A853	Tryptophanase	wt_tgt_total_extract_20180606_No3_R02.13643.13643.2	2	GAEQIYIPVLIK	402	863	749	777	676	410
Trypsin	9110000000	SwissProt.Escherichia.coli.K12	P0A853	Tryptophanase	wt_tgt_total_extract_20180606_No2_R02.1587.1587.2	2	QLPCPAELLR	1039	710	1042	1514	589	286
Trypsin	9110000000	SwissProt.Escherichia.coli.K12	P0A853	Tryptophanase	wt_tgt_total_extract_20180606_No1_R02.5865.5865.2	2	EEAIIK	1156	2870	1987	4858	1625	2352
Trypsin	9110000000	SwissProt.Escherichia.coli.K12	P0A853	Tryptophanase	wt_tgt_total_extract_20180605_No1.10013.10013.2	2	GLTFTYEPK	473	874	683	967	595	769
Trypsin	9110000000	SwissProt.Escherichia.coli.K12	P0A853	Tryptophanase	wt_tgt_total_extract_20180605_No2.9727.9727.2	2	GLTFTYEPK	1640	956	905	1123	1381	426
Trypsin	9110000000	SwissProt.Escherichia.coli.K12	P0A853	Tryptophanase	wt_tgt_total_extract_20180606_No2_R02.2221.2221.2	2	DDSFFDVYTECR	983	490	516	909	736	598
Trypsin	9110000000	SwissProt.Escherichia.coli.K12	P0A853	Tryptophanase	wt_tgt_total_extract_20180606_No2_R02.0956.0956.2	2	DWTIEQITR	1101	1517	3602	2106	1649	1884
Trypsin	9110000000	SwissProt.Escherichia.coli.K12	P0A853	Tryptophanase	wt_tgt_total_extract_20180605_No3.1953.1953.2	2	GAEQIYIPVLIK	632	1286	675	888	721	521
Trypsin	9110000000	SwissProt.Escherichia.coli.K12	P0A853	Tryptophanase	wt_tgt_total_extract_20180606_No2_R02.16355.16355.2	2	GAEQIYIPVLIK	1149	826	689	977	688	389
Trypsin	9110000000	SwissProt.Escherichia.coli.K12	P0A853	Tryptophanase	wt_tgt_total_extract_20180605_No2.23771.23771.3	3	ATYTQTHMDFIIEAFK	740	423	1290	941	590	537
Trypsin	9110000000	SwissProt.Escherichia.coli.K12	P0A853	Tryptophanase	wt_tgt_total_extract_20180606_No2_R02.1930.1930.2	2	FAENAYFIK	1244	1433	1729	1066	676	669
Trypsin	9110000000	SwissProt.Escherichia.coli.K12	P0A853	Tryptophanase	wt_tgt_total_extract_20180606_No3_R02.12211.12211.2	2	AVEIGSFLLGR	671	1059	1020	593	784	645
Trypsin	9110000000	SwissProt.Escherichia.coli.K12	P0A853	Tryptophanase	wt_tgt_total_extract_20180605_No3.0797.0797.2	2	VIEPVKR	252	603	406	857	547	809
Trypsin	9110000000	SwissProt.Escherichia.coli.K12	P0A853	Tryptophanase	wt_tgt_total_extract_20180605_No3.1403.1403.2	2	GAEQIYIPVLIK	719	1161	1093	1640	1093	1128
Trypsin	9110000000	SwissProt.Escherichia.coli.K12	P0A853	Tryptophanase	wt_tgt_total_extract_20180605_No1.10243.10243.2	2	DWTIEQITR	533	375	316	350	542	707
Trypsin	9110000000	SwissProt.Escherichia.coli.K12	P0A853	Tryptophanase	wt_tgt_total_extract_20180606_No3_R02.1231.1231.2	2	DDSFFDVYTECR	579	587	1135	1069	1657	1555
Trypsin	9110000000	SwissProt.Escherichia.coli.K12	P0A853	Tryptophanase	wt_tgt_total_extract_20180606_No1_R02.2014.2014.2	2	EAFDTGVR	623	670	698	704	597	474
Trypsin	9110000000	SwissProt.Escherichia.coli.K12	P0A853	Tryptophanase	wt_tgt_total_extract_20180605_No2.21802.21802.2	2	AVEIGSFLLGR	903	1946	850	1497	658	1024
Trypsin	9110000000	SwissProt.Escherichia.coli.K12	P0A853	Tryptophanase	wt_tgt_total_extract_20180605_No2.1747.1747.2	2	LTIPR	501	602	1590	806	1056	1220
Trypsin	9110000000	SwissProt.Escherichia.coli.K12	P0A853	Tryptophanase	wt_tgt_total_extract_20180606_No2_R02.15122.15122.2	2	AVEIGSFLLGR	567	869	1790	898	1334	638
Trypsin	9110000000	SwissProt.Escherichia.coli.K12	P0A853	Tryptophanase	wt_tgt_total_extract_20180605_No2.1458.1458.2	2	NVYIK	2552	3923	2977	4871	2884	3444
Trypsin	9110000000	SwissProt.Escherichia.coli.K12	P0A853	Tryptophanase	wt_tgt_total_extract_20180605_No1.10283.10283.2	2	DWTIEQITR	457	1239	308	802	691	456
Trypsin	9110000000	SwissProt.Escherichia.coli.K12	P0A853	Tryptophanase	wt_tgt_total_extract_20180605_No1.12575.12575.2	2	FAENAYFIK	371	460	1522	491	678	606
Trypsin	9110000000	SwissProt.Escherichia.coli.K12	P0A853	Tryptophanase	wt_tgt_total_extract_20180606_No1_R02.5947.5947.2	2	EEAIIK	1063	1467	1252	2117	768	1485
Trypsin	9110000000	SwissProt.Escherichia.coli.K12	P0A853	Tryptophanase	wt_tgt_total_extract_20180605_No1.5979.5979.2	2	LTIPR	718	778	983	1347	1219	1108
Trypsin	9110000000	SwissProt.Escherichia.coli.K12	P0A853	Tryptophanase	wt_tgt_total_extract_20180605_No1.12490.12490.2	2	QLPCPAELLR	960	1192	422	546	1025	762
Trypsin	9110000000	SwissProt.Escherichia.coli.K12	P0A853	Tryptophanase	wt_tgt_total_extract_20180605_No2.9159.9159.2	2	GNFDLEGLER	1125	877	690	1047	581	832
Trypsin	9110000000	SwissProt.Escherichia.coli.K12	P0A853	Tryptophanase	wt_tgt_total_extract_20180605_No1.9801.9801.2	2	GLTFTYEPK	321	272	1714	1007	712	585
Trypsin	9110000000	SwissProt.Escherichia.coli.K12	P0A853	Tryptophanase	wt_tgt_total_extract_20180605_No2.13825.13825.2	2	FAENAYFIK	1558	1048	1479	1738	1656	356
Trypsin	9110000000	SwissProt.Escherichia.coli.K12	P0A853	Tryptophanase	wt_tgt_total_extract_20180605_No1.12614.12614.2	2	FAENAYFIK	1014	1313	1512	1410	1172	473
Trypsin	9110000000	SwissProt.Escherichia.coli.K12	P0A853	Tryptophanase	wt_tgt_total_extract_20180606_No1_R02.6000.6000.2	2	NVYIK	1864	2062	2027	2564	898	802
Trypsin	9110000000	SwissProt.Escherichia.coli.K12	P0A853	Tryptophanase	wt_tgt_total_extract_20180606_No1_R02.5832.5832.2	2	NVYIK	2101	1991	2023	3338	1058	1530
Trypsin	9110000000	SwissProt.Escherichia.coli.K12	P0A853	Tryptophanase	wt_tgt_total_extract_20180605_No2.11957.11957.2	2	YADMLAMSAK	955	513	633	1538	1278	694
Trypsin	9110000000	SwissProt.Escherichia.coli.K12	P0A853	Tryptophanase	wt_tgt_total_extract_20180605_No2.1601.1601.2	2	LTIPR	572	1070	982	719	1085	446
Trypsin	9110000000	SwissProt.Escherichia.coli.K12	P0A853	Tryptophanase	wt_tgt_total_extract_20180606_No1_R02.12177.12177.2	2	SYYALAESVK	810	689	373	1406	863	752
Trypsin	9110000000	SwissProt.Escherichia.coli.K12	P0A853	Tryptophanase	wt_tgt_total_extract_20180605_No2.9469.9469.2	2	GLTFTYEPK	790	772	1863	1149	1027	454
Trypsin	9110000000	SwissProt.Escherichia.coli.K12	P0A853	Tryptophanase	wt_tgt_total_extract_20180605_No2.1884.1884.2	2	LTIPR	372	340	510	505	1093	514
Trypsin	9110000000	SwissProt.Escherichia.coli.K12	P0A853	Tryptophanase	wt_tgt_total_extract_20180606_No1_R02.6215.6215.2	2	LTIPR	1648	2639	3099	2838	2033	1699
Trypsin	9110000000	SwissProt.Escherichia.coli.K12	P0A853	Tryptophanase	wt_tgt_total_extract_20180605_No2.11892.11892.2	2	YADMLAMSAK	329	1199	1430	1301	1057	1141
Trypsin	9110000000	SwissProt.Escherichia.coli.K12	P0A853	Tryptophanase	wt_tgt_total_extract_20180605_No2.9455.9455.2	2	GNFDLEGLER	359	559	1422	2120	805	791
Trypsin	9110000000	SwissProt.Escherichia.coli.K12	P0A853	Tryptophanase	wt_tgt_total_extract_20180606_No1_R02.5077.5077.2	2	NVYIK	1367	1035	2160	2177	1430	858
Trypsin	9110000000	SwissProt.Escherichia.coli.K12	P0A853	Tryptophanase	wt_tgt_total_extract_20180605_No1.10547.10547.2	2	YDIPVVMDSAR	587	802	763	1030	675	347
Trypsin	9110000000	SwissProt.Escherichia.coli.K12	P0A853	Tryptophanase	wt_tgt_total_extract_20180606_No1_R02.5761.5761.2	2	NVYIK	1690	2080	1844	2073	1690	2389
Trypsin	9110000000	SwissProt.Escherichia.coli.K12	P0A853	Tryptophanase	wt_tgt_total_extract_20180605_No1.5468.5468.2	2	LTIPR	304	487	306	470	323	614
Trypsin	9110000000	SwissProt.Escherichia.coli.K12	P0A853	Tryptophanase	wt_tgt_total_extract_20180605_No2.22821.22821.2	2	GAEQIYIPVLIK	610	495	660	757	705	777
Trypsin	9110000000	SwissProt.Escherichia.coli.K12	P0A853	Tryptophanase	wt_tgt_total_extract_20180606_No3_R02.0936.0936.2	2	YDIPVVMDSAR	942	1110	1708	1544	1599	800
Trypsin	9110000000	SwissProt.Escherichia.coli.K12	P0A853	Tryptophanase	wt_tgt_total_extract_20180605_No2.14161.14161.2	2	FAENAYFIK	1087	2884	841	1497	709	774
Trypsin	9110000000	SwissProt.Escherichia.coli.K12	P0A853	Tryptophanase	wt_tgt_total_extract_20180606_No1_R02.2252.2252.2	2	VAGIR	972	1403	750	1204	1617	1669
Trypsin	9110000000	SwissProt.Escherichia.coli.K12	P0A853	Tryptophanase	wt_tgt_total_extract_20180605_No1.10329.10329.2	2	SYYALAESVK	559	1307	2774	553	786	446
Trypsin	9110000000	SwissProt.Escherichia.coli.K12	P0A853	Tryptophanase	wt_tgt_total_extract_20180605_No1.12157.12157.2	2	DDSFFDVYTECR	492	255	491	927	952	866
Trypsin	9110000000	SwissProt.Escherichia.coli.K12	P0A853	Tryptophanase	wt_tgt_total_extract_20180605_No1.8629.8629.2	2	GNFDLEGLER	609	492	818	445	612	735
Trypsin	9110000000	SwissProt.Escherichia.coli.K12	P0A853	Tryptophanase	wt_tgt_total_extract_20180606_No1_R02.6559.6559.2	2	VIEPVK	1326	1655	1399	2544	1449	1648
Trypsin	9110000000	SwissProt.Escherichia.coli.K12	P0A853	Tryptophanase	wt_tgt_total_extract_20180606_No2_R02.2064.2064.2	2	FAENAYFIK	688	563	979	681	1335	1076
Trypsin	9110000000	SwissProt.Escherichia.coli.K12	P0A853	Tryptophanase	wt_tgt_total_extract_20180605_No3.1906.1906.2	2	GAEQIYIPVLIK	494	670	966	608	772	573
Trypsin	9110000000	SwissProt.Escherichia.coli.K12	P0A853	Tryptophanase	wt_tgt_total_extract_20180605_No2.13554.13554.2	2	DDSFFDVYTECR	663	650	713	1145	310	352
Trypsin	9110000000	SwissProt.Escherichia.coli.K12	P0A853	Tryptophanase	wt_tgt_total_extract_20180605_No1.12237.12237.2	2	DDSFFDVYTECR	372	505	769	449	536	668
Trypsin	9110000000	SwissProt.Escherichia.coli.K12	P0A853	Tryptophanase	wt_tgt_total_extract_20180605_No1.6133.6133.2	2	VIEPVK	1115	1399	1774	2148	855	1968
Trypsin	9110000000	SwissProt.Escherichia.coli.K12	P0A853	Tryptophanase	wt_tgt_total_extract_20180606_No1_R02.5552.5552.2	2	NVYIK	1177	3478	1991	2262	2544	786
Trypsin	9110000000	SwissProt.Escherichia.coli.K12	P0A853	Tryptophanase	wt_tgt_total_extract_20180605_No1.9597.9597.2	2	GLTFTYEPK	646	897	581	1220	883	378
Trypsin	9110000000	SwissProt.Escherichia.coli.K12	P0A853	Tryptophanase	wt_tgt_total_extract_20180606_No1_R02.5152.5152.2	2	NVYIK	937	1844	1616	2224	1513	871
Trypsin	9110000000	SwissProt.Escherichia.coli.K12	P0A853	Tryptophanase	wt_tgt_total_extract_20180605_No2.11836.11836.2	2	YADMLAMSAK	770	693	827	1776	1201	791
Trypsin	9110000000	SwissProt.Escherichia.coli.K12	P0A853	Tryptophanase	wt_tgt_total_extract_20180605_No2.21844.21844.2	2	AVEIGSFLLGR	672	1267	777	596	520	910
Trypsin	9110000000	SwissProt.Escherichia.coli.K12	P0A853	Tryptophanase	wt_tgt_total_extract_20180605_No2.9233.9233.2	2	GLTFTYEPK	379	835	551	1639	835	619
Trypsin	9110000000	SwissProt.Escherichia.coli.K12	P0A853	Tryptophanase	wt_tgt_total_extract_20180605_No1.12241.12241.2	2	QLPCPAELLR	758	711	891	927	717	976
Trypsin	9110000000	SwissProt.Escherichia.coli.K12	P0A853	Tryptophanase	wt_tgt_total_extract_20180605_No2.9100.9100.2	2	GNFDLEGLER	1182	348	736	884	764	455
Trypsin	9110000000	SwissProt.Escherichia.coli.K12	P0A853	Tryptophanase	wt_tgt_total_extract_20180606_No1_R02.5693.5693.2	2	NVYIK	1516	1635	3137	2893	2270	1856
Trypsin	9110000000	SwissProt.Escherichia.coli.K12	P0A853	Tryptophanase	wt_tgt_total_extract_20180606_No2_R02.14927.14927.2	2	AVEIGSFLLGR	696	353	928	1084	500	646
Trypsin	9110000000	SwissProt.Escherichia.coli.K12	P0A853	Tryptophanase	wt_tgt_total_extract_20180605_No1.5634.5634.2	2	LTIPR	637	598	363	365	1036	532
Trypsin	5650000000	SwissProt.Escherichia.coli.K12	P0A850	Trigger factor	wt_tgt_total_extract_20180605_No3.19522.20077.3	3	ANDIDVPAALIDSEIDVLR	1393	1919	1861	1865	1742	1398
Trypsin	5650000000	SwissProt.Escherichia.coli.K12	P0A850	Trigger factor	wt_tgt_total_extract_20180606_No3_R02.24367.24877.3	3	ANDIDVPAALIDSEIDVLR	1589	1241	1670	1247	1774	1381
Trypsin	5650000000	SwissProt.Escherichia.coli.K12	P0A850	Trigger factor	wt_tgt_total_extract_20180606_No1_R02.31054.31342.3	3	ANDIDVPAALIDSEIDVLR	1027	814	1242	1988	1987	1374
Trypsin	5650000000	SwissProt.Escherichia.coli.K12	P0A850	Trigger factor	wt_tgt_total_extract_20180606_No2_R02.25026.25432.3	3	ANDIDVPAALIDSEIDVLR	1719	1516	1535	1503	2146	1619
Trypsin	5650000000	SwissProt.Escherichia.coli.K12	P0A850	Trigger factor	wt_tgt_total_extract_20180605_No2.30601.31040.3	3	ANDIDVPAALIDSEIDVLR	326	698	837	1552	620	875
Trypsin	5650000000	SwissProt.Escherichia.coli.K12	P0A850	Trigger factor	wt_tgt_total_extract_20180605_No1.22632.23147.3	3	ANDIDVPAALIDSEIDVLR	462	907	823	1274	661	562
Trypsin	5650000000	SwissProt.Escherichia.coli.K12	P0A850	Trigger factor	wt_tgt_total_extract_20180605_No2.30545.31187.3	3	ANDIDVPAALIDSEIDVLR	285	527	1675	1908	668	615
Trypsin	5650000000	SwissProt.Escherichia.coli.K12	P0A850	Trigger factor	wt_tgt_total_extract_20180606_No2_R02.19659.19659.2	2	NVALEEQAVEAVLAK	544	567	456	908	746	569
Trypsin	5650000000	SwissProt.Escherichia.coli.K12	P0A850	Trigger factor	wt_tgt_total_extract_20180605_No2.8511.8574.2	2	INPAGAPTYVPGEYK	785	674	1299	1258	1670	1420
Trypsin	5650000000	SwissProt.Escherichia.coli.K12	P0A850	Trigger factor	wt_tgt_total_extract_20180606_No1_R02.22693.22859.2	2	ELPELTAEFIK	1736	2771	1685	2191	3639	2260
Trypsin	5650000000	SwissProt.Escherichia.coli.K12	P0A850	Trigger factor	wt_tgt_total_extract_20180605_No3.19590.19885.2	2	ANDIDVPAALIDSEIDVLR	846	1860	1603	1754	1718	2070
Trypsin	5650000000	SwissProt.Escherichia.coli.K12	P0A850	Trigger factor	wt_tgt_total_extract_20180605_No3.2197.2824.3	3	NVALEEQAVEAVLAK	5026	4212	3814	3535	5833	4467
Trypsin	5650000000	SwissProt.Escherichia.coli.K12	P0A850	Trigger factor	wt_tgt_total_extract_20180606_No3_R02.17598.18123.3	3	NVALEEQAVEAVLAK	4571	4981	4136	3801	5389	4096
Trypsin	5650000000	SwissProt.Escherichia.coli.K12	P0A850	Trigger factor	wt_tgt_total_extract_20180605_No1.19443.19920.3	3	NVALEEQAVEAVLAK	4518	3213	5094	3975	5136	3446
Trypsin	5650000000	SwissProt.Escherichia.coli.K12	P0A850	Trigger factor	wt_tgt_total_extract_20180606_No1_R02.10183.10183.2	2	INPAGAPTYVPGEYK	964	598	1194	914	1042	1205
Trypsin	5650000000	SwissProt.Escherichia.coli.K12	P0A850	Trigger factor	wt_tgt_total_extract_20180605_No2.25493.25945.3	3	NVALEEQAVEAVLAK	5809	4611	5338	3403	4932	4028
Trypsin	5650000000	SwissProt.Escherichia.coli.K12	P0A850	Trigger factor	wt_tgt_total_extract_20180606_No1_R02.25484.25564.3	3	NVALEEQAVEAVLAK	2669	1494	2783	1888	2306	3242
Trypsin	5650000000	SwissProt.Escherichia.coli.K12	P0A850	Trigger factor	wt_tgt_total_extract_20180606_No2_R02.19552.19966.3	3	NVALEEQAVEAVLAK	3181	2656	4801	5035	4648	4004
Trypsin	5650000000	SwissProt.Escherichia.coli.K12	P0A850	Trigger factor	wt_tgt_total_extract_20180605_No3.19632.19800.2	2	ANDIDVPAALIDSEIDVLR	623	415	883	709	356	353
Trypsin	5650000000	SwissProt.Escherichia.coli.K12	P0A850	Trigger factor	wt_tgt_total_extract_20180606_No2_R02.16553.16827.2	2	ELPELTAEFIK	1859	1044	1546	759	1369	2110
Trypsin	5650000000	SwissProt.Escherichia.coli.K12	P0A850	Trigger factor	wt_tgt_total_extract_20180605_No2.23272.23418.2	2	ELPELTAEFIK	2664	1435	1831	1955	1863	2510
Trypsin	5650000000	SwissProt.Escherichia.coli.K12	P0A850	Trigger factor	wt_tgt_total_extract_20180605_No3.1633.1633.2	2	NVALEEQAVEAVLAK	644	1005	1187	427	717	894
Trypsin	5650000000	SwissProt.Escherichia.coli.K12	P0A850	Trigger factor	wt_tgt_total_extract_20180606_No3_R02.13057.13751.3	3	ELPELTAEFIK	5221	5490	4047	3534	4880	5758
Trypsin	5650000000	SwissProt.Escherichia.coli.K12	P0A850	Trigger factor	wt_tgt_total_extract_20180606_No3_R02.13539.13539.2	2	ELPELTAEFIK	501	1246	1058	525	1252	987
Trypsin	5650000000	SwissProt.Escherichia.coli.K12	P0A850	Trigger factor	wt_tgt_total_extract_20180606_No2_R02.25159.25293.2	2	ANDIDVPAALIDSEIDVLR	604	396	985	354	477	557
Trypsin	5650000000	SwissProt.Escherichia.coli.K12	P0A850	Trigger factor	wt_tgt_total_extract_20180605_No3.1359.1359.2	2	ELPELTAEFIK	1398	801	1323	2381	2119	579
Trypsin	5650000000	SwissProt.Escherichia.coli.K12	P0A850	Trigger factor	wt_tgt_total_extract_20180606_No1_R02.22667.23003.3	3	ELPELTAEFIK	2499	2712	2492	1999	2952	2711
Trypsin	5650000000	SwissProt.Escherichia.coli.K12	P0A850	Trigger factor	wt_tgt_total_extract_20180606_No2_R02.16566.17060.3	3	ELPELTAEFIK	3690	3863	4397	4245	5705	5244
Trypsin	5650000000	SwissProt.Escherichia.coli.K12	P0A850	Trigger factor	wt_tgt_total_extract_20180605_No2.22968.23530.3	3	ELPELTAEFIK	5484	5044	6249	5415	5603	6132
Trypsin	5650000000	SwissProt.Escherichia.coli.K12	P0A850	Trigger factor	wt_tgt_total_extract_20180606_No2_R02.16670.16709.2	2	ELPELTAEFIK	1425	1286	1811	2856	1801	2392
Trypsin	5650000000	SwissProt.Escherichia.coli.K12	P0A850	Trigger factor	wt_tgt_total_extract_20180605_No1.17940.18584.3	3	ELPELTAEFIK	3558	4552	4897	3807	3971	4579
Trypsin	5650000000	SwissProt.Escherichia.coli.K12	P0A850	Trigger factor	wt_tgt_total_extract_20180606_No3_R02.13803.14074.3	3	ELPELTAEFIK	3097	2307	2429	3205	2544	2882
Trypsin	5650000000	SwissProt.Escherichia.coli.K12	P0A850	Trigger factor	wt_tgt_total_extract_20180605_No2.20038.20205.2	2	NFIDAIIK	3156	3726	6342	2790	6157	3262
Trypsin	5650000000	SwissProt.Escherichia.coli.K12	P0A850	Trigger factor	wt_tgt_total_extract_20180605_No2.23334.23334.2	2	ELPELTAEFIK	943	639	753	1386	651	1030
Trypsin	5650000000	SwissProt.Escherichia.coli.K12	P0A850	Trigger factor	wt_tgt_total_extract_20180606_No1_R02.25507.25507.2	2	NVALEEQAVEAVLAK	434	268	618	636	413	748
Trypsin	5650000000	SwissProt.Escherichia.coli.K12	P0A850	Trigger factor	wt_tgt_total_extract_20180605_No1.18188.18359.3	3	ELPELTAEFIK	907	1167	780	399	791	444
Trypsin	5650000000	SwissProt.Escherichia.coli.K12	P0A850	Trigger factor	wt_tgt_total_extract_20180606_No2_R02.16787.16787.2	2	ELPELTAEFIK	995	551	757	610	928	663
Trypsin	5650000000	SwissProt.Escherichia.coli.K12	P0A850	Trigger factor	wt_tgt_total_extract_20180606_No1_R02.25382.25382.2	2	NVALEEQAVEAVLAK	597	1327	538	634	1300	846
Trypsin	5650000000	SwissProt.Escherichia.coli.K12	P0A850	Trigger factor	wt_tgt_total_extract_20180605_No3.2659.2659.3	3	NVALEEQAVEAVLAK	258	358	764	461	642	296
Trypsin	5650000000	SwissProt.Escherichia.coli.K12	P0A850	Trigger factor	wt_tgt_total_extract_20180605_No1.18426.18426.2	2	ELPELTAEFIK	729	473	672	756	579	1149
Trypsin	5650000000	SwissProt.Escherichia.coli.K12	P0A850	Trigger factor	wt_tgt_total_extract_20180605_No1.18463.18463.2	2	ELPELTAEFIK	862	507	617	644	1068	287
Trypsin	5650000000	SwissProt.Escherichia.coli.K12	P0A850	Trigger factor	wt_tgt_total_extract_20180606_No1_R02.9652.9652.2	2	FGVEDGSVEGLR	543	342	753	429	1195	1331
Trypsin	5650000000	SwissProt.Escherichia.coli.K12	P0A850	Trigger factor	wt_tgt_total_extract_20180605_No3.1822.1822.2	2	NVALEEQAVEAVLAK	317	614	615	446	523	527
Trypsin	5650000000	SwissProt.Escherichia.coli.K12	P0A850	Trigger factor	wt_tgt_total_extract_20180606_No1_R02.22651.22651.2	2	ELPELTAEFIK	1030	1100	1090	1271	1847	1257
Trypsin	5650000000	SwissProt.Escherichia.coli.K12	P0A850	Trigger factor	wt_tgt_total_extract_20180606_No1_R02.13701.13701.2	2	QDVLGDLMSR	2751	1524	2305	1746	3642	2587
Trypsin	5650000000	SwissProt.Escherichia.coli.K12	P0A850	Trigger factor	wt_tgt_total_extract_20180605_No3.2698.2698.3	3	NVALEEQAVEAVLAK	338	858	555	369	320	494
Trypsin	5650000000	SwissProt.Escherichia.coli.K12	P0A850	Trigger factor	wt_tgt_total_extract_20180605_No3.1506.1506.2	2	ELPELTAEFIK	488	625	1173	417	973	748
Trypsin	5650000000	SwissProt.Escherichia.coli.K12	P0A850	Trigger factor	wt_tgt_total_extract_20180605_No2.16780.16780.3	3	VTIDFTGSVDGEEFEGGK	414	521	955	817	890	345
Trypsin	5650000000	SwissProt.Escherichia.coli.K12	P0A850	Trigger factor	wt_tgt_total_extract_20180606_No1_R02.9111.9194.2	2	SQAIEGLVK	2124	3107	4523	3964	3781	2576
Trypsin	5650000000	SwissProt.Escherichia.coli.K12	P0A850	Trigger factor	wt_tgt_total_extract_20180606_No2_R02.19583.19583.2	2	NVALEEQAVEAVLAK	650	562	892	502	848	324
Trypsin	5650000000	SwissProt.Escherichia.coli.K12	P0A850	Trigger factor	wt_tgt_total_extract_20180606_No1_R02.22614.22614.2	2	ELPELTAEFIK	1221	1324	1336	1196	2215	1724
Trypsin	5650000000	SwissProt.Escherichia.coli.K12	P0A850	Trigger factor	wt_tgt_total_extract_20180606_No2_R02.16591.16591.2	2	ELPELTAEFIK	470	861	436	452	782	545
Trypsin	5650000000	SwissProt.Escherichia.coli.K12	P0A850	Trigger factor	wt_tgt_total_extract_20180605_No3.6120.6120.3	3	NVALEEQAVEAVLAK	657	696	1193	1237	424	306
Trypsin	5650000000	SwissProt.Escherichia.coli.K12	P0A850	Trigger factor	wt_tgt_total_extract_20180605_No1.14080.14080.3	3	VTIDFTGSVDGEEFEGGK	814	1235	1016	701	470	839
Trypsin	5650000000	SwissProt.Escherichia.coli.K12	P0A850	Trigger factor	wt_tgt_total_extract_20180605_No2.5758.5758.2	2	ELFEEQAK	1876	834	1550	1403	563	254
Trypsin	5650000000	SwissProt.Escherichia.coli.K12	P0A850	Trigger factor	wt_tgt_total_extract_20180605_No2.23148.23148.2	2	ELPELTAEFIK	1032	751	568	504	941	515
Trypsin	5650000000	SwissProt.Escherichia.coli.K12	P0A850	Trigger factor	wt_tgt_total_extract_20180606_No1_R02.8100.8100.2	2	ELFEEQAK	1231	1580	1507	1869	3275	1860
Trypsin	5650000000	SwissProt.Escherichia.coli.K12	P0A850	Trigger factor	wt_tgt_total_extract_20180606_No2_R02.16748.16748.2	2	ELPELTAEFIK	1072	550	1242	278	990	770
Trypsin	5650000000	SwissProt.Escherichia.coli.K12	P0A850	Trigger factor	wt_tgt_total_extract_20180606_No3_R02.13747.13747.2	2	ELPELTAEFIK	306	306	326	314	788	285
Trypsin	5650000000	SwissProt.Escherichia.coli.K12	P0A850	Trigger factor	wt_tgt_total_extract_20180606_No1_R02.13059.13140.2	2	FAINLK	4749	5769	7468	4503	6479	6404
Trypsin	5650000000	SwissProt.Escherichia.coli.K12	P0A850	Trigger factor	wt_tgt_total_extract_20180605_No2.23189.23189.2	2	ELPELTAEFIK	958	516	678	658	1260	465
Trypsin	5650000000	SwissProt.Escherichia.coli.K12	P0A850	Trigger factor	wt_tgt_total_extract_20180605_No2.5883.5883.2	2	ELFEEQAK	1640	1037	1226	960	1736	1091
Trypsin	5650000000	SwissProt.Escherichia.coli.K12	P0A850	Trigger factor	wt_tgt_total_extract_20180605_No3.1254.1254.2	2	NFIDAIIK	1389	1589	842	1131	2118	1052
Trypsin	5650000000	SwissProt.Escherichia.coli.K12	P0A850	Trigger factor	wt_tgt_total_extract_20180605_No1.11607.11691.2	2	FAINLK	2753	1623	4013	2284	2435	2100
Trypsin	5650000000	SwissProt.Escherichia.coli.K12	P0A850	Trigger factor	wt_tgt_total_extract_20180605_No2.13003.13003.2	2	QDVLGDLMSR	557	477	519	432	1304	1247
Trypsin	5650000000	SwissProt.Escherichia.coli.K12	P0A850	Trigger factor	wt_tgt_total_extract_20180606_No1_R02.6509.6509.2	2	QALELPR	1397	2235	1881	1961	1916	1567
Trypsin	5650000000	SwissProt.Escherichia.coli.K12	P0A850	Trigger factor	wt_tgt_total_extract_20180606_No2_R02.12636.12636.3	3	NFIDAIIK	422	276	496	558	459	1023
Trypsin	5650000000	SwissProt.Escherichia.coli.K12	P0A850	Trigger factor	wt_tgt_total_extract_20180606_No2_R02.5324.5324.2	2	MIPGFEDGIK	318	713	618	261	834	285
Trypsin	5650000000	SwissProt.Escherichia.coli.K12	P0A850	Trigger factor	wt_tgt_total_extract_20180605_No1.16741.16856.3	3	NFIDAIIK	1699	2217	2970	2733	1529	2438
Trypsin	5650000000	SwissProt.Escherichia.coli.K12	P0A850	Trigger factor	wt_tgt_total_extract_20180605_No2.15039.15108.2	2	MIPGFEDGIK	1422	1286	1956	883	3069	1861
Trypsin	5650000000	SwissProt.Escherichia.coli.K12	P0A850	Trigger factor	wt_tgt_total_extract_20180605_No3.1950.1950.2	2	NVALEEQAVEAVLAK	841	321	340	469	587	823
Trypsin	5650000000	SwissProt.Escherichia.coli.K12	P0A850	Trigger factor	wt_tgt_total_extract_20180605_No1.18543.18543.2	2	ELPELTAEFIK	601	524	1293	1129	755	1611
Trypsin	5650000000	SwissProt.Escherichia.coli.K12	P0A850	Trigger factor	wt_tgt_total_extract_20180605_No2.12225.12225.2	2	FAINLK	607	1240	1160	866	1406	1298
Trypsin	5650000000	SwissProt.Escherichia.coli.K12	P0A850	Trigger factor	wt_tgt_total_extract_20180606_No1_R02.18893.19106.3	3	NFIDAIIK	3331	2813	3217	3829	4214	3505
Trypsin	5650000000	SwissProt.Escherichia.coli.K12	P0A850	Trigger factor	wt_tgt_total_extract_20180606_No3_R02.10240.10369.3	3	NFIDAIIK	951	377	1962	1382	2101	2096
Trypsin	5650000000	SwissProt.Escherichia.coli.K12	P0A850	Trigger factor	wt_tgt_total_extract_20180605_No3.1759.1759.2	2	NVALEEQAVEAVLAK	303	291	275	440	668	977
Trypsin	5650000000	SwissProt.Escherichia.coli.K12	P0A850	Trigger factor	wt_tgt_total_extract_20180605_No1.7326.7326.2	2	ELFEEQAK	1462	899	633	1089	856	684
Trypsin	5650000000	SwissProt.Escherichia.coli.K12	P0A850	Trigger factor	wt_tgt_total_extract_20180606_No3_R02.13903.13903.2	2	ELPELTAEFIK	533	435	306	872	298	861
Trypsin	5650000000	SwissProt.Escherichia.coli.K12	P0A850	Trigger factor	wt_tgt_total_extract_20180605_No2.12940.12940.2	2	QDVLGDLMSR	502	1429	646	1010	1321	1124
Trypsin	5650000000	SwissProt.Escherichia.coli.K12	P0A850	Trigger factor	wt_tgt_total_extract_20180605_No2.12352.12352.2	2	FAINLK	736	883	2127	851	2200	1849
Trypsin	5650000000	SwissProt.Escherichia.coli.K12	P0A850	Trigger factor	wt_tgt_total_extract_20180605_No3.1443.1443.2	2	ELPELTAEFIK	711	539	834	536	1277	870
Trypsin	5650000000	SwissProt.Escherichia.coli.K12	P0A850	Trigger factor	wt_tgt_total_extract_20180605_No2.15190.15190.2	2	MIPGFEDGIK	722	692	1404	691	639	256
Trypsin	5650000000	SwissProt.Escherichia.coli.K12	P0A850	Trigger factor	wt_tgt_total_extract_20180606_No1_R02.8394.8394.2	2	VPMNIVAQR	1077	1295	637	671	2541	578
Trypsin	5650000000	SwissProt.Escherichia.coli.K12	P0A850	Trigger factor	wt_tgt_total_extract_20180605_No1.18387.18387.2	2	ELPELTAEFIK	836	533	418	503	857	886
Trypsin	5650000000	SwissProt.Escherichia.coli.K12	P0A850	Trigger factor	wt_tgt_total_extract_20180606_No2_R02.16515.16515.2	2	ELPELTAEFIK	563	1110	489	599	661	372
Trypsin	5650000000	SwissProt.Escherichia.coli.K12	P0A850	Trigger factor	wt_tgt_total_extract_20180606_No2_R02.12837.12837.2	2	NFIDAIIK	742	254	876	740	1264	1115
Trypsin	5650000000	SwissProt.Escherichia.coli.K12	P0A850	Trigger factor	wt_tgt_total_extract_20180605_No2.25602.25602.2	2	NVALEEQAVEAVLAK	412	635	711	487	307	577
Trypsin	5650000000	SwissProt.Escherichia.coli.K12	P0A850	Trigger factor	wt_tgt_total_extract_20180605_No2.20066.20192.3	3	NFIDAIIK	399	1252	1340	636	1643	2251
Trypsin	5650000000	SwissProt.Escherichia.coli.K12	P0A850	Trigger factor	wt_tgt_total_extract_20180605_No2.7356.7356.2	2	SQAIEGLVK	1013	1237	566	828	942	1340
Trypsin	5650000000	SwissProt.Escherichia.coli.K12	P0A850	Trigger factor	wt_tgt_total_extract_20180606_No3_R02.10396.10396.2	2	NFIDAIIK	1018	896	1043	716	850	904
Trypsin	5650000000	SwissProt.Escherichia.coli.K12	P0A850	Trigger factor	wt_tgt_total_extract_20180606_No3_R02.1098.1098.2	2	FAINLK	644	1927	1574	1829	1943	2410
Trypsin	5650000000	SwissProt.Escherichia.coli.K12	P0A850	Trigger factor	wt_tgt_total_extract_20180605_No3.1288.1288.2	2	ELPELTAEFIK	2066	1148	1819	1155	2201	1070
Trypsin	5650000000	SwissProt.Escherichia.coli.K12	P0A850	Trigger factor	wt_tgt_total_extract_20180606_No2_R02.1284.1284.2	2	FAINLK	949	3331	4089	2305	2233	2395
Trypsin	5650000000	SwissProt.Escherichia.coli.K12	P0A850	Trigger factor	wt_tgt_total_extract_20180605_No2.12289.12289.2	2	FAINLK	1161	2401	1734	1254	1301	1794
Trypsin	5650000000	SwissProt.Escherichia.coli.K12	P0A850	Trigger factor	wt_tgt_total_extract_20180606_No2_R02.1555.1555.2	2	QDVLGDLMSR	992	1254	1057	1634	1047	1860
Trypsin	5650000000	SwissProt.Escherichia.coli.K12	P0A850	Trigger factor	wt_tgt_total_extract_20180605_No2.20079.20079.2	2	NFIDAIIK	934	1597	1872	1541	1705	1439
Trypsin	5650000000	SwissProt.Escherichia.coli.K12	P0A850	Trigger factor	wt_tgt_total_extract_20180606_No3_R02.13485.13485.2	2	ELPELTAEFIK	866	507	629	385	1524	1055
Trypsin	5650000000	SwissProt.Escherichia.coli.K12	P0A850	Trigger factor	wt_tgt_total_extract_20180605_No1.18351.18351.2	2	ELPELTAEFIK	305	482	585	1288	1543	736
Trypsin	5650000000	SwissProt.Escherichia.coli.K12	P0A850	Trigger factor	wt_tgt_total_extract_20180606_No2_R02.1691.1691.2	2	QDVLGDLMSR	462	281	445	336	734	685
Trypsin	5650000000	SwissProt.Escherichia.coli.K12	P0A850	Trigger factor	wt_tgt_total_extract_20180606_No2_R02.12468.12468.2	2	NFIDAIIK	782	1443	1116	696	957	1747
Trypsin	5650000000	SwissProt.Escherichia.coli.K12	P0A850	Trigger factor	wt_tgt_total_extract_20180605_No1.13515.13515.3	3	MIPGFEDGIK	498	504	413	925	599	532
Trypsin	5650000000	SwissProt.Escherichia.coli.K12	P0A850	Trigger factor	wt_tgt_total_extract_20180605_No2.20257.20257.3	3	NFIDAIIK	657	591	350	882	514	590
Trypsin	5650000000	SwissProt.Escherichia.coli.K12	P0A850	Trigger factor	wt_tgt_total_extract_20180605_No2.5821.5821.2	2	ELFEEQAK	618	1389	1177	1134	1284	1520
Trypsin	5650000000	SwissProt.Escherichia.coli.K12	P0A850	Trigger factor	wt_tgt_total_extract_20180605_No2.12061.12061.2	2	FAINLK	912	938	1751	1292	1099	1462
Trypsin	5650000000	SwissProt.Escherichia.coli.K12	P0A850	Trigger factor	wt_tgt_total_extract_20180606_No3_R02.1509.1509.2	2	MIPGFEDGIK	1975	888	2333	1324	2448	1089
Trypsin	5650000000	SwissProt.Escherichia.coli.K12	P0A850	Trigger factor	wt_tgt_total_extract_20180606_No2_R02.12353.12353.2	2	NFIDAIIK	1089	970	1279	1688	1397	955
Trypsin	5650000000	SwissProt.Escherichia.coli.K12	P0A850	Trigger factor	wt_tgt_total_extract_20180606_No2_R02.1435.1435.2	2	FAINLK	1514	635	1125	1656	1081	1274
Trypsin	5650000000	SwissProt.Escherichia.coli.K12	P0A850	Trigger factor	wt_tgt_total_extract_20180605_No2.1730.1730.2	2	QALELPR	1275	911	1583	1121	704	1660
Trypsin	5650000000	SwissProt.Escherichia.coli.K12	P0A850	Trigger factor	wt_tgt_total_extract_20180605_No2.20324.20324.3	3	NFIDAIIK	449	698	459	667	1134	1185
Trypsin	5650000000	SwissProt.Escherichia.coli.K12	P0A850	Trigger factor	wt_tgt_total_extract_20180606_No3_R02.10310.10310.2	2	NFIDAIIK	681	652	864	917	1769	2068
Trypsin	5650000000	SwissProt.Escherichia.coli.K12	P0A850	Trigger factor	wt_tgt_total_extract_20180606_No3_R02.13695.13695.2	2	ELPELTAEFIK	607	414	359	716	1189	403
Trypsin	5650000000	SwissProt.Escherichia.coli.K12	P0A850	Trigger factor	wt_tgt_total_extract_20180605_No1.16786.16786.2	2	NFIDAIIK	1117	1065	1642	788	1731	1320
Trypsin	5650000000	SwissProt.Escherichia.coli.K12	P0A850	Trigger factor	wt_tgt_total_extract_20180605_No3.2052.2052.2	2	NVALEEQAVEAVLAK	478	414	814	662	816	255
Trypsin	5650000000	SwissProt.Escherichia.coli.K12	P0A850	Trigger factor	wt_tgt_total_extract_20180605_No2.23085.23085.2	2	ELPELTAEFIK	452	880	478	364	538	716
Trypsin	5650000000	SwissProt.Escherichia.coli.K12	P0A850	Trigger factor	wt_tgt_total_extract_20180605_No2.10721.10721.2	2	EVIEFYSK	1148	395	1545	1085	1209	884
Trypsin	5650000000	SwissProt.Escherichia.coli.K12	P0A850	Trigger factor	wt_tgt_total_extract_20180606_No2_R02.16984.16984.2	2	ELPELTAEFIK	1043	281	320	337	498	453
Trypsin	5650000000	SwissProt.Escherichia.coli.K12	P0A850	Trigger factor	wt_tgt_total_extract_20180606_No1_R02.33301.33301.2	2	VVVGLLLGEVIR	934	407	887	786	386	728
Trypsin	5650000000	SwissProt.Escherichia.coli.K12	P0A850	Trigger factor	wt_tgt_total_extract_20180605_No1.13315.13315.2	2	MIPGFEDGIK	1462	335	280	458	634	1073
Trypsin	5650000000	SwissProt.Escherichia.coli.K12	P0A850	Trigger factor	wt_tgt_total_extract_20180605_No2.20269.20269.2	2	NFIDAIIK	315	523	1126	651	917	1185
Trypsin	5650000000	SwissProt.Escherichia.coli.K12	P0A850	Trigger factor	wt_tgt_total_extract_20180606_No3_R02.1651.1651.2	2	MIPGFEDGIK	709	704	461	579	1430	776
Trypsin	5650000000	SwissProt.Escherichia.coli.K12	P0A850	Trigger factor	wt_tgt_total_extract_20180605_No3.1172.1172.2	2	NFIDAIIK	1504	1521	2076	1701	2475	3020
Trypsin	5650000000	SwissProt.Escherichia.coli.K12	P0A850	Trigger factor	wt_tgt_total_extract_20180606_No1_R02.18756.18756.2	2	NFIDAIIK	1030	1360	2049	1001	1529	1213
Trypsin	5650000000	SwissProt.Escherichia.coli.K12	P0A850	Trigger factor	wt_tgt_total_extract_20180605_No1.7286.7286.2	2	ELFEEQAK	1217	1123	737	1099	1383	1282
Trypsin	5650000000	SwissProt.Escherichia.coli.K12	P0A850	Trigger factor	wt_tgt_total_extract_20180605_No3.22691.22691.2	2	VVVGLLLGEVIR	1118	337	356	546	381	858
Trypsin	5650000000	SwissProt.Escherichia.coli.K12	P0A850	Trigger factor	wt_tgt_total_extract_20180606_No2_R02.12549.12549.2	2	NFIDAIIK	1137	951	955	979	1536	846
Trypsin	5650000000	SwissProt.Escherichia.coli.K12	P0A850	Trigger factor	wt_tgt_total_extract_20180605_No1.13355.13355.2	2	MIPGFEDGIK	375	688	759	608	725	460
Trypsin	5650000000	SwissProt.Escherichia.coli.K12	P0A850	Trigger factor	wt_tgt_total_extract_20180606_No1_R02.12566.12566.2	2	ASDFVLAMGQGR	867	733	313	375	1250	913
Trypsin	5650000000	SwissProt.Escherichia.coli.K12	P0A850	Trigger factor	wt_tgt_total_extract_20180605_No1.11880.11880.2	2	QDVLGDLMSR	288	937	939	697	658	678
Trypsin	5650000000	SwissProt.Escherichia.coli.K12	P0A850	Trigger factor	wt_tgt_total_extract_20180606_No2_R02.5768.5768.3	3	MIPGFEDGIK	1048	399	624	1042	578	544
Trypsin	5650000000	SwissProt.Escherichia.coli.K12	P0A850	Trigger factor	wt_tgt_total_extract_20180606_No2_R02.5248.5248.2	2	MIPGFEDGIK	414	985	881	473	1285	624
Trypsin	5650000000	SwissProt.Escherichia.coli.K12	P0A850	Trigger factor	wt_tgt_total_extract_20180605_No3.1696.1696.2	2	NVALEEQAVEAVLAK	367	797	1355	670	523	566
Trypsin	5650000000	SwissProt.Escherichia.coli.K12	P0A850	Trigger factor	wt_tgt_total_extract_20180605_No1.11569.11569.2	2	FAINLK	607	984	1749	1060	1591	1477
Trypsin	5650000000	SwissProt.Escherichia.coli.K12	P0A850	Trigger factor	wt_tgt_total_extract_20180606_No3_R02.10267.10267.2	2	NFIDAIIK	924	1314	1474	1699	1397	1238
Trypsin	5650000000	SwissProt.Escherichia.coli.K12	P0A850	Trigger factor	wt_tgt_total_extract_20180605_No2.6346.6346.2	2	VPMNIVAQR	896	797	1466	1058	362	477
Trypsin	5650000000	SwissProt.Escherichia.coli.K12	P0A850	Trigger factor	wt_tgt_total_extract_20180606_No3_R02.10142.10142.2	2	NFIDAIIK	1308	897	1735	1015	1881	1313
Trypsin	5650000000	SwissProt.Escherichia.coli.K12	P0A850	Trigger factor	wt_tgt_total_extract_20180606_No2_R02.13001.13001.2	2	NFIDAIIK	627	767	576	648	531	811
Trypsin	5650000000	SwissProt.Escherichia.coli.K12	P0A850	Trigger factor	wt_tgt_total_extract_20180605_No1.16871.16871.2	2	NFIDAIIK	427	431	1419	478	588	1501
Trypsin	5650000000	SwissProt.Escherichia.coli.K12	P0A850	Trigger factor	wt_tgt_total_extract_20180605_No2.11752.11752.2	2	ETTFNELMNQQA	1343	1808	1459	1213	1116	815
Trypsin	5650000000	SwissProt.Escherichia.coli.K12	P0A850	Trigger factor	wt_tgt_total_extract_20180605_No1.18252.18252.2	2	ELPELTAEFIK	478	276	957	494	632	356
Trypsin	5650000000	SwissProt.Escherichia.coli.K12	P0A850	Trigger factor	wt_tgt_total_extract_20180605_No2.1664.1664.2	2	QALELPR	781	1056	871	1097	1193	808
Trypsin	5650000000	SwissProt.Escherichia.coli.K12	P0A850	Trigger factor	wt_tgt_total_extract_20180606_No2_R02.5799.5799.2	2	MIPGFEDGIK	626	586	913	357	1388	387
Trypsin	5650000000	SwissProt.Escherichia.coli.K12	P0A850	Trigger factor	wt_tgt_total_extract_20180605_No2.7503.7503.2	2	SQAIEGLVK	553	861	1093	1023	1197	838
Trypsin	5650000000	SwissProt.Escherichia.coli.K12	P0A850	Trigger factor	wt_tgt_total_extract_20180605_No1.13532.13532.2	2	MIPGFEDGIK	692	591	561	606	1061	340
Trypsin	5650000000	SwissProt.Escherichia.coli.K12	P0A850	Trigger factor	wt_tgt_total_extract_20180605_No1.18024.18024.3	3	ELPELTAEFIK	269	631	1110	589	637	871
Trypsin	5650000000	SwissProt.Escherichia.coli.K12	P0A850	Trigger factor	wt_tgt_total_extract_20180606_No1_R02.18795.18795.2	2	NFIDAIIK	1356	876	1736	969	683	1622
Trypsin	5650000000	SwissProt.Escherichia.coli.K12	P0A850	Trigger factor	wt_tgt_total_extract_20180605_No2.5699.5699.2	2	ELFEEQAK	1102	1150	791	564	918	934
Trypsin	5650000000	SwissProt.Escherichia.coli.K12	P0A850	Trigger factor	wt_tgt_total_extract_20180605_No1.16828.16828.2	2	NFIDAIIK	1021	1416	1521	1048	687	731
Trypsin	5650000000	SwissProt.Escherichia.coli.K12	P0A850	Trigger factor	wt_tgt_total_extract_20180606_No2_R02.12672.12672.2	2	NFIDAIIK	362	746	1050	895	2023	424
Trypsin	5650000000	SwissProt.Escherichia.coli.K12	P0A850	Trigger factor	wt_tgt_total_extract_20180605_No2.23544.23544.2	2	ELPELTAEFIK	427	554	470	535	484	689
Trypsin	5650000000	SwissProt.Escherichia.coli.K12	P0A850	Trigger factor	wt_tgt_total_extract_20180605_No2.1586.1586.2	2	QALELPR	916	1365	2310	831	1692	1468
Trypsin	5650000000	SwissProt.Escherichia.coli.K12	P0A850	Trigger factor	wt_tgt_total_extract_20180605_No1.16701.16701.2	2	NFIDAIIK	411	1606	1358	640	978	588
Trypsin	5650000000	SwissProt.Escherichia.coli.K12	P0A850	Trigger factor	wt_tgt_total_extract_20180605_No3.22564.22564.2	2	VVVGLLLGEVIR	571	253	757	297	548	458
Trypsin	5650000000	SwissProt.Escherichia.coli.K12	P0A850	Trigger factor	wt_tgt_total_extract_20180605_No1.5844.5844.2	2	QALELPR	552	614	422	707	1145	1112
Trypsin	5650000000	SwissProt.Escherichia.coli.K12	P0A850	Trigger factor	wt_tgt_total_extract_20180606_No1_R02.33520.33520.2	2	VVVGLLLGEVIR	541	351	321	384	584	312
Trypsin	5650000000	SwissProt.Escherichia.coli.K12	P0A850	Trigger factor	wt_tgt_total_extract_20180605_No2.10791.10791.2	2	EVIEFYSK	656	1020	1453	525	791	786
Trypsin	5650000000	SwissProt.Escherichia.coli.K12	P0A850	Trigger factor	wt_tgt_total_extract_20180606_No1_R02.18726.18726.2	2	NFIDAIIK	1723	1746	1750	1183	1232	2539
Trypsin	5650000000	SwissProt.Escherichia.coli.K12	P0A850	Trigger factor	wt_tgt_total_extract_20180605_No2.1575.1575.2	2	IDGFR	947	1340	976	760	651	364
Trypsin	3910000000	SwissProt.Escherichia.coli.K12	P0A6F5	60 kDa chaperonin	wt_tgt_total_extract_20180606_No1_R02.11386.11561.2	2	GVNVLADAVK	4439	4103	4389	7064	6025	4817
Trypsin	3910000000	SwissProt.Escherichia.coli.K12	P0A6F5	60 kDa chaperonin	wt_tgt_total_extract_20180605_No1.9898.9943.3	3	DTTTIIDGVGEEAAIQGR	468	831	416	439	786	504
Trypsin	3910000000	SwissProt.Escherichia.coli.K12	P0A6F5	60 kDa chaperonin	wt_tgt_total_extract_20180605_No2.9978.10104.2	2	GVNVLADAVK	4265	3910	5003	3998	5951	3138
Trypsin	3910000000	SwissProt.Escherichia.coli.K12	P0A6F5	60 kDa chaperonin	wt_tgt_total_extract_20180606_No1_R02.11517.11605.2	2	AVTAAVEELK	4508	4090	5437	4857	3856	4069
Trypsin	3910000000	SwissProt.Escherichia.coli.K12	P0A6F5	60 kDa chaperonin	wt_tgt_total_extract_20180606_No3_R02.23776.24085.3	3	ANDAAGDGTTTATVLAQAIITEGLK	3014	4794	5601	4277	5054	3104
Trypsin	3910000000	SwissProt.Escherichia.coli.K12	P0A6F5	60 kDa chaperonin	wt_tgt_total_extract_20180606_No2_R02.24528.24740.3	3	ANDAAGDGTTTATVLAQAIITEGLK	2167	1111	2876	2016	2882	2467
Trypsin	3910000000	SwissProt.Escherichia.coli.K12	P0A6F5	60 kDa chaperonin	wt_tgt_total_extract_20180605_No2.10062.10062.2	2	AVTAAVEELK	1471	1307	1123	1116	1926	1063
Trypsin	3910000000	SwissProt.Escherichia.coli.K12	P0A6F5	60 kDa chaperonin	wt_tgt_total_extract_20180605_No2.30273.30616.3	3	ANDAAGDGTTTATVLAQAIITEGLK	3882	3334	3133	3259	2868	3543
Trypsin	3910000000	SwissProt.Escherichia.coli.K12	P0A6F5	60 kDa chaperonin	wt_tgt_total_extract_20180606_No3_R02.12982.13700.3	3	EMLPVLEAVAK	3947	3402	3582	5206	7263	4090
Trypsin	3910000000	SwissProt.Escherichia.coli.K12	P0A6F5	60 kDa chaperonin	wt_tgt_total_extract_20180605_No1.22629.22778.3	3	ANDAAGDGTTTATVLAQAIITEGLK	2303	1250	2449	1806	2526	1841
Trypsin	3910000000	SwissProt.Escherichia.coli.K12	P0A6F5	60 kDa chaperonin	wt_tgt_total_extract_20180605_No3.19482.19482.3	3	ANDAAGDGTTTATVLAQAIITEGLK	254	607	382	307	442	271
Trypsin	3910000000	SwissProt.Escherichia.coli.K12	P0A6F5	60 kDa chaperonin	wt_tgt_total_extract_20180606_No1_R02.9792.9878.2	2	LAGGVAVIK	2474	3102	3114	2385	2806	2146
Trypsin	3910000000	SwissProt.Escherichia.coli.K12	P0A6F5	60 kDa chaperonin	wt_tgt_total_extract_20180606_No1_R02.22374.22499.3	3	EMLPVLEAVAK	1507	1439	2624	2708	2275	1495
Trypsin	3910000000	SwissProt.Escherichia.coli.K12	P0A6F5	60 kDa chaperonin	wt_tgt_total_extract_20180605_No2.22905.23221.3	3	EMLPVLEAVAK	3520	4423	3597	5141	6697	2608
Trypsin	3910000000	SwissProt.Escherichia.coli.K12	P0A6F5	60 kDa chaperonin	wt_tgt_total_extract_20180605_No1.18280.18594.3	3	EMLPVLEAVAK	1966	2805	3110	4922	4735	3564
Trypsin	3910000000	SwissProt.Escherichia.coli.K12	P0A6F5	60 kDa chaperonin	wt_tgt_total_extract_20180606_No1_R02.8196.8196.2	2	SFGAPTITK	1706	2374	4214	3534	2945	2801
Trypsin	3910000000	SwissProt.Escherichia.coli.K12	P0A6F5	60 kDa chaperonin	wt_tgt_total_extract_20180605_No2.30393.30393.3	3	ANDAAGDGTTTATVLAQAIITEGLK	1247	528	1555	1141	931	546
Trypsin	3910000000	SwissProt.Escherichia.coli.K12	P0A6F5	60 kDa chaperonin	wt_tgt_total_extract_20180606_No2_R02.24570.24570.3	3	ANDAAGDGTTTATVLAQAIITEGLK	492	760	502	1010	401	689
Trypsin	3910000000	SwissProt.Escherichia.coli.K12	P0A6F5	60 kDa chaperonin	wt_tgt_total_extract_20180606_No1_R02.6169.6242.2	2	ALSVPCSDSK	1968	1411	2401	2934	2208	2251
Trypsin	3910000000	SwissProt.Escherichia.coli.K12	P0A6F5	60 kDa chaperonin	wt_tgt_total_extract_20180606_No1_R02.30652.31257.3	3	ANDAAGDGTTTATVLAQAIITEGLK	495	905	880	741	974	900
Trypsin	3910000000	SwissProt.Escherichia.coli.K12	P0A6F5	60 kDa chaperonin	wt_tgt_total_extract_20180606_No2_R02.24779.24779.3	3	ANDAAGDGTTTATVLAQAIITEGLK	646	559	265	754	532	350
Trypsin	3910000000	SwissProt.Escherichia.coli.K12	P0A6F5	60 kDa chaperonin	wt_tgt_total_extract_20180606_No1_R02.12178.12178.2	2	DTTTIIDGVGEEAAIQGR	349	453	405	479	306	348
Trypsin	3910000000	SwissProt.Escherichia.coli.K12	P0A6F5	60 kDa chaperonin	wt_tgt_total_extract_20180606_No1_R02.8560.8560.2	2	ATLEDLGQAK	2444	2444	2937	2727	1523	1878
Trypsin	3910000000	SwissProt.Escherichia.coli.K12	P0A6F5	60 kDa chaperonin	wt_tgt_total_extract_20180605_No3.18909.19332.3	3	ANDAAGDGTTTATVLAQAIITEGLK	4911	3635	4180	3760	4321	3355
Trypsin	3910000000	SwissProt.Escherichia.coli.K12	P0A6F5	60 kDa chaperonin	wt_tgt_total_extract_20180605_No2.5969.5969.2	2	SFGAPTITK	1641	660	1168	1588	1964	734
Trypsin	3910000000	SwissProt.Escherichia.coli.K12	P0A6F5	60 kDa chaperonin	wt_tgt_total_extract_20180606_No2_R02.16167.16726.3	3	EMLPVLEAVAK	2172	1422	4306	4266	4348	3025
Trypsin	3910000000	SwissProt.Escherichia.coli.K12	P0A6F5	60 kDa chaperonin	wt_tgt_total_extract_20180605_No3.1990.1990.2	2	EMLPVLEAVAK	814	314	580	927	1056	449
Trypsin	3910000000	SwissProt.Escherichia.coli.K12	P0A6F5	60 kDa chaperonin	wt_tgt_total_extract_20180606_No2_R02.25270.25270.4	4	ANDAAGDGTTTATVLAQAIITEGLK	543	1239	1144	940	973	332
Trypsin	3910000000	SwissProt.Escherichia.coli.K12	P0A6F5	60 kDa chaperonin	wt_tgt_total_extract_20180605_No3.1800.1800.2	2	EMLPVLEAVAK	773	891	974	1232	1352	318
Trypsin	3910000000	SwissProt.Escherichia.coli.K12	P0A6F5	60 kDa chaperonin	wt_tgt_total_extract_20180606_No1_R02.8640.8640.2	2	ATLEDLGQAK	1785	1393	1692	1587	2032	711
Trypsin	3910000000	SwissProt.Escherichia.coli.K12	P0A6F5	60 kDa chaperonin	wt_tgt_total_extract_20180605_No1.22707.22707.4	4	ANDAAGDGTTTATVLAQAIITEGLK	312	506	700	1398	498	556
Trypsin	3910000000	SwissProt.Escherichia.coli.K12	P0A6F5	60 kDa chaperonin	wt_tgt_total_extract_20180605_No3.2235.2321.3	3	EMLPVLEAVAK	1030	1235	1807	512	938	962
Trypsin	3910000000	SwissProt.Escherichia.coli.K12	P0A6F5	60 kDa chaperonin	wt_tgt_total_extract_20180606_No3_R02.13649.13858.3	3	EMLPVLEAVAK	1091	754	2215	2190	2426	1606
Trypsin	3910000000	SwissProt.Escherichia.coli.K12	P0A6F5	60 kDa chaperonin	wt_tgt_total_extract_20180606_No1_R02.11742.11742.2	2	LIAEAMDK	1836	1698	1448	1582	2900	2077
Trypsin	3910000000	SwissProt.Escherichia.coli.K12	P0A6F5	60 kDa chaperonin	wt_tgt_total_extract_20180605_No1.22737.22737.4	4	ANDAAGDGTTTATVLAQAIITEGLK	940	613	546	576	866	695
Trypsin	3910000000	SwissProt.Escherichia.coli.K12	P0A6F5	60 kDa chaperonin	wt_tgt_total_extract_20180605_No1.18464.18464.2	2	EMLPVLEAVAK	742	373	543	441	1157	1154
Trypsin	3910000000	SwissProt.Escherichia.coli.K12	P0A6F5	60 kDa chaperonin	wt_tgt_total_extract_20180605_No2.9999.9999.2	2	AVTAAVEELK	784	1852	430	729	970	1132
Trypsin	3910000000	SwissProt.Escherichia.coli.K12	P0A6F5	60 kDa chaperonin	wt_tgt_total_extract_20180605_No2.31055.31055.4	4	ANDAAGDGTTTATVLAQAIITEGLK	907	1079	1241	699	853	543
Trypsin	3910000000	SwissProt.Escherichia.coli.K12	P0A6F5	60 kDa chaperonin	wt_tgt_total_extract_20180605_No3.2074.2074.2	2	EMLPVLEAVAK	737	775	1451	1368	1671	770
Trypsin	3910000000	SwissProt.Escherichia.coli.K12	P0A6F5	60 kDa chaperonin	wt_tgt_total_extract_20180606_No1_R02.30569.30698.3	3	ANDAAGDGTTTATVLAQAIITEGLK	1172	1765	1503	1839	3138	2247
Trypsin	3910000000	SwissProt.Escherichia.coli.K12	P0A6F5	60 kDa chaperonin	wt_tgt_total_extract_20180605_No2.30965.30965.3	3	ANDAAGDGTTTATVLAQAIITEGLK	305	845	524	483	323	394
Trypsin	3910000000	SwissProt.Escherichia.coli.K12	P0A6F5	60 kDa chaperonin	wt_tgt_total_extract_20180605_No1.10091.10091.3	3	AVTAAVEELK	740	716	376	761	559	757
Trypsin	3910000000	SwissProt.Escherichia.coli.K12	P0A6F5	60 kDa chaperonin	wt_tgt_total_extract_20180606_No1_R02.12361.12361.2	2	AVAAGMNPMDLK	1094	1389	1212	414	872	1102
Trypsin	3910000000	SwissProt.Escherichia.coli.K12	P0A6F5	60 kDa chaperonin	wt_tgt_total_extract_20180606_No3_R02.24781.24781.4	4	ANDAAGDGTTTATVLAQAIITEGLK	783	638	823	927	1335	874
Trypsin	3910000000	SwissProt.Escherichia.coli.K12	P0A6F5	60 kDa chaperonin	wt_tgt_total_extract_20180605_No2.8384.8384.2	2	LAGGVAVIK	1119	755	1625	1321	1252	1132
Trypsin	3910000000	SwissProt.Escherichia.coli.K12	P0A6F5	60 kDa chaperonin	wt_tgt_total_extract_20180605_No2.30605.30605.4	4	ANDAAGDGTTTATVLAQAIITEGLK	620	487	431	382	967	536
Trypsin	3910000000	SwissProt.Escherichia.coli.K12	P0A6F5	60 kDa chaperonin	wt_tgt_total_extract_20180605_No2.6471.6471.2	2	ATLEDLGQAK	1373	1039	674	1033	1240	944
Trypsin	3910000000	SwissProt.Escherichia.coli.K12	P0A6F5	60 kDa chaperonin	wt_tgt_total_extract_20180606_No1_R02.31386.31386.3	3	ANDAAGDGTTTATVLAQAIITEGLK	643	626	959	1109	1099	893
Trypsin	3910000000	SwissProt.Escherichia.coli.K12	P0A6F5	60 kDa chaperonin	wt_tgt_total_extract_20180605_No3.1619.1619.2	2	EMLPVLEAVAK	371	723	1122	1139	915	812
Trypsin	3910000000	SwissProt.Escherichia.coli.K12	P0A6F5	60 kDa chaperonin	wt_tgt_total_extract_20180605_No2.31086.31086.3	3	ANDAAGDGTTTATVLAQAIITEGLK	1077	386	674	714	779	607
Trypsin	3910000000	SwissProt.Escherichia.coli.K12	P0A6F5	60 kDa chaperonin	wt_tgt_total_extract_20180606_No3_R02.13042.13042.2	2	EMLPVLEAVAK	524	966	383	621	1065	306
Trypsin	3910000000	SwissProt.Escherichia.coli.K12	P0A6F5	60 kDa chaperonin	wt_tgt_total_extract_20180606_No1_R02.31436.31436.3	3	ANDAAGDGTTTATVLAQAIITEGLK	768	735	1002	552	644	800
Trypsin	3910000000	SwissProt.Escherichia.coli.K12	P0A6F5	60 kDa chaperonin	wt_tgt_total_extract_20180605_No2.6597.6597.2	2	ATLEDLGQAK	1114	1827	2062	1378	1962	1539
Trypsin	3910000000	SwissProt.Escherichia.coli.K12	P0A6F5	60 kDa chaperonin	wt_tgt_total_extract_20180605_No1.9948.9948.2	2	AVTAAVEELK	624	694	648	800	960	894
Trypsin	3910000000	SwissProt.Escherichia.coli.K12	P0A6F5	60 kDa chaperonin	wt_tgt_total_extract_20180605_No2.8301.8301.2	2	LAGGVAVIK	761	1056	702	992	1193	827
Trypsin	3910000000	SwissProt.Escherichia.coli.K12	P0A6F5	60 kDa chaperonin	wt_tgt_total_extract_20180606_No1_R02.1336.1336.2	2	GQNEDQNVGIK	4074	2920	4310	2881	2679	1710
Trypsin	3910000000	SwissProt.Escherichia.coli.K12	P0A6F5	60 kDa chaperonin	wt_tgt_total_extract_20180605_No3.2159.2159.2	2	EMLPVLEAVAK	507	424	859	689	485	439
Trypsin	3910000000	SwissProt.Escherichia.coli.K12	P0A6F5	60 kDa chaperonin	wt_tgt_total_extract_20180606_No2_R02.25370.25370.4	4	ANDAAGDGTTTATVLAQAIITEGLK	1000	1162	709	1710	2222	1535
Trypsin	3910000000	SwissProt.Escherichia.coli.K12	P0A6F5	60 kDa chaperonin	wt_tgt_total_extract_20180606_No2_R02.25444.25444.4	4	ANDAAGDGTTTATVLAQAIITEGLK	857	766	730	878	1466	1663
Trypsin	3910000000	SwissProt.Escherichia.coli.K12	P0A6F5	60 kDa chaperonin	wt_tgt_total_extract_20180606_No1_R02.31348.31348.3	3	ANDAAGDGTTTATVLAQAIITEGLK	707	336	1161	896	879	525
Trypsin	3910000000	SwissProt.Escherichia.coli.K12	P0A6F5	60 kDa chaperonin	wt_tgt_total_extract_20180605_No3.19997.19997.3	3	ANDAAGDGTTTATVLAQAIITEGLK	418	341	500	1018	943	259
Trypsin	3910000000	SwissProt.Escherichia.coli.K12	P0A6F5	60 kDa chaperonin	wt_tgt_total_extract_20180605_No2.30658.30658.3	3	ANDAAGDGTTTATVLAQAIITEGLK	837	280	886	481	713	349
Trypsin	3910000000	SwissProt.Escherichia.coli.K12	P0A6F5	60 kDa chaperonin	wt_tgt_total_extract_20180605_No1.18324.18324.3	3	EMLPVLEAVAK	918	633	507	590	1047	293
Trypsin	3910000000	SwissProt.Escherichia.coli.K12	P0A6F5	60 kDa chaperonin	wt_tgt_total_extract_20180605_No2.10125.10125.2	2	AVTAAVEELK	1142	1506	828	820	1225	1219
Trypsin	3910000000	SwissProt.Escherichia.coli.K12	P0A6F5	60 kDa chaperonin	wt_tgt_total_extract_20180605_No1.10659.10659.3	3	AVAAGMNPMDLK	495	639	832	747	1659	1420
Trypsin	3910000000	SwissProt.Escherichia.coli.K12	P0A6F5	60 kDa chaperonin	wt_tgt_total_extract_20180606_No3_R02.13006.13006.2	2	EMLPVLEAVAK	606	302	897	452	910	352
Trypsin	3910000000	SwissProt.Escherichia.coli.K12	P0A6F5	60 kDa chaperonin	wt_tgt_total_extract_20180605_No1.10031.10031.2	2	AVTAAVEELK	1042	1590	408	914	1081	836
Trypsin	3910000000	SwissProt.Escherichia.coli.K12	P0A6F5	60 kDa chaperonin	wt_tgt_total_extract_20180605_No3.18869.18869.3	3	ANDAAGDGTTTATVLAQAIITEGLK	549	255	617	382	1125	594
Trypsin	3910000000	SwissProt.Escherichia.coli.K12	P0A6F5	60 kDa chaperonin	wt_tgt_total_extract_20180605_No3.0893.0893.2	2	AVTAAVEELK	1335	1119	1830	1185	1347	773
Trypsin	3910000000	SwissProt.Escherichia.coli.K12	P0A6F5	60 kDa chaperonin	wt_tgt_total_extract_20180606_No2_R02.25367.25367.3	3	ANDAAGDGTTTATVLAQAIITEGLK	828	1203	943	923	983	733
Trypsin	3910000000	SwissProt.Escherichia.coli.K12	P0A6F5	60 kDa chaperonin	wt_tgt_total_extract_20180605_No2.31019.31019.4	4	ANDAAGDGTTTATVLAQAIITEGLK	1467	1029	949	688	552	573
Trypsin	3910000000	SwissProt.Escherichia.coli.K12	P0A6F5	60 kDa chaperonin	wt_tgt_total_extract_20180606_No1_R02.5992.5992.2	2	VTLGPK	2893	2605	3481	2808	3491	1390
Trypsin	3910000000	SwissProt.Escherichia.coli.K12	P0A6F5	60 kDa chaperonin	wt_tgt_total_extract_20180606_No1_R02.6285.6368.2	2	NVVLDK	7391	7281	8986	8363	6721	6015
Trypsin	3910000000	SwissProt.Escherichia.coli.K12	P0A6F5	60 kDa chaperonin	wt_tgt_total_extract_20180605_No3.1677.1677.2	2	EMLPVLEAVAK	548	528	1013	1286	1066	500
Trypsin	3910000000	SwissProt.Escherichia.coli.K12	P0A6F5	60 kDa chaperonin	wt_tgt_total_extract_20180605_No2.22978.23188.2	2	EMLPVLEAVAK	3045	2219	5055	4626	5410	4422
Trypsin	3910000000	SwissProt.Escherichia.coli.K12	P0A6F5	60 kDa chaperonin	wt_tgt_total_extract_20180606_No3_R02.13247.13247.2	2	EMLPVLEAVAK	681	434	426	963	337	267
Trypsin	3910000000	SwissProt.Escherichia.coli.K12	P0A6F5	60 kDa chaperonin	wt_tgt_total_extract_20180605_No1.23030.23030.4	4	ANDAAGDGTTTATVLAQAIITEGLK	941	1059	1324	1240	1239	1129
Trypsin	3910000000	SwissProt.Escherichia.coli.K12	P0A6F5	60 kDa chaperonin	wt_tgt_total_extract_20180605_No1.10117.10117.2	2	AVTAAVEELK	601	431	1064	523	722	729
Trypsin	3910000000	SwissProt.Escherichia.coli.K12	P0A6F5	60 kDa chaperonin	wt_tgt_total_extract_20180605_No1.9906.9906.2	2	AVTAAVEELK	651	262	576	580	259	391
Trypsin	3910000000	SwissProt.Escherichia.coli.K12	P0A6F5	60 kDa chaperonin	wt_tgt_total_extract_20180605_No3.1738.1738.2	2	EMLPVLEAVAK	911	272	1663	868	954	251
Trypsin	3910000000	SwissProt.Escherichia.coli.K12	P0A6F5	60 kDa chaperonin	wt_tgt_total_extract_20180605_No2.6534.6534.2	2	ATLEDLGQAK	1161	1140	1219	1939	1961	792
Trypsin	3910000000	SwissProt.Escherichia.coli.K12	P0A6F5	60 kDa chaperonin	wt_tgt_total_extract_20180605_No2.8447.8447.2	2	LAGGVAVIK	1026	1473	428	634	1299	396
Trypsin	3910000000	SwissProt.Escherichia.coli.K12	P0A6F5	60 kDa chaperonin	wt_tgt_total_extract_20180605_No2.31128.31128.4	4	ANDAAGDGTTTATVLAQAIITEGLK	1476	1546	1665	1682	1847	1058
Trypsin	3910000000	SwissProt.Escherichia.coli.K12	P0A6F5	60 kDa chaperonin	wt_tgt_total_extract_20180605_No2.31195.31195.4	4	ANDAAGDGTTTATVLAQAIITEGLK	1237	1102	1444	1758	600	818
Trypsin	3910000000	SwissProt.Escherichia.coli.K12	P0A6F5	60 kDa chaperonin	wt_tgt_total_extract_20180605_No2.1584.1584.2	2	VGAATEVEMK	679	1201	993	3109	1295	1881
Trypsin	3910000000	SwissProt.Escherichia.coli.K12	P0A6F5	60 kDa chaperonin	wt_tgt_total_extract_20180606_No1_R02.11693.11693.2	2	AVTAAVEELK	745	669	1273	661	656	800
Trypsin	3910000000	SwissProt.Escherichia.coli.K12	P0A6F5	60 kDa chaperonin	wt_tgt_total_extract_20180605_No2.5907.5907.2	2	SFGAPTITK	504	850	852	1110	793	999
Trypsin	3910000000	SwissProt.Escherichia.coli.K12	P0A6F5	60 kDa chaperonin	wt_tgt_total_extract_20180606_No1_R02.9952.9952.2	2	LAGGVAVIK	843	387	1035	1055	976	493
Trypsin	3910000000	SwissProt.Escherichia.coli.K12	P0A6F5	60 kDa chaperonin	wt_tgt_total_extract_20180606_No1_R02.7083.7083.2	2	VGAATEVEMK	1032	882	1032	1659	2264	656
Trypsin	3910000000	SwissProt.Escherichia.coli.K12	P0A6F5	60 kDa chaperonin	wt_tgt_total_extract_20180605_No2.10167.10167.2	2	GVNVLADAVK	1046	2796	1568	1893	1280	1510
Trypsin	3910000000	SwissProt.Escherichia.coli.K12	P0A6F5	60 kDa chaperonin	wt_tgt_total_extract_20180605_No1.18509.18509.2	2	EMLPVLEAVAK	319	335	354	956	620	671
Trypsin	3910000000	SwissProt.Escherichia.coli.K12	P0A6F5	60 kDa chaperonin	wt_tgt_total_extract_20180606_No3_R02.0941.0941.2	2	LIAEAMDK	1590	1950	2459	3395	2579	3269
Trypsin	3910000000	SwissProt.Escherichia.coli.K12	P0A6F5	60 kDa chaperonin	wt_tgt_total_extract_20180605_No2.6660.6660.2	2	ATLEDLGQAK	973	1756	1642	1618	850	803
Trypsin	3910000000	SwissProt.Escherichia.coli.K12	P0A6F5	60 kDa chaperonin	wt_tgt_total_extract_20180605_No2.21568.21568.3	3	EIELEDKFENMGAQMVK	736	733	1272	1012	1432	1159
Trypsin	3910000000	SwissProt.Escherichia.coli.K12	P0A6F5	60 kDa chaperonin	wt_tgt_total_extract_20180605_No1.18545.18545.2	2	EMLPVLEAVAK	410	484	298	295	931	380
Trypsin	3910000000	SwissProt.Escherichia.coli.K12	P0A6F5	60 kDa chaperonin	wt_tgt_total_extract_20180605_No2.11030.11030.2	2	AVAAGMNPMDLK	528	441	842	1064	617	439
Trypsin	3910000000	SwissProt.Escherichia.coli.K12	P0A6F5	60 kDa chaperonin	wt_tgt_total_extract_20180605_No3.2518.2518.3	3	EMLPVLEAVAK	782	718	592	451	672	654
Trypsin	3910000000	SwissProt.Escherichia.coli.K12	P0A6F5	60 kDa chaperonin	wt_tgt_total_extract_20180605_No2.6395.6395.2	2	ATLEDLGQAK	1052	1007	1417	1177	970	789
Trypsin	3910000000	SwissProt.Escherichia.coli.K12	P0A6F5	60 kDa chaperonin	wt_tgt_total_extract_20180605_No2.1474.1474.2	2	VTLGPK	2653	1901	1035	1713	3197	2567
Trypsin	3910000000	SwissProt.Escherichia.coli.K12	P0A6F5	60 kDa chaperonin	wt_tgt_total_extract_20180605_No1.5791.5791.2	2	NVVLDK	1194	1771	1252	1591	1276	801
Trypsin	3910000000	SwissProt.Escherichia.coli.K12	P0A6F5	60 kDa chaperonin	wt_tgt_total_extract_20180605_No2.0946.0946.2	2	GQNEDQNVGIK	1123	2344	2926	3103	1548	1260
Trypsin	3910000000	SwissProt.Escherichia.coli.K12	P0A6F5	60 kDa chaperonin	wt_tgt_total_extract_20180605_No1.9903.9903.3	3	GVNVLADAVK	1702	464	1582	1826	692	1220
Trypsin	3910000000	SwissProt.Escherichia.coli.K12	P0A6F5	60 kDa chaperonin	wt_tgt_total_extract_20180605_No2.1515.1515.2	2	NVVLDK	3363	2520	2611	3654	2490	2955
Trypsin	3910000000	SwissProt.Escherichia.coli.K12	P0A6F5	60 kDa chaperonin	wt_tgt_total_extract_20180606_No1_R02.20860.20860.3	3	EIELEDKFENMGAQMVK	475	495	1635	812	2660	1451
Trypsin	3910000000	SwissProt.Escherichia.coli.K12	P0A6F5	60 kDa chaperonin	wt_tgt_total_extract_20180606_No3_R02.13081.13081.2	2	EMLPVLEAVAK	894	421	551	1031	963	579
Trypsin	3910000000	SwissProt.Escherichia.coli.K12	P0A6F5	60 kDa chaperonin	wt_tgt_total_extract_20180605_No1.23040.23040.3	3	ANDAAGDGTTTATVLAQAIITEGLK	586	1024	274	426	801	620
Trypsin	3910000000	SwissProt.Escherichia.coli.K12	P0A6F5	60 kDa chaperonin	wt_tgt_total_extract_20180605_No2.9915.9915.2	2	GVNVLADAVK	634	1053	913	698	1053	826
Trypsin	3910000000	SwissProt.Escherichia.coli.K12	P0A6F5	60 kDa chaperonin	wt_tgt_total_extract_20180605_No1.10307.10307.2	2	LIAEAMDK	561	528	1271	1058	852	537
Trypsin	3910000000	SwissProt.Escherichia.coli.K12	P0A6F5	60 kDa chaperonin	wt_tgt_total_extract_20180605_No2.11092.11092.2	2	AVAAGMNPMDLK	818	486	1567	893	901	814
Trypsin	3910000000	SwissProt.Escherichia.coli.K12	P0A6F5	60 kDa chaperonin	wt_tgt_total_extract_20180605_No1.8899.8899.2	2	LAGGVAVIK	752	835	699	1412	914	943
Trypsin	3910000000	SwissProt.Escherichia.coli.K12	P0A6F5	60 kDa chaperonin	wt_tgt_total_extract_20180605_No1.7516.7516.2	2	ATLEDLGQAK	276	814	805	441	466	434
Trypsin	3910000000	SwissProt.Escherichia.coli.K12	P0A6F5	60 kDa chaperonin	wt_tgt_total_extract_20180605_No3.20124.20124.3	3	ANDAAGDGTTTATVLAQAIITEGLK	821	876	1352	668	1158	801
Trypsin	3910000000	SwissProt.Escherichia.coli.K12	P0A6F5	60 kDa chaperonin	wt_tgt_total_extract_20180605_No1.10391.10391.2	2	LIAEAMDK	764	1037	1115	617	919	610
Trypsin	3910000000	SwissProt.Escherichia.coli.K12	P0A6F5	60 kDa chaperonin	wt_tgt_total_extract_20180605_No2.8514.8514.2	2	LAGGVAVIK	890	1197	1244	877	1575	421
Trypsin	3910000000	SwissProt.Escherichia.coli.K12	P0A6F5	60 kDa chaperonin	wt_tgt_total_extract_20180605_No1.5500.5500.2	2	VTLGPK	502	1223	721	1214	516	914
Trypsin	3910000000	SwissProt.Escherichia.coli.K12	P0A6F5	60 kDa chaperonin	wt_tgt_total_extract_20180606_No1_R02.12442.12442.2	2	AVAAGMNPMDLK	519	674	810	883	1405	908
Trypsin	3910000000	SwissProt.Escherichia.coli.K12	P0A6F5	60 kDa chaperonin	wt_tgt_total_extract_20180605_No2.5597.5597.2	2	SFGAPTITK	939	837	537	1581	566	1320
Trypsin	3910000000	SwissProt.Escherichia.coli.K12	P0A6F5	60 kDa chaperonin	wt_tgt_total_extract_20180605_No3.20212.20212.3	3	ANDAAGDGTTTATVLAQAIITEGLK	278	556	944	1699	964	652
Trypsin	3910000000	SwissProt.Escherichia.coli.K12	P0A6F5	60 kDa chaperonin	wt_tgt_total_extract_20180605_No2.10971.10971.2	2	AVAAGMNPMDLK	316	437	771	981	649	438
Trypsin	3910000000	SwissProt.Escherichia.coli.K12	P0A6F5	60 kDa chaperonin	wt_tgt_total_extract_20180605_No1.7555.7555.2	2	ATLEDLGQAK	755	1105	941	640	1106	1318
Trypsin	3910000000	SwissProt.Escherichia.coli.K12	P0A6F5	60 kDa chaperonin	wt_tgt_total_extract_20180605_No3.20171.20171.3	3	ANDAAGDGTTTATVLAQAIITEGLK	879	291	480	995	960	510
Trypsin	3910000000	SwissProt.Escherichia.coli.K12	P0A6F5	60 kDa chaperonin	wt_tgt_total_extract_20180606_No1_R02.3752.3752.2	2	VVINK	676	1217	1572	1206	1078	821
Trypsin	3910000000	SwissProt.Escherichia.coli.K12	P0A6F5	60 kDa chaperonin	wt_tgt_total_extract_20180605_No1.7454.7454.2	2	ATLEDLGQAK	843	542	1076	1034	596	535
Trypsin	3910000000	SwissProt.Escherichia.coli.K12	P0A6F5	60 kDa chaperonin	wt_tgt_total_extract_20180606_No1_R02.3637.3637.2	2	VVINK	1357	1953	1820	1013	962	1073
Trypsin	3910000000	SwissProt.Escherichia.coli.K12	P0A6F5	60 kDa chaperonin	wt_tgt_total_extract_20180605_No3.2415.2415.2	2	EMLPVLEAVAK	320	293	1133	408	665	382
Trypsin	3910000000	SwissProt.Escherichia.coli.K12	P0A6F5	60 kDa chaperonin	wt_tgt_total_extract_20180605_No3.2329.2329.2	2	EMLPVLEAVAK	341	327	400	433	349	682
Trypsin	3910000000	SwissProt.Escherichia.coli.K12	P0A6F5	60 kDa chaperonin	wt_tgt_total_extract_20180605_No1.17146.17146.3	3	EIELEDKFENMGAQMVK	797	279	1492	636	1914	1157
Trypsin	3910000000	SwissProt.Escherichia.coli.K12	P0A6F5	60 kDa chaperonin	wt_tgt_total_extract_20180605_No2.8249.8249.2	2	LAGGVAVIK	714	1122	1837	1377	1497	849
Trypsin	3910000000	SwissProt.Escherichia.coli.K12	P0A6F5	60 kDa chaperonin	wt_tgt_total_extract_20180606_No2_R02.0832.0832.2	2	GVNVLADAVK	1092	397	1125	2090	1654	1556
Trypsin	3910000000	SwissProt.Escherichia.coli.K12	P0A6F5	60 kDa chaperonin	wt_tgt_total_extract_20180606_No1_R02.4501.4501.2	2	VVINK	882	1614	1198	517	1131	1267
Trypsin	3910000000	SwissProt.Escherichia.coli.K12	P0A6F5	60 kDa chaperonin	wt_tgt_total_extract_20180606_No1_R02.3926.3926.2	2	VVINK	672	1590	959	1287	1480	444
Trypsin	3910000000	SwissProt.Escherichia.coli.K12	P0A6F5	60 kDa chaperonin	wt_tgt_total_extract_20180605_No3.20404.20404.3	3	ANDAAGDGTTTATVLAQAIITEGLK	1274	617	458	580	422	546
Trypsin	3910000000	SwissProt.Escherichia.coli.K12	P0A6F5	60 kDa chaperonin	wt_tgt_total_extract_20180605_No1.7595.7595.2	2	ATLEDLGQAK	364	971	917	254	748	869
Trypsin	3910000000	SwissProt.Escherichia.coli.K12	P0A6F5	60 kDa chaperonin	wt_tgt_total_extract_20180606_No3_R02.24803.24803.3	3	ANDAAGDGTTTATVLAQAIITEGLK	380	1441	849	571	1104	589
Trypsin	3910000000	SwissProt.Escherichia.coli.K12	P0A6F5	60 kDa chaperonin	wt_tgt_total_extract_20180605_No2.11325.11325.2	2	AAVEEGVVAGGGVALIR	278	272	401	777	355	553
Trypsin	3910000000	SwissProt.Escherichia.coli.K12	P0A6F5	60 kDa chaperonin	wt_tgt_total_extract_20180605_No1.5665.5665.2	2	VTLGPK	993	741	783	1299	867	1237
Trypsin	3910000000	SwissProt.Escherichia.coli.K12	P0A6F5	60 kDa chaperonin	wt_tgt_total_extract_20180605_No1.5622.5622.2	2	VTLGPK	744	1591	995	1053	791	1680
Trypsin	3910000000	SwissProt.Escherichia.coli.K12	P0A6F5	60 kDa chaperonin	wt_tgt_total_extract_20180605_No1.10689.10689.2	2	AAVEEGVVAGGGVALIR	382	417	1044	280	554	328
Trypsin	3910000000	SwissProt.Escherichia.coli.K12	P0A6F5	60 kDa chaperonin	wt_tgt_total_extract_20180605_No1.8834.8834.2	2	LAGGVAVIK	353	531	1432	497	1199	890
Trypsin	3910000000	SwissProt.Escherichia.coli.K12	P0A6F5	60 kDa chaperonin	wt_tgt_total_extract_20180606_No1_R02.8490.8490.2	2	AVAAGmNPMDLK	992	554	375	447	737	950
Trypsin	3910000000	SwissProt.Escherichia.coli.K12	P0A6F5	60 kDa chaperonin	wt_tgt_total_extract_20180605_No2.8117.8117.2	2	LAGGVAVIK	1198	1026	2002	1649	317	656
Trypsin	3910000000	SwissProt.Escherichia.coli.K12	P0A6F5	60 kDa chaperonin	wt_tgt_total_extract_20180605_No1.5457.5457.2	2	VTLGPK	867	841	1089	1738	1141	1148
Trypsin	1620000000	SwissProt.Escherichia.coli.K12	P36683	Aconitate hydratase B	wt_tgt_total_extract_20180606_No3_R02.25764.26413.3	3	NPPAGEEEFLLDLLTNR	1140	1215	1086	1395	1172	795
Trypsin	1620000000	SwissProt.Escherichia.coli.K12	P36683	Aconitate hydratase B	wt_tgt_total_extract_20180605_No2.31900.32302.3	3	NPPAGEEEFLLDLLTNR	762	923	728	801	953	909
Trypsin	1620000000	SwissProt.Escherichia.coli.K12	P36683	Aconitate hydratase B	wt_tgt_total_extract_20180605_No3.20930.21572.3	3	NPPAGEEEFLLDLLTNR	1024	940	1160	1338	1256	1785
Trypsin	1620000000	SwissProt.Escherichia.coli.K12	P36683	Aconitate hydratase B	wt_tgt_total_extract_20180606_No2_R02.26330.26936.3	3	NPPAGEEEFLLDLLTNR	903	1544	697	1294	1253	715
Trypsin	1620000000	SwissProt.Escherichia.coli.K12	P36683	Aconitate hydratase B	wt_tgt_total_extract_20180606_No1_R02.32397.32782.3	3	NPPAGEEEFLLDLLTNR	607	532	1132	1076	916	719
Trypsin	1620000000	SwissProt.Escherichia.coli.K12	P36683	Aconitate hydratase B	wt_tgt_total_extract_20180606_No2_R02.38738.38783.3	3	LGTGANVFLASAELAAVAALIGK	699	497	971	978	1750	1099
Trypsin	1620000000	SwissProt.Escherichia.coli.K12	P36683	Aconitate hydratase B	wt_tgt_total_extract_20180606_No1_R02.20905.21030.3	3	GFPLAYVGDVVGTGSSR	746	1734	2066	966	2568	1799
Trypsin	1620000000	SwissProt.Escherichia.coli.K12	P36683	Aconitate hydratase B	wt_tgt_total_extract_20180605_No1.15797.15920.3	3	DLVHAIPLYAIK	1555	1468	3046	2101	1404	1658
Trypsin	1620000000	SwissProt.Escherichia.coli.K12	P36683	Aconitate hydratase B	wt_tgt_total_extract_20180605_No2.25030.25111.3	3	MDAAQLTEEGYYSVFGK	1279	2238	2919	2087	2084	2235
Trypsin	1620000000	SwissProt.Escherichia.coli.K12	P36683	Aconitate hydratase B	wt_tgt_total_extract_20180606_No3_R02.16727.16848.3	3	MDAAQLTEEGYYSVFGK	1176	727	1841	1841	1637	765
Trypsin	1620000000	SwissProt.Escherichia.coli.K12	P36683	Aconitate hydratase B	wt_tgt_total_extract_20180605_No1.15840.15840.3	3	DLVHAIPLYAIK	444	355	1361	552	1342	645
Trypsin	1620000000	SwissProt.Escherichia.coli.K12	P36683	Aconitate hydratase B	wt_tgt_total_extract_20180605_No2.19090.19128.3	3	DLVHAIPLYAIK	1298	1008	1883	639	1002	987
Trypsin	1620000000	SwissProt.Escherichia.coli.K12	P36683	Aconitate hydratase B	wt_tgt_total_extract_20180605_No2.25221.25490.3	3	ILEIEGLPDLK	3124	3045	3030	2353	2906	2660
Trypsin	1620000000	SwissProt.Escherichia.coli.K12	P36683	Aconitate hydratase B	wt_tgt_total_extract_20180606_No2_R02.19040.19040.3	3	MDAAQLTEEGYYSVFGK	1147	714	710	355	400	806
Trypsin	1620000000	SwissProt.Escherichia.coli.K12	P36683	Aconitate hydratase B	wt_tgt_total_extract_20180606_No3_R02.16989.17353.3	3	ILEIEGLPDLK	2732	2777	3472	2451	2338	2708
Trypsin	1620000000	SwissProt.Escherichia.coli.K12	P36683	Aconitate hydratase B	wt_tgt_total_extract_20180606_No1_R02.43256.43310.3	3	LGTGANVFLASAELAAVAALIGK	825	1369	1128	987	1649	1477
Trypsin	1620000000	SwissProt.Escherichia.coli.K12	P36683	Aconitate hydratase B	wt_tgt_total_extract_20180605_No3.32889.33033.3	3	LGTGANVFLASAELAAVAALIGK	375	386	262	589	445	770
Trypsin	1620000000	SwissProt.Escherichia.coli.K12	P36683	Aconitate hydratase B	wt_tgt_total_extract_20180606_No2_R02.19239.19239.3	3	ILEIEGLPDLK	988	432	638	585	510	476
Trypsin	1620000000	SwissProt.Escherichia.coli.K12	P36683	Aconitate hydratase B	wt_tgt_total_extract_20180606_No1_R02.24874.24995.2	2	ILEIEGLPDLK	1897	2014	2452	2323	1218	1225
Trypsin	1620000000	SwissProt.Escherichia.coli.K12	P36683	Aconitate hydratase B	wt_tgt_total_extract_20180606_No3_R02.16788.16788.3	3	MDAAQLTEEGYYSVFGK	502	551	1236	1067	887	299
Trypsin	1620000000	SwissProt.Escherichia.coli.K12	P36683	Aconitate hydratase B	wt_tgt_total_extract_20180605_No1.19561.19672.3	3	ILEIEGLPDLK	926	1533	1710	1033	1031	941
Trypsin	1620000000	SwissProt.Escherichia.coli.K12	P36683	Aconitate hydratase B	wt_tgt_total_extract_20180605_No3.8942.9409.3	3	ILEIEGLPDLK	2477	1530	1898	1806	1302	1992
Trypsin	1620000000	SwissProt.Escherichia.coli.K12	P36683	Aconitate hydratase B	wt_tgt_total_extract_20180605_No2.25153.25153.3	3	MDAAQLTEEGYYSVFGK	295	565	727	272	436	661
Trypsin	1620000000	SwissProt.Escherichia.coli.K12	P36683	Aconitate hydratase B	wt_tgt_total_extract_20180606_No2_R02.19225.19225.2	2	ILEIEGLPDLK	955	726	342	362	440	475
Trypsin	1620000000	SwissProt.Escherichia.coli.K12	P36683	Aconitate hydratase B	wt_tgt_total_extract_20180605_No2.25287.25287.2	2	ILEIEGLPDLK	714	669	700	789	377	676
Trypsin	1620000000	SwissProt.Escherichia.coli.K12	P36683	Aconitate hydratase B	wt_tgt_total_extract_20180605_No3.1014.1014.2	2	IPLIIGR	1030	1897	2262	1572	2736	1476
Trypsin	1620000000	SwissProt.Escherichia.coli.K12	P36683	Aconitate hydratase B	wt_tgt_total_extract_20180605_No1.15592.15592.3	3	YLNFNQLSQYTEK	852	612	1496	612	947	824
Trypsin	1620000000	SwissProt.Escherichia.coli.K12	P36683	Aconitate hydratase B	wt_tgt_total_extract_20180605_No3.8573.9095.3	3	ILEIEGLPDLK	3486	4790	3531	4518	5605	3223
Trypsin	1620000000	SwissProt.Escherichia.coli.K12	P36683	Aconitate hydratase B	wt_tgt_total_extract_20180605_No3.9132.9597.3	3	ILEIEGLPDLK	2758	2257	3283	3620	2913	2313
Trypsin	1620000000	SwissProt.Escherichia.coli.K12	P36683	Aconitate hydratase B	wt_tgt_total_extract_20180606_No1_R02.7921.7921.2	2	SPLLTPEK	700	911	577	1662	1751	753
Trypsin	1620000000	SwissProt.Escherichia.coli.K12	P36683	Aconitate hydratase B	wt_tgt_total_extract_20180605_No2.7515.7515.2	2	VPPGVDEAAYVK	461	1220	991	407	516	502
Trypsin	1620000000	SwissProt.Escherichia.coli.K12	P36683	Aconitate hydratase B	wt_tgt_total_extract_20180606_No1_R02.6247.6247.2	2	QIEALQQK	672	481	1845	971	1864	1503
Trypsin	1620000000	SwissProt.Escherichia.coli.K12	P36683	Aconitate hydratase B	wt_tgt_total_extract_20180605_No2.13509.13823.2	2	IPLIIGR	1263	1381	1656	1480	3130	1612
Trypsin	1620000000	SwissProt.Escherichia.coli.K12	P36683	Aconitate hydratase B	wt_tgt_total_extract_20180605_No2.7676.7676.2	2	VPPGVDEAAYVK	534	418	725	905	817	538
Trypsin	1620000000	SwissProt.Escherichia.coli.K12	P36683	Aconitate hydratase B	wt_tgt_total_extract_20180605_No3.21446.21446.3	3	EPIIEYLNSNIVLLK	420	408	698	665	261	471
Trypsin	1620000000	SwissProt.Escherichia.coli.K12	P36683	Aconitate hydratase B	wt_tgt_total_extract_20180605_No2.7759.7759.2	2	VPPGVDEAAYVK	390	365	400	854	497	608
Trypsin	1620000000	SwissProt.Escherichia.coli.K12	P36683	Aconitate hydratase B	wt_tgt_total_extract_20180605_No3.8612.8672.3	3	ILEIEGLPDLK	1276	1704	1792	1945	1298	1376
Trypsin	1620000000	SwissProt.Escherichia.coli.K12	P36683	Aconitate hydratase B	wt_tgt_total_extract_20180606_No3_R02.1664.1723.2	2	IPLIIGR	2514	1976	2056	1689	1820	1984
Trypsin	1620000000	SwissProt.Escherichia.coli.K12	P36683	Aconitate hydratase B	wt_tgt_total_extract_20180605_No1.19711.19711.3	3	ILEIEGLPDLK	739	321	301	750	308	498
Trypsin	1620000000	SwissProt.Escherichia.coli.K12	P36683	Aconitate hydratase B	wt_tgt_total_extract_20180606_No2_R02.19146.19146.2	2	ILEIEGLPDLK	950	1508	748	696	1751	1474
Trypsin	1620000000	SwissProt.Escherichia.coli.K12	P36683	Aconitate hydratase B	wt_tgt_total_extract_20180606_No1_R02.25083.25083.2	2	ILEIEGLPDLK	826	603	603	411	1320	633
Trypsin	1620000000	SwissProt.Escherichia.coli.K12	P36683	Aconitate hydratase B	wt_tgt_total_extract_20180605_No2.25412.25412.2	2	ILEIEGLPDLK	702	583	841	705	731	785
Trypsin	1620000000	SwissProt.Escherichia.coli.K12	P36683	Aconitate hydratase B	wt_tgt_total_extract_20180606_No1_R02.13661.13661.2	2	LTVTVFK	2634	1777	2661	2244	3609	1984
Trypsin	1620000000	SwissProt.Escherichia.coli.K12	P36683	Aconitate hydratase B	wt_tgt_total_extract_20180606_No2_R02.19072.19072.2	2	ILEIEGLPDLK	969	982	619	676	678	740
Trypsin	1620000000	SwissProt.Escherichia.coli.K12	P36683	Aconitate hydratase B	wt_tgt_total_extract_20180606_No1_R02.24952.24952.2	2	ILEIEGLPDLK	447	304	835	330	1352	1291
Trypsin	1620000000	SwissProt.Escherichia.coli.K12	P36683	Aconitate hydratase B	wt_tgt_total_extract_20180605_No3.9422.9422.2	2	ILEIEGLPDLK	405	453	480	289	494	492
Trypsin	1620000000	SwissProt.Escherichia.coli.K12	P36683	Aconitate hydratase B	wt_tgt_total_extract_20180605_No1.12763.12763.2	2	IPLIIGR	391	601	541	390	261	256
Trypsin	1620000000	SwissProt.Escherichia.coli.K12	P36683	Aconitate hydratase B	wt_tgt_total_extract_20180606_No1_R02.24912.24912.2	2	ILEIEGLPDLK	1187	639	1366	1168	962	970
Trypsin	1620000000	SwissProt.Escherichia.coli.K12	P36683	Aconitate hydratase B	wt_tgt_total_extract_20180605_No2.7853.7853.2	2	EGIEPDQPGVVGPIK	700	516	1134	293	337	494
Trypsin	1620000000	SwissProt.Escherichia.coli.K12	P36683	Aconitate hydratase B	wt_tgt_total_extract_20180606_No1_R02.9842.9842.2	2	TDVLIDEVR	1230	1878	1850	2575	4099	2384
Trypsin	1620000000	SwissProt.Escherichia.coli.K12	P36683	Aconitate hydratase B	wt_tgt_total_extract_20180606_No1_R02.9921.9921.2	2	TDVLIDEVR	759	1215	762	907	1320	989
Trypsin	1620000000	SwissProt.Escherichia.coli.K12	P36683	Aconitate hydratase B	wt_tgt_total_extract_20180605_No2.13131.13131.2	2	LTVTVFK	501	1037	1052	524	930	734
Trypsin	1620000000	SwissProt.Escherichia.coli.K12	P36683	Aconitate hydratase B	wt_tgt_total_extract_20180606_No3_R02.17049.17049.2	2	ILEIEGLPDLK	291	482	571	783	790	580
Trypsin	1620000000	SwissProt.Escherichia.coli.K12	P36683	Aconitate hydratase B	wt_tgt_total_extract_20180606_No1_R02.15438.15438.2	2	AGFLAAIAK	779	254	1947	1371	733	710
Trypsin	1620000000	SwissProt.Escherichia.coli.K12	P36683	Aconitate hydratase B	wt_tgt_total_extract_20180605_No3.8917.8917.2	2	ILEIEGLPDLK	356	546	736	443	912	349
Trypsin	1620000000	SwissProt.Escherichia.coli.K12	P36683	Aconitate hydratase B	wt_tgt_total_extract_20180605_No1.12415.12721.2	2	IPLIIGR	1710	1154	1787	994	1348	1159
Trypsin	1620000000	SwissProt.Escherichia.coli.K12	P36683	Aconitate hydratase B	wt_tgt_total_extract_20180605_No3.8992.8992.2	2	ILEIEGLPDLK	268	928	315	860	809	336
Trypsin	1620000000	SwissProt.Escherichia.coli.K12	P36683	Aconitate hydratase B	wt_tgt_total_extract_20180606_No3_R02.17226.17226.2	2	ILEIEGLPDLK	848	419	875	1021	299	855
Trypsin	1620000000	SwissProt.Escherichia.coli.K12	P36683	Aconitate hydratase B	wt_tgt_total_extract_20180606_No1_R02.6424.6424.2	2	GGGLCLGGK	4698	4828	4761	5394	6209	3440
Trypsin	1620000000	SwissProt.Escherichia.coli.K12	P36683	Aconitate hydratase B	wt_tgt_total_extract_20180605_No2.13192.13192.2	2	LTVTVFK	499	1467	979	1434	1878	905
Trypsin	1620000000	SwissProt.Escherichia.coli.K12	P36683	Aconitate hydratase B	wt_tgt_total_extract_20180606_No2_R02.1667.1667.2	2	LTVTVFK	726	952	302	716	822	610
Trypsin	1620000000	SwissProt.Escherichia.coli.K12	P36683	Aconitate hydratase B	wt_tgt_total_extract_20180605_No3.1011.1011.2	2	AGFLAAIAK	1430	1881	2447	1958	2703	1507
Trypsin	1620000000	SwissProt.Escherichia.coli.K12	P36683	Aconitate hydratase B	wt_tgt_total_extract_20180605_No2.25246.25246.2	2	ILEIEGLPDLK	682	359	252	1003	860	482
Trypsin	1620000000	SwissProt.Escherichia.coli.K12	P36683	Aconitate hydratase B	wt_tgt_total_extract_20180606_No3_R02.17348.17348.2	2	ILEIEGLPDLK	916	315	387	710	645	450
Trypsin	1620000000	SwissProt.Escherichia.coli.K12	P36683	Aconitate hydratase B	wt_tgt_total_extract_20180606_No2_R02.19305.19305.2	2	ILEIEGLPDLK	867	418	567	547	684	696
Trypsin	1620000000	SwissProt.Escherichia.coli.K12	P36683	Aconitate hydratase B	wt_tgt_total_extract_20180606_No1_R02.7922.7922.2	2	GFSLAQK	2020	1591	2316	1919	1920	2182
Trypsin	1620000000	SwissProt.Escherichia.coli.K12	P36683	Aconitate hydratase B	wt_tgt_total_extract_20180606_No1_R02.8013.8013.2	2	SPLLTPEK	415	478	309	488	622	334
Trypsin	1620000000	SwissProt.Escherichia.coli.K12	P36683	Aconitate hydratase B	wt_tgt_total_extract_20180606_No1_R02.10116.10116.2	2	LWVAPPTR	728	1045	947	919	1982	1370
Trypsin	2120000000	SwissProt.Escherichia.coli.K12	P06959	Dihydrolipoyllysine-residue acetyltransferase component of pyruvate dehydrogenase complex	wt_tgt_total_extract_20180605_No1.17373.17473.3	3	EVNVPDIGGDEVEVTEVMVK	1768	1121	1493	1000	1390	1030
Trypsin	2120000000	SwissProt.Escherichia.coli.K12	P06959	Dihydrolipoyllysine-residue acetyltransferase component of pyruvate dehydrogenase complex	wt_tgt_total_extract_20180605_No2.22135.22256.3	3	EVNVPDIGGDEVEVTEVMVK	1792	853	1305	1356	2483	1531
Trypsin	2120000000	SwissProt.Escherichia.coli.K12	P06959	Dihydrolipoyllysine-residue acetyltransferase component of pyruvate dehydrogenase complex	wt_tgt_total_extract_20180606_No3_R02.25448.25718.3	3	VPDIGADEVEITEILVK	4641	3399	3782	2494	5639	4680
Trypsin	2120000000	SwissProt.Escherichia.coli.K12	P06959	Dihydrolipoyllysine-residue acetyltransferase component of pyruvate dehydrogenase complex	wt_tgt_total_extract_20180605_No2.31469.31833.3	3	VPDIGADEVEITEILVK	3577	4113	5713	2945	4393	4042
Trypsin	2120000000	SwissProt.Escherichia.coli.K12	P06959	Dihydrolipoyllysine-residue acetyltransferase component of pyruvate dehydrogenase complex	wt_tgt_total_extract_20180605_No3.20425.21133.3	3	VPDIGADEVEITEILVK	5916	3602	4353	4357	4942	3642
Trypsin	2120000000	SwissProt.Escherichia.coli.K12	P06959	Dihydrolipoyllysine-residue acetyltransferase component of pyruvate dehydrogenase complex	wt_tgt_total_extract_20180606_No1_R02.31874.31918.3	3	VPDIGADEVEITEILVK	2392	2369	2833	1286	1836	1949
Trypsin	2120000000	SwissProt.Escherichia.coli.K12	P06959	Dihydrolipoyllysine-residue acetyltransferase component of pyruvate dehydrogenase complex	wt_tgt_total_extract_20180605_No2.30866.31029.3	3	FITIINNTLSDIR	440	467	690	907	610	496
Trypsin	2120000000	SwissProt.Escherichia.coli.K12	P06959	Dihydrolipoyllysine-residue acetyltransferase component of pyruvate dehydrogenase complex	wt_tgt_total_extract_20180606_No2_R02.25873.26139.3	3	VPDIGADEVEITEILVK	2957	2622	4666	3292	2899	3554
Trypsin	2120000000	SwissProt.Escherichia.coli.K12	P06959	Dihydrolipoyllysine-residue acetyltransferase component of pyruvate dehydrogenase complex	wt_tgt_total_extract_20180605_No1.23384.23574.3	3	VPDIGADEVEITEILVK	914	516	887	1049	1446	1356
Trypsin	2120000000	SwissProt.Escherichia.coli.K12	P06959	Dihydrolipoyllysine-residue acetyltransferase component of pyruvate dehydrogenase complex	wt_tgt_total_extract_20180605_No2.27967.27967.3	3	DVNVPDIGSDEVEVTEILVK	706	716	1424	498	740	375
Trypsin	2120000000	SwissProt.Escherichia.coli.K12	P06959	Dihydrolipoyllysine-residue acetyltransferase component of pyruvate dehydrogenase complex	wt_tgt_total_extract_20180605_No2.31504.31542.3	3	VPDIGADEVEITEILVK	948	432	1271	807	1202	1443
Trypsin	2120000000	SwissProt.Escherichia.coli.K12	P06959	Dihydrolipoyllysine-residue acetyltransferase component of pyruvate dehydrogenase complex	wt_tgt_total_extract_20180605_No2.24280.24280.2	2	ITPVVFIMK	1463	655	1496	790	1717	1060
Trypsin	2120000000	SwissProt.Escherichia.coli.K12	P06959	Dihydrolipoyllysine-residue acetyltransferase component of pyruvate dehydrogenase complex	wt_tgt_total_extract_20180606_No3_R02.24329.24592.3	3	FITIINNTLSDIR	431	796	670	1021	593	569
Trypsin	2120000000	SwissProt.Escherichia.coli.K12	P06959	Dihydrolipoyllysine-residue acetyltransferase component of pyruvate dehydrogenase complex	wt_tgt_total_extract_20180606_No2_R02.25029.25238.3	3	FITIINNTLSDIR	804	742	964	543	469	379
Trypsin	2120000000	SwissProt.Escherichia.coli.K12	P06959	Dihydrolipoyllysine-residue acetyltransferase component of pyruvate dehydrogenase complex	wt_tgt_total_extract_20180605_No3.20683.20683.2	2	VPDIGADEVEITEILVK	402	537	418	373	438	289
Trypsin	2120000000	SwissProt.Escherichia.coli.K12	P06959	Dihydrolipoyllysine-residue acetyltransferase component of pyruvate dehydrogenase complex	wt_tgt_total_extract_20180605_No1.23422.23537.3	3	VPDIGADEVEITEILVK	1243	2734	2891	1850	2568	1900
Trypsin	2120000000	SwissProt.Escherichia.coli.K12	P06959	Dihydrolipoyllysine-residue acetyltransferase component of pyruvate dehydrogenase complex	wt_tgt_total_extract_20180605_No3.21241.21325.3	3	VPDIGADEVEITEILVK	965	890	1128	1662	1322	672
Trypsin	2120000000	SwissProt.Escherichia.coli.K12	P06959	Dihydrolipoyllysine-residue acetyltransferase component of pyruvate dehydrogenase complex	wt_tgt_total_extract_20180605_No3.19653.19862.2	2	FITIINNTLSDIR	779	2431	1708	2310	2189	1783
Trypsin	2120000000	SwissProt.Escherichia.coli.K12	P06959	Dihydrolipoyllysine-residue acetyltransferase component of pyruvate dehydrogenase complex	wt_tgt_total_extract_20180606_No1_R02.21699.21699.3	3	EVNVPDIGGDEVEVTEVMVK	1308	650	1224	1099	1753	984
Trypsin	2120000000	SwissProt.Escherichia.coli.K12	P06959	Dihydrolipoyllysine-residue acetyltransferase component of pyruvate dehydrogenase complex	wt_tgt_total_extract_20180605_No3.18804.18929.3	3	YINIGVAVDTPNGLVVPVFK	654	1190	993	694	2103	543
Trypsin	2120000000	SwissProt.Escherichia.coli.K12	P06959	Dihydrolipoyllysine-residue acetyltransferase component of pyruvate dehydrogenase complex	wt_tgt_total_extract_20180605_No3.19603.19916.3	3	FITIINNTLSDIR	294	1015	632	873	1701	751
Trypsin	2120000000	SwissProt.Escherichia.coli.K12	P06959	Dihydrolipoyllysine-residue acetyltransferase component of pyruvate dehydrogenase complex	wt_tgt_total_extract_20180605_No3.18849.18849.3	3	YINIGVAVDTPNGLVVPVFK	690	1035	1071	383	729	626
Trypsin	2120000000	SwissProt.Escherichia.coli.K12	P06959	Dihydrolipoyllysine-residue acetyltransferase component of pyruvate dehydrogenase complex	wt_tgt_total_extract_20180605_No3.8813.8813.2	2	ITPVVFIMK	482	961	349	373	1082	779
Trypsin	2120000000	SwissProt.Escherichia.coli.K12	P06959	Dihydrolipoyllysine-residue acetyltransferase component of pyruvate dehydrogenase complex	wt_tgt_total_extract_20180605_No2.30411.30411.3	3	YINIGVAVDTPNGLVVPVFK	871	617	518	320	598	336
Trypsin	2120000000	SwissProt.Escherichia.coli.K12	P06959	Dihydrolipoyllysine-residue acetyltransferase component of pyruvate dehydrogenase complex	wt_tgt_total_extract_20180605_No3.19104.19104.3	3	YINIGVAVDTPNGLVVPVFK	431	751	1042	687	819	586
Trypsin	2120000000	SwissProt.Escherichia.coli.K12	P06959	Dihydrolipoyllysine-residue acetyltransferase component of pyruvate dehydrogenase complex	wt_tgt_total_extract_20180606_No1_R02.31865.31865.2	2	VPDIGADEVEITEILVK	575	334	1112	323	540	415
Trypsin	2120000000	SwissProt.Escherichia.coli.K12	P06959	Dihydrolipoyllysine-residue acetyltransferase component of pyruvate dehydrogenase complex	wt_tgt_total_extract_20180606_No3_R02.15267.15637.2	2	ITPVVFIMK	860	1554	868	1168	1575	1093
Trypsin	2120000000	SwissProt.Escherichia.coli.K12	P06959	Dihydrolipoyllysine-residue acetyltransferase component of pyruvate dehydrogenase complex	wt_tgt_total_extract_20180605_No2.24404.24404.2	2	ITPVVFIMK	476	1251	1332	1490	1023	1187
Trypsin	2120000000	SwissProt.Escherichia.coli.K12	P06959	Dihydrolipoyllysine-residue acetyltransferase component of pyruvate dehydrogenase complex	wt_tgt_total_extract_20180605_No3.8851.8851.2	2	ITPVVFIMK	325	498	497	433	443	499
Trypsin	2120000000	SwissProt.Escherichia.coli.K12	P06959	Dihydrolipoyllysine-residue acetyltransferase component of pyruvate dehydrogenase complex	wt_tgt_total_extract_20180605_No3.9349.9460.3	3	ITPVVFIMK	953	592	1484	1442	1576	2144
Trypsin	2120000000	SwissProt.Escherichia.coli.K12	P06959	Dihydrolipoyllysine-residue acetyltransferase component of pyruvate dehydrogenase complex	wt_tgt_total_extract_20180606_No2_R02.12289.12519.3	3	AEAAPAATGGGIPGMLPWPK	721	454	1227	768	1358	1841
Trypsin	2120000000	SwissProt.Escherichia.coli.K12	P06959	Dihydrolipoyllysine-residue acetyltransferase component of pyruvate dehydrogenase complex	wt_tgt_total_extract_20180606_No3_R02.24352.24352.2	2	FITIINNTLSDIR	674	531	613	611	391	421
Trypsin	2120000000	SwissProt.Escherichia.coli.K12	P06959	Dihydrolipoyllysine-residue acetyltransferase component of pyruvate dehydrogenase complex	wt_tgt_total_extract_20180605_No1.19232.19378.3	3	ITPVVFIMK	1067	1274	1827	1220	2058	1682
Trypsin	2120000000	SwissProt.Escherichia.coli.K12	P06959	Dihydrolipoyllysine-residue acetyltransferase component of pyruvate dehydrogenase complex	wt_tgt_total_extract_20180606_No1_R02.10218.10218.2	2	EFGVNLAK	1540	3035	2592	2460	2063	2013
Trypsin	2120000000	SwissProt.Escherichia.coli.K12	P06959	Dihydrolipoyllysine-residue acetyltransferase component of pyruvate dehydrogenase complex	wt_tgt_total_extract_20180605_No2.30953.30953.2	2	FITIINNTLSDIR	297	358	1106	341	750	491
Trypsin	2120000000	SwissProt.Escherichia.coli.K12	P06959	Dihydrolipoyllysine-residue acetyltransferase component of pyruvate dehydrogenase complex	wt_tgt_total_extract_20180605_No3.9355.9355.2	2	ITPVVFIMK	370	661	367	430	1235	884
Trypsin	2120000000	SwissProt.Escherichia.coli.K12	P06959	Dihydrolipoyllysine-residue acetyltransferase component of pyruvate dehydrogenase complex	wt_tgt_total_extract_20180606_No3_R02.15424.15464.3	3	ITPVVFIMK	1055	1014	538	665	2022	457
Trypsin	2120000000	SwissProt.Escherichia.coli.K12	P06959	Dihydrolipoyllysine-residue acetyltransferase component of pyruvate dehydrogenase complex	wt_tgt_total_extract_20180605_No3.8808.9314.3	3	ITPVVFIMK	3355	3055	3977	3682	4757	2934
Trypsin	2120000000	SwissProt.Escherichia.coli.K12	P06959	Dihydrolipoyllysine-residue acetyltransferase component of pyruvate dehydrogenase complex	wt_tgt_total_extract_20180605_No2.28008.28008.3	3	DVNVPDIGSDEVEVTEILVK	390	360	632	694	269	331
Trypsin	2120000000	SwissProt.Escherichia.coli.K12	P06959	Dihydrolipoyllysine-residue acetyltransferase component of pyruvate dehydrogenase complex	wt_tgt_total_extract_20180606_No3_R02.15387.15725.3	3	ITPVVFIMK	1548	1541	3047	2163	3223	2646
Trypsin	2120000000	SwissProt.Escherichia.coli.K12	P06959	Dihydrolipoyllysine-residue acetyltransferase component of pyruvate dehydrogenase complex	wt_tgt_total_extract_20180605_No2.24235.24481.3	3	ITPVVFIMK	1774	2648	2583	2247	2567	2537
Trypsin	2120000000	SwissProt.Escherichia.coli.K12	P06959	Dihydrolipoyllysine-residue acetyltransferase component of pyruvate dehydrogenase complex	wt_tgt_total_extract_20180605_No1.16739.16739.3	3	AEAAPAATGGGIPGMLPWPK	336	327	414	324	550	580
Trypsin	2120000000	SwissProt.Escherichia.coli.K12	P06959	Dihydrolipoyllysine-residue acetyltransferase component of pyruvate dehydrogenase complex	wt_tgt_total_extract_20180606_No1_R02.6908.6908.2	2	EDVQAYVK	3366	3180	4428	2785	3233	2524
Trypsin	2120000000	SwissProt.Escherichia.coli.K12	P06959	Dihydrolipoyllysine-residue acetyltransferase component of pyruvate dehydrogenase complex	wt_tgt_total_extract_20180606_No1_R02.10761.10761.2	2	AVAAALEQMPR	597	505	876	757	1334	1621
Trypsin	2120000000	SwissProt.Escherichia.coli.K12	P06959	Dihydrolipoyllysine-residue acetyltransferase component of pyruvate dehydrogenase complex	wt_tgt_total_extract_20180606_No3_R02.15335.15335.2	2	ITPVVFIMK	453	373	848	699	282	765
Trypsin	2120000000	SwissProt.Escherichia.coli.K12	P06959	Dihydrolipoyllysine-residue acetyltransferase component of pyruvate dehydrogenase complex	wt_tgt_total_extract_20180606_No3_R02.15485.15485.2	2	ITPVVFIMK	849	984	833	384	1833	607
Trypsin	2120000000	SwissProt.Escherichia.coli.K12	P06959	Dihydrolipoyllysine-residue acetyltransferase component of pyruvate dehydrogenase complex	wt_tgt_total_extract_20180605_No2.7397.7397.2	2	ELMTISK	639	1254	1336	896	1355	996
Trypsin	2120000000	SwissProt.Escherichia.coli.K12	P06959	Dihydrolipoyllysine-residue acetyltransferase component of pyruvate dehydrogenase complex	wt_tgt_total_extract_20180606_No1_R02.1571.1571.2	2	EFVPR	3340	4415	4715	3202	3899	3658
Trypsin	2120000000	SwissProt.Escherichia.coli.K12	P06959	Dihydrolipoyllysine-residue acetyltransferase component of pyruvate dehydrogenase complex	wt_tgt_total_extract_20180606_No1_R02.13417.13417.2	2	TDITELEAFR	710	1134	482	540	582	1335
Trypsin	2120000000	SwissProt.Escherichia.coli.K12	P06959	Dihydrolipoyllysine-residue acetyltransferase component of pyruvate dehydrogenase complex	wt_tgt_total_extract_20180606_No1_R02.1164.1164.2	2	VIDGADGAR	1636	1775	2371	1018	2838	2459
Trypsin	2120000000	SwissProt.Escherichia.coli.K12	P06959	Dihydrolipoyllysine-residue acetyltransferase component of pyruvate dehydrogenase complex	wt_tgt_total_extract_20180606_No1_R02.9061.9061.2	2	ELMTISK	1366	2437	3728	2210	4823	1240
Trypsin	2120000000	SwissProt.Escherichia.coli.K12	P06959	Dihydrolipoyllysine-residue acetyltransferase component of pyruvate dehydrogenase complex	wt_tgt_total_extract_20180606_No1_R02.7636.7636.2	2	GIIELSR	1942	2676	3625	3358	3731	2016
Trypsin	2120000000	SwissProt.Escherichia.coli.K12	P06959	Dihydrolipoyllysine-residue acetyltransferase component of pyruvate dehydrogenase complex	wt_tgt_total_extract_20180606_No2_R02.25157.25157.2	2	FITIINNTLSDIR	382	307	493	942	530	654
Trypsin	2120000000	SwissProt.Escherichia.coli.K12	P06959	Dihydrolipoyllysine-residue acetyltransferase component of pyruvate dehydrogenase complex	wt_tgt_total_extract_20180605_No2.9266.9266.2	2	AVAAALEQMPR	528	791	874	1000	1581	679
Trypsin	2120000000	SwissProt.Escherichia.coli.K12	P06959	Dihydrolipoyllysine-residue acetyltransferase component of pyruvate dehydrogenase complex	wt_tgt_total_extract_20180605_No2.4980.5232.2	2	GIIELSR	928	744	2075	1372	2231	1804
Trypsin	2120000000	SwissProt.Escherichia.coli.K12	P06959	Dihydrolipoyllysine-residue acetyltransferase component of pyruvate dehydrogenase complex	wt_tgt_total_extract_20180605_No3.9391.9391.2	2	ITPVVFIMK	371	357	553	437	519	323
Trypsin	2120000000	SwissProt.Escherichia.coli.K12	P06959	Dihydrolipoyllysine-residue acetyltransferase component of pyruvate dehydrogenase complex	wt_tgt_total_extract_20180606_No3_R02.1104.1104.2	2	FGEIEEVELGR	686	804	1766	1975	2108	1203
Trypsin	2120000000	SwissProt.Escherichia.coli.K12	P06959	Dihydrolipoyllysine-residue acetyltransferase component of pyruvate dehydrogenase complex	wt_tgt_total_extract_20180605_No3.9463.9463.2	2	ITPVVFIMK	680	837	928	1271	517	426
Trypsin	2120000000	SwissProt.Escherichia.coli.K12	P06959	Dihydrolipoyllysine-residue acetyltransferase component of pyruvate dehydrogenase complex	wt_tgt_total_extract_20180605_No3.8964.8964.2	2	ITPVVFIMK	313	402	1064	368	943	813
Trypsin	2120000000	SwissProt.Escherichia.coli.K12	P06959	Dihydrolipoyllysine-residue acetyltransferase component of pyruvate dehydrogenase complex	wt_tgt_total_extract_20180605_No2.22299.22299.3	3	EVNVPDIGGDEVEVTEVMVK	658	591	898	545	729	587
Trypsin	2120000000	SwissProt.Escherichia.coli.K12	P06959	Dihydrolipoyllysine-residue acetyltransferase component of pyruvate dehydrogenase complex	wt_tgt_total_extract_20180605_No1.19293.19293.2	2	ITPVVFIMK	506	1121	965	942	681	664
Trypsin	2120000000	SwissProt.Escherichia.coli.K12	P06959	Dihydrolipoyllysine-residue acetyltransferase component of pyruvate dehydrogenase complex	wt_tgt_total_extract_20180605_No3.8926.8926.2	2	ITPVVFIMK	760	401	585	545	512	773
Trypsin	2120000000	SwissProt.Escherichia.coli.K12	P06959	Dihydrolipoyllysine-residue acetyltransferase component of pyruvate dehydrogenase complex	wt_tgt_total_extract_20180605_No3.8775.8775.2	2	ITPVVFIMK	445	1323	971	482	1208	291
Trypsin	2120000000	SwissProt.Escherichia.coli.K12	P06959	Dihydrolipoyllysine-residue acetyltransferase component of pyruvate dehydrogenase complex	wt_tgt_total_extract_20180606_No1_R02.6966.6966.2	2	EDVQAYVK	1152	701	1639	951	1236	1796
Trypsin	2120000000	SwissProt.Escherichia.coli.K12	P06959	Dihydrolipoyllysine-residue acetyltransferase component of pyruvate dehydrogenase complex	wt_tgt_total_extract_20180605_No3.9002.9002.2	2	ITPVVFIMK	344	1025	316	433	387	341
Trypsin	2120000000	SwissProt.Escherichia.coli.K12	P06959	Dihydrolipoyllysine-residue acetyltransferase component of pyruvate dehydrogenase complex	wt_tgt_total_extract_20180605_No2.13594.13594.2	2	FGEIEEVELGR	715	974	1128	534	540	616
Trypsin	2120000000	SwissProt.Escherichia.coli.K12	P06959	Dihydrolipoyllysine-residue acetyltransferase component of pyruvate dehydrogenase complex	wt_tgt_total_extract_20180605_No2.5106.5106.2	2	GIIELSR	436	1083	644	1076	1260	1120
Trypsin	2120000000	SwissProt.Escherichia.coli.K12	P06959	Dihydrolipoyllysine-residue acetyltransferase component of pyruvate dehydrogenase complex	wt_tgt_total_extract_20180606_No3_R02.15753.15753.2	2	ITPVVFIMK	430	272	646	562	478	512
Trypsin	2120000000	SwissProt.Escherichia.coli.K12	P06959	Dihydrolipoyllysine-residue acetyltransferase component of pyruvate dehydrogenase complex	wt_tgt_total_extract_20180605_No2.1518.1518.2	2	EDVQAYVK	1061	1075	2510	954	1786	877
Trypsin	2120000000	SwissProt.Escherichia.coli.K12	P06959	Dihydrolipoyllysine-residue acetyltransferase component of pyruvate dehydrogenase complex	wt_tgt_total_extract_20180605_No2.31073.31073.2	2	FITIINNTLSDIR	368	659	437	943	682	476
Trypsin	2120000000	SwissProt.Escherichia.coli.K12	P06959	Dihydrolipoyllysine-residue acetyltransferase component of pyruvate dehydrogenase complex	wt_tgt_total_extract_20180605_No1.19172.19172.2	2	ITPVVFIMK	524	320	644	616	993	740
Trypsin	2120000000	SwissProt.Escherichia.coli.K12	P06959	Dihydrolipoyllysine-residue acetyltransferase component of pyruvate dehydrogenase complex	wt_tgt_total_extract_20180606_No3_R02.15523.15523.2	2	ITPVVFIMK	753	1024	546	342	791	669
Trypsin	2120000000	SwissProt.Escherichia.coli.K12	P06959	Dihydrolipoyllysine-residue acetyltransferase component of pyruvate dehydrogenase complex	wt_tgt_total_extract_20180605_No3.8698.8698.2	2	ITPVVFIMK	566	484	650	706	762	501
Trypsin	2120000000	SwissProt.Escherichia.coli.K12	P06959	Dihydrolipoyllysine-residue acetyltransferase component of pyruvate dehydrogenase complex	wt_tgt_total_extract_20180606_No2_R02.1445.1445.2	2	FGEIEEVELGR	1229	2148	1723	1142	1377	2150
Trypsin	2120000000	SwissProt.Escherichia.coli.K12	P06959	Dihydrolipoyllysine-residue acetyltransferase component of pyruvate dehydrogenase complex	wt_tgt_total_extract_20180606_No1_R02.6563.6563.2	2	VDFSK	2036	2459	3189	3503	3386	3785
Trypsin	2120000000	SwissProt.Escherichia.coli.K12	P06959	Dihydrolipoyllysine-residue acetyltransferase component of pyruvate dehydrogenase complex	wt_tgt_total_extract_20180606_No2_R02.1510.1510.2	2	FGEIEEVELGR	422	531	631	635	957	613
Trypsin	2120000000	SwissProt.Escherichia.coli.K12	P06959	Dihydrolipoyllysine-residue acetyltransferase component of pyruvate dehydrogenase complex	wt_tgt_total_extract_20180605_No1.11524.11524.2	2	TDITELEAFR	1380	796	469	1026	514	591
Trypsin	2120000000	SwissProt.Escherichia.coli.K12	P06959	Dihydrolipoyllysine-residue acetyltransferase component of pyruvate dehydrogenase complex	wt_tgt_total_extract_20180605_No2.5043.5043.2	2	GIIELSR	727	606	1299	643	448	451
Trypsin	2120000000	SwissProt.Escherichia.coli.K12	P06959	Dihydrolipoyllysine-residue acetyltransferase component of pyruvate dehydrogenase complex	wt_tgt_total_extract_20180605_No1.11564.11564.2	2	TDITELEAFR	820	1030	596	871	1091	875
Trypsin	2120000000	SwissProt.Escherichia.coli.K12	P06959	Dihydrolipoyllysine-residue acetyltransferase component of pyruvate dehydrogenase complex	wt_tgt_total_extract_20180605_No2.1137.1137.2	2	EFVPR	864	913	2399	498	916	1051
Trypsin	2120000000	SwissProt.Escherichia.coli.K12	P06959	Dihydrolipoyllysine-residue acetyltransferase component of pyruvate dehydrogenase complex	wt_tgt_total_extract_20180605_No3.9388.9388.3	3	ITPVVFIMK	292	347	638	443	562	609
Trypsin	2120000000	SwissProt.Escherichia.coli.K12	P06959	Dihydrolipoyllysine-residue acetyltransferase component of pyruvate dehydrogenase complex	wt_tgt_total_extract_20180606_No1_R02.30876.30876.2	2	FITIINNTLSDIR	1108	1658	1337	1097	1405	861
Trypsin	2120000000	SwissProt.Escherichia.coli.K12	P06959	Dihydrolipoyllysine-residue acetyltransferase component of pyruvate dehydrogenase complex	wt_tgt_total_extract_20180605_No1.6971.6971.2	2	GIIELSR	824	895	1747	1017	949	333
Trypsin	2120000000	SwissProt.Escherichia.coli.K12	P06959	Dihydrolipoyllysine-residue acetyltransferase component of pyruvate dehydrogenase complex	wt_tgt_total_extract_20180605_No2.8677.8677.2	2	EFGVNLAK	854	765	1412	1598	2378	1229
Trypsin	2120000000	SwissProt.Escherichia.coli.K12	P06959	Dihydrolipoyllysine-residue acetyltransferase component of pyruvate dehydrogenase complex	wt_tgt_total_extract_20180605_No2.4918.4918.2	2	GIIELSR	440	865	622	1300	970	487
Trypsin	2120000000	SwissProt.Escherichia.coli.K12	P06959	Dihydrolipoyllysine-residue acetyltransferase component of pyruvate dehydrogenase complex	wt_tgt_total_extract_20180605_No2.1058.1058.2	2	EFVPR	1115	955	1825	1168	734	1665
Trypsin	2120000000	SwissProt.Escherichia.coli.K12	P06959	Dihydrolipoyllysine-residue acetyltransferase component of pyruvate dehydrogenase complex	wt_tgt_total_extract_20180605_No2.1820.1820.2	2	VDFSK	1301	1414	1072	1972	1871	1181
Trypsin	2120000000	SwissProt.Escherichia.coli.K12	P06959	Dihydrolipoyllysine-residue acetyltransferase component of pyruvate dehydrogenase complex	wt_tgt_total_extract_20180605_No1.11447.11447.2	2	TDITELEAFR	302	817	576	973	998	1277
Trypsin	2120000000	SwissProt.Escherichia.coli.K12	P06959	Dihydrolipoyllysine-residue acetyltransferase component of pyruvate dehydrogenase complex	wt_tgt_total_extract_20180605_No2.7317.7317.2	2	ELMTISK	644	867	722	1263	1782	1913
Trypsin	2120000000	SwissProt.Escherichia.coli.K12	P06959	Dihydrolipoyllysine-residue acetyltransferase component of pyruvate dehydrogenase complex	wt_tgt_total_extract_20180605_No2.1917.1917.2	2	VDFSK	1125	1320	2725	2901	1855	1077
Trypsin	2120000000	SwissProt.Escherichia.coli.K12	P06959	Dihydrolipoyllysine-residue acetyltransferase component of pyruvate dehydrogenase complex	wt_tgt_total_extract_20180605_No2.9208.9208.2	2	AVAAALEQMPR	549	469	507	832	718	1565
Trypsin	2120000000	SwissProt.Escherichia.coli.K12	P06959	Dihydrolipoyllysine-residue acetyltransferase component of pyruvate dehydrogenase complex	wt_tgt_total_extract_20180606_No1_R02.10112.10112.2	2	EFGVNLAK	1817	1165	2767	2162	2998	2835
Trypsin	2120000000	SwissProt.Escherichia.coli.K12	P06959	Dihydrolipoyllysine-residue acetyltransferase component of pyruvate dehydrogenase complex	wt_tgt_total_extract_20180605_No2.6994.6994.2	2	SAMEPVWNGK	965	1391	1515	923	1605	1669
Trypsin	1450000000	SwissProt.Escherichia.coli.K12	P0ABB4	ATP synthase subunit beta	wt_tgt_total_extract_20180606_No2_R02.12015.12248.3	3	QIASLGIYPAVDPLDSTSR	810	1834	924	1758	1566	943
Trypsin	1450000000	SwissProt.Escherichia.coli.K12	P0ABB4	ATP synthase subunit beta	wt_tgt_total_extract_20180605_No1.16139.16299.3	3	QIASLGIYPAVDPLDSTSR	422	1203	2162	807	1149	1000
Trypsin	1450000000	SwissProt.Escherichia.coli.K12	P0ABB4	ATP synthase subunit beta	wt_tgt_total_extract_20180605_No2.19804.20027.3	3	QIASLGIYPAVDPLDSTSR	1251	1765	1422	1480	546	758
Trypsin	1450000000	SwissProt.Escherichia.coli.K12	P0ABB4	ATP synthase subunit beta	wt_tgt_total_extract_20180605_No3.15023.15443.3	3	DVLLFVDNIYR	543	594	2099	911	1640	420
Trypsin	1450000000	SwissProt.Escherichia.coli.K12	P0ABB4	ATP synthase subunit beta	wt_tgt_total_extract_20180605_No3.23359.23542.3	3	FLSQPFFVAEVFTGSPGK	2217	1673	1353	2460	2367	2050
Trypsin	1450000000	SwissProt.Escherichia.coli.K12	P0ABB4	ATP synthase subunit beta	wt_tgt_total_extract_20180605_No2.33758.33799.3	3	FLSQPFFVAEVFTGSPGK	673	1183	1090	813	1554	794
Trypsin	1450000000	SwissProt.Escherichia.coli.K12	P0ABB4	ATP synthase subunit beta	wt_tgt_total_extract_20180605_No3.23322.23576.3	3	FLSQPFFVAEVFTGSPGK	1511	1129	3643	1302	756	1205
Trypsin	1450000000	SwissProt.Escherichia.coli.K12	P0ABB4	ATP synthase subunit beta	wt_tgt_total_extract_20180605_No1.8011.8011.3	3	DLEHPIEVPVGK	1354	839	701	901	1180	959
Trypsin	1450000000	SwissProt.Escherichia.coli.K12	P0ABB4	ATP synthase subunit beta	wt_tgt_total_extract_20180606_No2_R02.28633.28747.3	3	FLSQPFFVAEVFTGSPGK	1188	1117	752	514	794	549
Trypsin	1450000000	SwissProt.Escherichia.coli.K12	P0ABB4	ATP synthase subunit beta	wt_tgt_total_extract_20180606_No2_R02.28690.28690.3	3	FLSQPFFVAEVFTGSPGK	299	625	718	522	269	699
Trypsin	1450000000	SwissProt.Escherichia.coli.K12	P0ABB4	ATP synthase subunit beta	wt_tgt_total_extract_20180606_No1_R02.20656.20736.3	3	MPSAVGYQPTLAEEMGVLQER	281	852	348	593	921	475
Trypsin	1450000000	SwissProt.Escherichia.coli.K12	P0ABB4	ATP synthase subunit beta	wt_tgt_total_extract_20180606_No3_R02.28141.28141.3	3	FLSQPFFVAEVFTGSPGK	489	681	852	1043	734	610
Trypsin	1450000000	SwissProt.Escherichia.coli.K12	P0ABB4	ATP synthase subunit beta	wt_tgt_total_extract_20180605_No2.33725.33835.3	3	FLSQPFFVAEVFTGSPGK	541	678	1063	750	1989	1234
Trypsin	1450000000	SwissProt.Escherichia.coli.K12	P0ABB4	ATP synthase subunit beta	wt_tgt_total_extract_20180605_No3.15282.15366.2	2	DVLLFVDNIYR	1002	311	602	607	911	1178
Trypsin	1450000000	SwissProt.Escherichia.coli.K12	P0ABB4	ATP synthase subunit beta	wt_tgt_total_extract_20180606_No2_R02.18036.18123.3	3	VIDLMCPFAK	1673	1179	1715	1716	2939	1697
Trypsin	1450000000	SwissProt.Escherichia.coli.K12	P0ABB4	ATP synthase subunit beta	wt_tgt_total_extract_20180605_No2.27751.27751.2	2	DVLLFVDNIYR	953	871	285	343	445	962
Trypsin	1450000000	SwissProt.Escherichia.coli.K12	P0ABB4	ATP synthase subunit beta	wt_tgt_total_extract_20180605_No1.17043.17163.3	3	YTLAGTEVSALLGR	594	678	1305	682	1260	699
Trypsin	1450000000	SwissProt.Escherichia.coli.K12	P0ABB4	ATP synthase subunit beta	wt_tgt_total_extract_20180606_No3_R02.26702.26702.3	3	DIIAILGMDELSEEDKLVVAR	695	582	1077	1086	954	518
Trypsin	1450000000	SwissProt.Escherichia.coli.K12	P0ABB4	ATP synthase subunit beta	wt_tgt_total_extract_20180606_No2_R02.21733.21850.2	2	DVLLFVDNIYR	1420	1612	2304	1101	989	814
Trypsin	1450000000	SwissProt.Escherichia.coli.K12	P0ABB4	ATP synthase subunit beta	wt_tgt_total_extract_20180606_No2_R02.27292.27292.3	3	DIIAILGMDELSEEDKLVVAR	291	294	807	870	1242	732
Trypsin	1450000000	SwissProt.Escherichia.coli.K12	P0ABB4	ATP synthase subunit beta	wt_tgt_total_extract_20180606_No1_R02.27395.27395.2	2	DVLLFVDNIYR	850	663	723	625	1120	387
Trypsin	1450000000	SwissProt.Escherichia.coli.K12	P0ABB4	ATP synthase subunit beta	wt_tgt_total_extract_20180606_No3_R02.15615.15801.3	3	VIDLMCPFAK	874	1303	1849	1397	2150	1357
Trypsin	1450000000	SwissProt.Escherichia.coli.K12	P0ABB4	ATP synthase subunit beta	wt_tgt_total_extract_20180605_No2.17996.17996.3	3	AAPSYEELSNSQELLETGIK	279	548	259	483	348	409
Trypsin	1450000000	SwissProt.Escherichia.coli.K12	P0ABB4	ATP synthase subunit beta	wt_tgt_total_extract_20180605_No1.16987.16987.3	3	MPSAVGYQPTLAEEMGVLQER	275	931	627	1113	617	579
Trypsin	1450000000	SwissProt.Escherichia.coli.K12	P0ABB4	ATP synthase subunit beta	wt_tgt_total_extract_20180606_No3_R02.20581.20581.2	2	DVLLFVDNIYR	783	270	446	575	567	1259
Trypsin	1450000000	SwissProt.Escherichia.coli.K12	P0ABB4	ATP synthase subunit beta	wt_tgt_total_extract_20180606_No2_R02.21811.21811.2	2	DVLLFVDNIYR	751	470	1199	706	367	1127
Trypsin	1450000000	SwissProt.Escherichia.coli.K12	P0ABB4	ATP synthase subunit beta	wt_tgt_total_extract_20180605_No2.24305.24501.3	3	VIDLMCPFAK	1435	1734	1349	2564	1796	1364
Trypsin	1450000000	SwissProt.Escherichia.coli.K12	P0ABB4	ATP synthase subunit beta	wt_tgt_total_extract_20180606_No1_R02.27480.27480.2	2	DVLLFVDNIYR	427	505	436	262	489	490
Trypsin	1450000000	SwissProt.Escherichia.coli.K12	P0ABB4	ATP synthase subunit beta	wt_tgt_total_extract_20180606_No1_R02.27352.27352.2	2	DVLLFVDNIYR	415	296	645	333	626	1368
Trypsin	1450000000	SwissProt.Escherichia.coli.K12	P0ABB4	ATP synthase subunit beta	wt_tgt_total_extract_20180606_No3_R02.1029.1029.2	2	VGLFGGAGVGK	1760	749	2540	3112	1812	1558
Trypsin	1450000000	SwissProt.Escherichia.coli.K12	P0ABB4	ATP synthase subunit beta	wt_tgt_total_extract_20180606_No1_R02.27309.27309.2	2	DVLLFVDNIYR	619	941	612	478	318	645
Trypsin	1450000000	SwissProt.Escherichia.coli.K12	P0ABB4	ATP synthase subunit beta	wt_tgt_total_extract_20180606_No1_R02.13735.13735.2	2	VALTGLTMAEK	1065	1812	1399	1234	576	1306
Trypsin	1450000000	SwissProt.Escherichia.coli.K12	P0ABB4	ATP synthase subunit beta	wt_tgt_total_extract_20180605_No3.8684.8832.3	3	VIDLMCPFAK	483	965	1023	953	790	651
Trypsin	1450000000	SwissProt.Escherichia.coli.K12	P0ABB4	ATP synthase subunit beta	wt_tgt_total_extract_20180606_No1_R02.27438.27438.2	2	DVLLFVDNIYR	381	669	463	489	424	569
Trypsin	1450000000	SwissProt.Escherichia.coli.K12	P0ABB4	ATP synthase subunit beta	wt_tgt_total_extract_20180606_No3_R02.20619.20619.2	2	DVLLFVDNIYR	930	741	1055	386	876	256
Trypsin	1450000000	SwissProt.Escherichia.coli.K12	P0ABB4	ATP synthase subunit beta	wt_tgt_total_extract_20180605_No1.21219.21219.2	2	DVLLFVDNIYR	681	343	754	361	349	783
Trypsin	1450000000	SwissProt.Escherichia.coli.K12	P0ABB4	ATP synthase subunit beta	wt_tgt_total_extract_20180606_No2_R02.21771.21771.2	2	DVLLFVDNIYR	525	798	1566	769	887	1551
Trypsin	1450000000	SwissProt.Escherichia.coli.K12	P0ABB4	ATP synthase subunit beta	wt_tgt_total_extract_20180605_No1.17106.17106.3	3	MPSAVGYQPTLAEEMGVLQER	362	398	493	385	443	678
Trypsin	1450000000	SwissProt.Escherichia.coli.K12	P0ABB4	ATP synthase subunit beta	wt_tgt_total_extract_20180605_No3.8574.8574.3	3	VIDLMCPFAK	456	633	355	696	568	365
Trypsin	1450000000	SwissProt.Escherichia.coli.K12	P0ABB4	ATP synthase subunit beta	wt_tgt_total_extract_20180605_No2.30398.30398.3	3	DIIAILGMDELSEEDK	460	597	569	345	575	430
Trypsin	1450000000	SwissProt.Escherichia.coli.K12	P0ABB4	ATP synthase subunit beta	wt_tgt_total_extract_20180606_No3_R02.15608.15608.2	2	VIDLMCPFAK	576	544	1015	672	1629	1148
Trypsin	1450000000	SwissProt.Escherichia.coli.K12	P0ABB4	ATP synthase subunit beta	wt_tgt_total_extract_20180606_No3_R02.20543.20543.2	2	DVLLFVDNIYR	760	318	524	287	1060	636
Trypsin	1450000000	SwissProt.Escherichia.coli.K12	P0ABB4	ATP synthase subunit beta	wt_tgt_total_extract_20180605_No2.19692.19692.2	2	IMNVLGEPVDMK	333	392	836	593	930	558
Trypsin	1450000000	SwissProt.Escherichia.coli.K12	P0ABB4	ATP synthase subunit beta	wt_tgt_total_extract_20180606_No1_R02.34268.34268.3	3	FLSQPFFVAEVFTGSPGK	405	870	562	331	748	325
Trypsin	1450000000	SwissProt.Escherichia.coli.K12	P0ABB4	ATP synthase subunit beta	wt_tgt_total_extract_20180605_No3.15199.15199.2	2	DVLLFVDNIYR	623	559	636	734	966	322
Trypsin	1450000000	SwissProt.Escherichia.coli.K12	P0ABB4	ATP synthase subunit beta	wt_tgt_total_extract_20180605_No3.8730.8730.3	3	VIDLMCPFAK	423	357	514	410	361	273
Trypsin	1450000000	SwissProt.Escherichia.coli.K12	P0ABB4	ATP synthase subunit beta	wt_tgt_total_extract_20180605_No2.11053.11053.2	2	VGLFGGAGVGK	504	753	1018	914	877	1019
Trypsin	1450000000	SwissProt.Escherichia.coli.K12	P0ABB4	ATP synthase subunit beta	wt_tgt_total_extract_20180605_No2.27585.27585.2	2	DVLLFVDNIYR	311	403	888	813	481	610
Trypsin	1450000000	SwissProt.Escherichia.coli.K12	P0ABB4	ATP synthase subunit beta	wt_tgt_total_extract_20180606_No1_R02.12273.12273.2	2	VGLFGGAGVGK	759	1579	1367	1382	1580	1792
Trypsin	1450000000	SwissProt.Escherichia.coli.K12	P0ABB4	ATP synthase subunit beta	wt_tgt_total_extract_20180605_No3.15033.15033.2	2	DVLLFVDNIYR	1084	265	349	538	628	431
Trypsin	1450000000	SwissProt.Escherichia.coli.K12	P0ABB4	ATP synthase subunit beta	wt_tgt_total_extract_20180605_No3.8635.8635.3	3	VIDLMCPFAK	466	344	356	479	925	460
Trypsin	1450000000	SwissProt.Escherichia.coli.K12	P0ABB4	ATP synthase subunit beta	wt_tgt_total_extract_20180605_No2.32692.32692.3	3	DIIAILGMDELSEEDKLVVAR	587	756	1017	907	454	623
Trypsin	1450000000	SwissProt.Escherichia.coli.K12	P0ABB4	ATP synthase subunit beta	wt_tgt_total_extract_20180605_No1.12156.12156.2	2	VALTGLTMAEK	1104	1086	258	461	1045	652
Trypsin	1450000000	SwissProt.Escherichia.coli.K12	P0ABB4	ATP synthase subunit beta	wt_tgt_total_extract_20180606_No1_R02.2395.2395.2	2	YQELK	2138	1492	1858	2377	1501	1948
Trypsin	1450000000	SwissProt.Escherichia.coli.K12	P0ABB4	ATP synthase subunit beta	wt_tgt_total_extract_20180605_No1.17207.17207.3	3	YTLAGTEVSALLGR	386	513	561	395	509	265
Trypsin	1450000000	SwissProt.Escherichia.coli.K12	P0ABB4	ATP synthase subunit beta	wt_tgt_total_extract_20180605_No2.10995.10995.2	2	VGLFGGAGVGK	874	1693	1218	1500	1236	1297
Trypsin	1450000000	SwissProt.Escherichia.coli.K12	P0ABB4	ATP synthase subunit beta	wt_tgt_total_extract_20180606_No2_R02.1325.1325.2	2	VALTGLTMAEK	1222	366	1184	454	823	742
Trypsin	1450000000	SwissProt.Escherichia.coli.K12	P0ABB4	ATP synthase subunit beta	wt_tgt_total_extract_20180606_No3_R02.10699.10699.2	2	YTLAGTEVSALLGR	549	458	434	369	535	321
Trypsin	1450000000	SwissProt.Escherichia.coli.K12	P0ABB4	ATP synthase subunit beta	wt_tgt_total_extract_20180606_No1_R02.12436.12436.2	2	VGLFGGAGVGK	1016	1410	719	860	624	386
Trypsin	1450000000	SwissProt.Escherichia.coli.K12	P0ABB4	ATP synthase subunit beta	wt_tgt_total_extract_20180605_No1.10809.10809.2	2	VGLFGGAGVGK	1328	1117	1247	438	937	784
Trypsin	1450000000	SwissProt.Escherichia.coli.K12	P0ABB4	ATP synthase subunit beta	wt_tgt_total_extract_20180606_No2_R02.1163.1163.2	2	VGLFGGAGVGK	737	676	1141	354	745	1415
Trypsin	1450000000	SwissProt.Escherichia.coli.K12	P0ABB4	ATP synthase subunit beta	wt_tgt_total_extract_20180605_No2.11113.11113.2	2	VGLFGGAGVGK	1194	482	1264	1775	721	1388
Trypsin	5000000000	SwissProt.Escherichia.coli.K12	P0A799	Phosphoglycerate kinase	wt_tgt_total_extract_20180606_No2_R02.25793.26065.3	3	DYLDGVDVAEGELVVLENVR	641	1109	1097	1330	1218	1198
Trypsin	5000000000	SwissProt.Escherichia.coli.K12	P0A799	Phosphoglycerate kinase	wt_tgt_total_extract_20180606_No3_R02.25328.25758.3	3	DYLDGVDVAEGELVVLENVR	2025	1212	1911	1717	2289	2221
Trypsin	5000000000	SwissProt.Escherichia.coli.K12	P0A799	Phosphoglycerate kinase	wt_tgt_total_extract_20180605_No2.31409.31823.3	3	DYLDGVDVAEGELVVLENVR	1084	1079	1352	2292	1243	1716
Trypsin	5000000000	SwissProt.Escherichia.coli.K12	P0A799	Phosphoglycerate kinase	wt_tgt_total_extract_20180605_No3.20443.21027.3	3	DYLDGVDVAEGELVVLENVR	879	1694	1482	2355	2146	1190
Trypsin	5000000000	SwissProt.Escherichia.coli.K12	P0A799	Phosphoglycerate kinase	wt_tgt_total_extract_20180605_No3.25112.25447.3	3	ADEQILDIGDASAQELAEILK	5697	4559	4332	4546	5725	3710
Trypsin	5000000000	SwissProt.Escherichia.coli.K12	P0A799	Phosphoglycerate kinase	wt_tgt_total_extract_20180605_No3.22307.22507.3	3	TILWNGPVGVFEFPNFR	1463	795	1133	842	1958	658
Trypsin	5000000000	SwissProt.Escherichia.coli.K12	P0A799	Phosphoglycerate kinase	wt_tgt_total_extract_20180605_No1.25732.25945.3	3	ADEQILDIGDASAQELAEILK	1412	2226	2263	1917	2545	2294
Trypsin	5000000000	SwissProt.Escherichia.coli.K12	P0A799	Phosphoglycerate kinase	wt_tgt_total_extract_20180606_No3_R02.29904.30212.3	3	ADEQILDIGDASAQELAEILK	3718	5035	4006	4375	4094	4399
Trypsin	5000000000	SwissProt.Escherichia.coli.K12	P0A799	Phosphoglycerate kinase	wt_tgt_total_extract_20180605_No2.34838.35337.3	3	ADEQILDIGDASAQELAEILK	3879	3069	3696	3634	3696	3255
Trypsin	5000000000	SwissProt.Escherichia.coli.K12	P0A799	Phosphoglycerate kinase	wt_tgt_total_extract_20180605_No3.23575.24015.3	3	FADVACAGPLLAAELDALGK	3372	3459	5150	3358	4891	5672
Trypsin	5000000000	SwissProt.Escherichia.coli.K12	P0A799	Phosphoglycerate kinase	wt_tgt_total_extract_20180606_No3_R02.28497.28858.3	3	FADVACAGPLLAAELDALGK	5660	4471	5410	5312	4505	4143
Trypsin	5000000000	SwissProt.Escherichia.coli.K12	P0A799	Phosphoglycerate kinase	wt_tgt_total_extract_20180605_No2.34996.35265.3	3	ADEQILDIGDASAQELAEILK	1432	1465	1140	2353	1768	1595
Trypsin	5000000000	SwissProt.Escherichia.coli.K12	P0A799	Phosphoglycerate kinase	wt_tgt_total_extract_20180606_No2_R02.30339.30727.3	3	ADEQILDIGDASAQELAEILK	3744	3335	4275	3887	5855	4603
Trypsin	5000000000	SwissProt.Escherichia.coli.K12	P0A799	Phosphoglycerate kinase	wt_tgt_total_extract_20180606_No2_R02.28959.29364.3	3	FADVACAGPLLAAELDALGK	3712	5542	4555	5897	3993	4162
Trypsin	5000000000	SwissProt.Escherichia.coli.K12	P0A799	Phosphoglycerate kinase	wt_tgt_total_extract_20180606_No1_R02.35476.35476.3	3	ADEQILDIGDASAQELAEILK	437	485	930	506	587	647
Trypsin	5000000000	SwissProt.Escherichia.coli.K12	P0A799	Phosphoglycerate kinase	wt_tgt_total_extract_20180605_No2.33935.34052.3	3	FADVACAGPLLAAELDALGK	2170	2258	1852	1723	1801	1480
Trypsin	5000000000	SwissProt.Escherichia.coli.K12	P0A799	Phosphoglycerate kinase	wt_tgt_total_extract_20180605_No1.24914.25199.3	3	FADVACAGPLLAAELDALGK	1835	1371	1607	2118	1543	2138
Trypsin	5000000000	SwissProt.Escherichia.coli.K12	P0A799	Phosphoglycerate kinase	wt_tgt_total_extract_20180605_No3.24091.24091.3	3	FADVACAGPLLAAELDALGK	497	611	592	338	378	445
Trypsin	5000000000	SwissProt.Escherichia.coli.K12	P0A799	Phosphoglycerate kinase	wt_tgt_total_extract_20180605_No3.25103.25307.4	4	ADEQILDIGDASAQELAEILK	2188	806	3628	1965	2879	3224
Trypsin	5000000000	SwissProt.Escherichia.coli.K12	P0A799	Phosphoglycerate kinase	wt_tgt_total_extract_20180605_No1.25517.25874.3	3	ADEQILDIGDASAQELAEILK	1040	1033	1906	1186	2016	1723
Trypsin	5000000000	SwissProt.Escherichia.coli.K12	P0A799	Phosphoglycerate kinase	wt_tgt_total_extract_20180605_No1.19388.19388.3	3	IADQLIVGGGIANTFIAAQGHDVGK	366	404	939	489	451	410
Trypsin	5000000000	SwissProt.Escherichia.coli.K12	P0A799	Phosphoglycerate kinase	wt_tgt_total_extract_20180605_No2.35192.35192.4	4	ADEQILDIGDASAQELAEILK	651	443	463	341	579	398
Trypsin	5000000000	SwissProt.Escherichia.coli.K12	P0A799	Phosphoglycerate kinase	wt_tgt_total_extract_20180605_No3.23545.24049.3	3	FADVACAGPLLAAELDALGK	4323	3269	4480	4477	4638	3664
Trypsin	5000000000	SwissProt.Escherichia.coli.K12	P0A799	Phosphoglycerate kinase	wt_tgt_total_extract_20180606_No3_R02.30105.30105.4	4	ADEQILDIGDASAQELAEILK	362	370	517	590	284	266
Trypsin	5000000000	SwissProt.Escherichia.coli.K12	P0A799	Phosphoglycerate kinase	wt_tgt_total_extract_20180606_No1_R02.35372.35411.4	4	ADEQILDIGDASAQELAEILK	2505	2180	1244	1515	1662	1326
Trypsin	5000000000	SwissProt.Escherichia.coli.K12	P0A799	Phosphoglycerate kinase	wt_tgt_total_extract_20180606_No1_R02.7872.7872.2	2	ADLNVPVK	3945	4339	3131	4049	4380	2828
Trypsin	5000000000	SwissProt.Escherichia.coli.K12	P0A799	Phosphoglycerate kinase	wt_tgt_total_extract_20180605_No2.33854.34260.3	3	FADVACAGPLLAAELDALGK	4129	3038	2671	3969	3793	3376
Trypsin	5000000000	SwissProt.Escherichia.coli.K12	P0A799	Phosphoglycerate kinase	wt_tgt_total_extract_20180605_No3.25345.25345.4	4	ADEQILDIGDASAQELAEILK	531	321	605	436	1177	708
Trypsin	5000000000	SwissProt.Escherichia.coli.K12	P0A799	Phosphoglycerate kinase	wt_tgt_total_extract_20180606_No1_R02.13784.13784.2	2	LLTTCNIPVPSDVR	1149	490	619	981	1724	1141
Trypsin	5000000000	SwissProt.Escherichia.coli.K12	P0A799	Phosphoglycerate kinase	wt_tgt_total_extract_20180606_No2_R02.25787.25866.3	3	ISYISTGGGAFLEFVEGK	1056	1365	2189	656	894	1821
Trypsin	5000000000	SwissProt.Escherichia.coli.K12	P0A799	Phosphoglycerate kinase	wt_tgt_total_extract_20180606_No2_R02.14207.14207.2	2	VLPAVAMLEER	598	258	297	691	267	371
Trypsin	5000000000	SwissProt.Escherichia.coli.K12	P0A799	Phosphoglycerate kinase	wt_tgt_total_extract_20180606_No1_R02.31784.31784.3	3	ISYISTGGGAFLEFVEGK	710	566	1514	538	550	722
Trypsin	5000000000	SwissProt.Escherichia.coli.K12	P0A799	Phosphoglycerate kinase	wt_tgt_total_extract_20180606_No2_R02.7959.7959.2	2	LTVLDSLSK	657	429	940	641	469	897
Trypsin	5000000000	SwissProt.Escherichia.coli.K12	P0A799	Phosphoglycerate kinase	wt_tgt_total_extract_20180606_No3_R02.25249.25249.3	3	ISYISTGGGAFLEFVEGK	284	832	541	367	367	283
Trypsin	5000000000	SwissProt.Escherichia.coli.K12	P0A799	Phosphoglycerate kinase	wt_tgt_total_extract_20180605_No2.35086.35121.4	4	ADEQILDIGDASAQELAEILK	1015	1259	1255	772	1872	1045
Trypsin	5000000000	SwissProt.Escherichia.coli.K12	P0A799	Phosphoglycerate kinase	wt_tgt_total_extract_20180606_No1_R02.12362.12362.2	2	SLYEADLVDEAK	712	1478	1312	1145	799	956
Trypsin	5000000000	SwissProt.Escherichia.coli.K12	P0A799	Phosphoglycerate kinase	wt_tgt_total_extract_20180606_No3_R02.30065.30065.4	4	ADEQILDIGDASAQELAEILK	816	589	768	661	1286	1141
Trypsin	5000000000	SwissProt.Escherichia.coli.K12	P0A799	Phosphoglycerate kinase	wt_tgt_total_extract_20180606_No1_R02.11256.11256.2	2	VATEFSETAPATLK	522	825	735	787	645	427
Trypsin	5000000000	SwissProt.Escherichia.coli.K12	P0A799	Phosphoglycerate kinase	wt_tgt_total_extract_20180605_No1.24947.24947.3	3	FADVACAGPLLAAELDALGK	351	256	534	485	318	538
Trypsin	5000000000	SwissProt.Escherichia.coli.K12	P0A799	Phosphoglycerate kinase	wt_tgt_total_extract_20180606_No2_R02.25749.25749.3	3	ISYISTGGGAFLEFVEGK	507	842	2035	343	486	451
Trypsin	5000000000	SwissProt.Escherichia.coli.K12	P0A799	Phosphoglycerate kinase	wt_tgt_total_extract_20180605_No2.9570.9570.2	2	VATEFSETAPATLK	973	715	627	1098	270	375
Trypsin	5000000000	SwissProt.Escherichia.coli.K12	P0A799	Phosphoglycerate kinase	wt_tgt_total_extract_20180606_No1_R02.12438.12438.2	2	SLYEADLVDEAK	903	855	1717	810	871	906
Trypsin	5000000000	SwissProt.Escherichia.coli.K12	P0A799	Phosphoglycerate kinase	wt_tgt_total_extract_20180605_No2.20829.21017.3	3	ASLPTIELALK	2255	2275	4315	2257	2870	1979
Trypsin	5000000000	SwissProt.Escherichia.coli.K12	P0A799	Phosphoglycerate kinase	wt_tgt_total_extract_20180606_No3_R02.11166.11290.2	2	VLPAVAMLEER	957	1592	2216	1645	2151	1655
Trypsin	5000000000	SwissProt.Escherichia.coli.K12	P0A799	Phosphoglycerate kinase	wt_tgt_total_extract_20180605_No3.1003.1003.2	2	LTVLDSLSK	1676	1300	1687	917	2683	1120
Trypsin	5000000000	SwissProt.Escherichia.coli.K12	P0A799	Phosphoglycerate kinase	wt_tgt_total_extract_20180605_No3.24131.24131.3	3	FADVACAGPLLAAELDALGK	485	556	951	286	400	317
Trypsin	5000000000	SwissProt.Escherichia.coli.K12	P0A799	Phosphoglycerate kinase	wt_tgt_total_extract_20180605_No2.9685.9685.2	2	VATEFSETAPATLK	853	926	634	943	402	735
Trypsin	5000000000	SwissProt.Escherichia.coli.K12	P0A799	Phosphoglycerate kinase	wt_tgt_total_extract_20180606_No2_R02.14089.14089.2	2	VLPAVAMLEER	287	654	278	648	754	330
Trypsin	5000000000	SwissProt.Escherichia.coli.K12	P0A799	Phosphoglycerate kinase	wt_tgt_total_extract_20180605_No2.10949.10949.2	2	SLYEADLVDEAK	748	1035	568	850	480	1349
Trypsin	5000000000	SwissProt.Escherichia.coli.K12	P0A799	Phosphoglycerate kinase	wt_tgt_total_extract_20180605_No1.19367.19367.4	4	IADQLIVGGGIANTFIAAQGHDVGK	859	361	1858	857	729	859
Trypsin	5000000000	SwissProt.Escherichia.coli.K12	P0A799	Phosphoglycerate kinase	wt_tgt_total_extract_20180605_No3.25381.25381.4	4	ADEQILDIGDASAQELAEILK	488	500	371	547	561	624
Trypsin	5000000000	SwissProt.Escherichia.coli.K12	P0A799	Phosphoglycerate kinase	wt_tgt_total_extract_20180605_No2.16509.16509.2	2	LTVLDSLSK	1087	1665	578	606	1264	595
Trypsin	5000000000	SwissProt.Escherichia.coli.K12	P0A799	Phosphoglycerate kinase	wt_tgt_total_extract_20180605_No2.21129.21255.2	2	VLPAVAMLEER	525	889	1464	810	1576	1511
Trypsin	5000000000	SwissProt.Escherichia.coli.K12	P0A799	Phosphoglycerate kinase	wt_tgt_total_extract_20180605_No2.31544.31544.3	3	ISYISTGGGAFLEFVEGK	276	405	785	690	531	686
Trypsin	5000000000	SwissProt.Escherichia.coli.K12	P0A799	Phosphoglycerate kinase	wt_tgt_total_extract_20180606_No3_R02.25524.25524.3	3	ISYISTGGGAFLEFVEGK	706	261	1378	538	953	284
Trypsin	5000000000	SwissProt.Escherichia.coli.K12	P0A799	Phosphoglycerate kinase	wt_tgt_total_extract_20180605_No3.1528.1528.2	2	VLPAVAMLEER	256	436	646	1301	650	618
Trypsin	5000000000	SwissProt.Escherichia.coli.K12	P0A799	Phosphoglycerate kinase	wt_tgt_total_extract_20180606_No3_R02.29544.29544.3	3	FADVACAGPLLAAELDALGK	462	394	509	386	385	500
Trypsin	5000000000	SwissProt.Escherichia.coli.K12	P0A799	Phosphoglycerate kinase	wt_tgt_total_extract_20180605_No3.25567.25567.3	3	ADEQILDIGDASAQELAEILK	557	1159	434	861	298	363
Trypsin	5000000000	SwissProt.Escherichia.coli.K12	P0A799	Phosphoglycerate kinase	wt_tgt_total_extract_20180606_No2_R02.7659.7931.3	3	LTVLDSLSK	1035	708	1865	2066	2022	1085
Trypsin	5000000000	SwissProt.Escherichia.coli.K12	P0A799	Phosphoglycerate kinase	wt_tgt_total_extract_20180605_No2.16426.16426.2	2	LTVLDSLSK	1020	698	1112	783	851	579
Trypsin	5000000000	SwissProt.Escherichia.coli.K12	P0A799	Phosphoglycerate kinase	wt_tgt_total_extract_20180605_No2.20898.20898.2	2	ASLPTIELALK	778	1088	619	1272	1467	958
Trypsin	5000000000	SwissProt.Escherichia.coli.K12	P0A799	Phosphoglycerate kinase	wt_tgt_total_extract_20180606_No2_R02.14050.14050.2	2	VLPAVAMLEER	307	401	575	289	480	277
Trypsin	5000000000	SwissProt.Escherichia.coli.K12	P0A799	Phosphoglycerate kinase	wt_tgt_total_extract_20180605_No2.10826.10826.2	2	SLYEADLVDEAK	838	293	763	1078	886	1256
Trypsin	5000000000	SwissProt.Escherichia.coli.K12	P0A799	Phosphoglycerate kinase	wt_tgt_total_extract_20180605_No1.17026.17056.3	3	ASLPTIELALK	1441	1573	4170	1600	2795	1606
Trypsin	5000000000	SwissProt.Escherichia.coli.K12	P0A799	Phosphoglycerate kinase	wt_tgt_total_extract_20180605_No3.20356.20356.3	3	ISYISTGGGAFLEFVEGK	1168	455	953	902	1296	300
Trypsin	5000000000	SwissProt.Escherichia.coli.K12	P0A799	Phosphoglycerate kinase	wt_tgt_total_extract_20180605_No2.16638.16638.2	2	LTVLDSLSK	698	556	813	468	1695	942
Trypsin	5000000000	SwissProt.Escherichia.coli.K12	P0A799	Phosphoglycerate kinase	wt_tgt_total_extract_20180605_No3.1845.1845.2	2	VLPAVAMLEER	393	789	623	649	599	505
Trypsin	5000000000	SwissProt.Escherichia.coli.K12	P0A799	Phosphoglycerate kinase	wt_tgt_total_extract_20180605_No3.1591.1591.2	2	VLPAVAMLEER	362	261	818	267	950	1045
Trypsin	5000000000	SwissProt.Escherichia.coli.K12	P0A799	Phosphoglycerate kinase	wt_tgt_total_extract_20180605_No1.16982.17161.3	3	ASLPTIELALK	2440	1197	3068	2853	4005	2440
Trypsin	5000000000	SwissProt.Escherichia.coli.K12	P0A799	Phosphoglycerate kinase	wt_tgt_total_extract_20180605_No2.9372.9372.2	2	MTDLDLAGK	1638	1331	1788	1403	2650	1930
Trypsin	5000000000	SwissProt.Escherichia.coli.K12	P0A799	Phosphoglycerate kinase	wt_tgt_total_extract_20180606_No3_R02.3582.3582.2	2	LTVLDSLSK	1196	823	1337	404	403	345
Trypsin	5000000000	SwissProt.Escherichia.coli.K12	P0A799	Phosphoglycerate kinase	wt_tgt_total_extract_20180606_No2_R02.13639.13812.3	3	ASLPTIELALK	1690	1997	3059	1409	1363	1618
Trypsin	5000000000	SwissProt.Escherichia.coli.K12	P0A799	Phosphoglycerate kinase	wt_tgt_total_extract_20180605_No3.1465.1465.2	2	VLPAVAMLEER	261	397	517	1365	659	296
Trypsin	5000000000	SwissProt.Escherichia.coli.K12	P0A799	Phosphoglycerate kinase	wt_tgt_total_extract_20180606_No2_R02.8118.8118.2	2	LTVLDSLSK	572	349	804	917	767	697
Trypsin	5000000000	SwissProt.Escherichia.coli.K12	P0A799	Phosphoglycerate kinase	wt_tgt_total_extract_20180606_No1_R02.10943.10943.2	2	MTDLDLAGK	1863	706	1569	1213	2069	1050
Trypsin	5000000000	SwissProt.Escherichia.coli.K12	P0A799	Phosphoglycerate kinase	wt_tgt_total_extract_20180606_No3_R02.11374.11374.2	2	VLPAVAMLEER	357	390	633	556	682	358
Trypsin	5000000000	SwissProt.Escherichia.coli.K12	P0A799	Phosphoglycerate kinase	wt_tgt_total_extract_20180605_No1.14192.14192.2	2	LTVLDSLSK	525	449	851	1292	1880	610
Trypsin	5000000000	SwissProt.Escherichia.coli.K12	P0A799	Phosphoglycerate kinase	wt_tgt_total_extract_20180606_No1_R02.19682.19682.2	2	ASLPTIELALK	1325	552	848	611	702	790
Trypsin	5000000000	SwissProt.Escherichia.coli.K12	P0A799	Phosphoglycerate kinase	wt_tgt_total_extract_20180606_No2_R02.7840.7840.2	2	LTVLDSLSK	1015	1564	361	1147	719	377
Trypsin	5000000000	SwissProt.Escherichia.coli.K12	P0A799	Phosphoglycerate kinase	wt_tgt_total_extract_20180606_No2_R02.25907.25907.3	3	ISYISTGGGAFLEFVEGK	684	443	367	503	1102	352
Trypsin	5000000000	SwissProt.Escherichia.coli.K12	P0A799	Phosphoglycerate kinase	wt_tgt_total_extract_20180605_No2.31371.31371.3	3	ISYISTGGGAFLEFVEGK	560	257	510	473	840	380
Trypsin	5000000000	SwissProt.Escherichia.coli.K12	P0A799	Phosphoglycerate kinase	wt_tgt_total_extract_20180605_No2.9624.9624.2	2	VATEFSETAPATLK	852	856	451	802	758	1063
Trypsin	5000000000	SwissProt.Escherichia.coli.K12	P0A799	Phosphoglycerate kinase	wt_tgt_total_extract_20180606_No2_R02.8041.8041.2	2	LTVLDSLSK	1003	740	777	1263	879	1627
Trypsin	5000000000	SwissProt.Escherichia.coli.K12	P0A799	Phosphoglycerate kinase	wt_tgt_total_extract_20180605_No2.21382.21382.2	2	VLPAVAMLEER	267	624	368	348	490	639
Trypsin	5000000000	SwissProt.Escherichia.coli.K12	P0A799	Phosphoglycerate kinase	wt_tgt_total_extract_20180605_No2.2801.2801.2	2	ADLNVPVK	459	436	563	513	545	262
Trypsin	5000000000	SwissProt.Escherichia.coli.K12	P0A799	Phosphoglycerate kinase	wt_tgt_total_extract_20180606_No3_R02.5093.5093.2	2	LTVLDSLSK	360	688	677	738	563	636
Trypsin	5000000000	SwissProt.Escherichia.coli.K12	P0A799	Phosphoglycerate kinase	wt_tgt_total_extract_20180605_No2.16551.16551.2	2	LTVLDSLSK	1118	371	1335	465	1007	1363
Trypsin	5000000000	SwissProt.Escherichia.coli.K12	P0A799	Phosphoglycerate kinase	wt_tgt_total_extract_20180606_No3_R02.4744.4744.2	2	LTVLDSLSK	397	688	801	654	955	777
Trypsin	5000000000	SwissProt.Escherichia.coli.K12	P0A799	Phosphoglycerate kinase	wt_tgt_total_extract_20180605_No3.1780.1780.2	2	VLPAVAMLEER	525	356	758	600	804	351
Trypsin	5000000000	SwissProt.Escherichia.coli.K12	P0A799	Phosphoglycerate kinase	wt_tgt_total_extract_20180606_No2_R02.14326.14326.2	2	VLPAVAMLEER	495	259	584	645	375	852
Trypsin	5000000000	SwissProt.Escherichia.coli.K12	P0A799	Phosphoglycerate kinase	wt_tgt_total_extract_20180606_No2_R02.7807.7807.3	3	LTVLDSLSK	518	828	1218	346	637	648
Trypsin	5000000000	SwissProt.Escherichia.coli.K12	P0A799	Phosphoglycerate kinase	wt_tgt_total_extract_20180605_No1.17071.17071.2	2	ASLPTIELALK	582	653	706	779	1241	684
Trypsin	5000000000	SwissProt.Escherichia.coli.K12	P0A799	Phosphoglycerate kinase	wt_tgt_total_extract_20180606_No3_R02.11207.11207.2	2	VLPAVAMLEER	334	499	496	284	935	344
Trypsin	5000000000	SwissProt.Escherichia.coli.K12	P0A799	Phosphoglycerate kinase	wt_tgt_total_extract_20180605_No2.16387.16387.2	2	LTVLDSLSK	404	998	909	448	399	1015
Trypsin	5000000000	SwissProt.Escherichia.coli.K12	P0A799	Phosphoglycerate kinase	wt_tgt_total_extract_20180605_No2.2842.2842.2	2	ADLNVPVK	831	276	619	609	738	607
Trypsin	5000000000	SwissProt.Escherichia.coli.K12	P0A799	Phosphoglycerate kinase	wt_tgt_total_extract_20180605_No3.25719.25719.3	3	ADEQILDIGDASAQELAEILK	786	1412	791	547	693	640
Trypsin	5000000000	SwissProt.Escherichia.coli.K12	P0A799	Phosphoglycerate kinase	wt_tgt_total_extract_20180606_No3_R02.3034.3034.2	2	LTVLDSLSK	601	272	791	727	975	326
Trypsin	5000000000	SwissProt.Escherichia.coli.K12	P0A799	Phosphoglycerate kinase	wt_tgt_total_extract_20180605_No1.17229.17229.3	3	ASLPTIELALK	739	269	708	996	418	484
Trypsin	5000000000	SwissProt.Escherichia.coli.K12	P0A799	Phosphoglycerate kinase	wt_tgt_total_extract_20180606_No3_R02.3815.3815.2	2	LTVLDSLSK	680	886	672	675	506	1083
Trypsin	5000000000	SwissProt.Escherichia.coli.K12	P0A799	Phosphoglycerate kinase	wt_tgt_total_extract_20180605_No2.10888.10888.2	2	SLYEADLVDEAK	812	654	1133	1185	1124	744
Trypsin	5000000000	SwissProt.Escherichia.coli.K12	P0A799	Phosphoglycerate kinase	wt_tgt_total_extract_20180605_No3.1128.1128.2	2	ASLPTIELALK	782	631	812	902	837	590
Trypsin	5000000000	SwissProt.Escherichia.coli.K12	P0A799	Phosphoglycerate kinase	wt_tgt_total_extract_20180605_No2.20856.20856.2	2	ASLPTIELALK	429	392	616	701	709	677
Trypsin	5000000000	SwissProt.Escherichia.coli.K12	P0A799	Phosphoglycerate kinase	wt_tgt_total_extract_20180606_No2_R02.7687.7687.2	2	LTVLDSLSK	1110	1067	720	631	546	578
Trypsin	5000000000	SwissProt.Escherichia.coli.K12	P0A799	Phosphoglycerate kinase	wt_tgt_total_extract_20180605_No2.2556.2556.2	2	ADLNVPVK	367	306	619	987	589	876
Trypsin	5000000000	SwissProt.Escherichia.coli.K12	P0A799	Phosphoglycerate kinase	wt_tgt_total_extract_20180605_No1.14249.14249.3	3	LTVLDSLSK	732	652	577	696	896	773
Trypsin	5000000000	SwissProt.Escherichia.coli.K12	P0A799	Phosphoglycerate kinase	wt_tgt_total_extract_20180605_No1.14401.14401.2	2	LTVLDSLSK	650	1021	787	380	1634	901
Trypsin	5000000000	SwissProt.Escherichia.coli.K12	P0A799	Phosphoglycerate kinase	wt_tgt_total_extract_20180605_No1.17035.17035.2	2	ASLPTIELALK	832	510	497	531	911	399
Trypsin	5000000000	SwissProt.Escherichia.coli.K12	P0A799	Phosphoglycerate kinase	wt_tgt_total_extract_20180605_No3.1409.1409.2	2	VLPAVAMLEER	657	1206	726	654	733	469
Trypsin	5000000000	SwissProt.Escherichia.coli.K12	P0A799	Phosphoglycerate kinase	wt_tgt_total_extract_20180606_No2_R02.8082.8082.3	3	LTVLDSLSK	602	634	544	1065	568	812
Trypsin	5000000000	SwissProt.Escherichia.coli.K12	P0A799	Phosphoglycerate kinase	wt_tgt_total_extract_20180605_No1.10377.10377.2	2	SLYEADLVDEAK	566	460	552	621	815	905
Trypsin	5000000000	SwissProt.Escherichia.coli.K12	P0A799	Phosphoglycerate kinase	wt_tgt_total_extract_20180605_No2.2659.2659.2	2	ADLNVPVK	297	1058	1156	659	1065	793
Trypsin	5000000000	SwissProt.Escherichia.coli.K12	P0A799	Phosphoglycerate kinase	wt_tgt_total_extract_20180605_No2.20814.20814.2	2	ASLPTIELALK	995	806	560	748	1452	1576
Trypsin	5000000000	SwissProt.Escherichia.coli.K12	P0A799	Phosphoglycerate kinase	wt_tgt_total_extract_20180605_No1.14397.14397.3	3	LTVLDSLSK	640	427	815	809	577	548
Trypsin	5000000000	SwissProt.Escherichia.coli.K12	P0A799	Phosphoglycerate kinase	wt_tgt_total_extract_20180605_No1.14233.14233.2	2	LTVLDSLSK	264	630	303	1516	1056	298
Trypsin	5000000000	SwissProt.Escherichia.coli.K12	P0A799	Phosphoglycerate kinase	wt_tgt_total_extract_20180606_No2_R02.13735.13735.2	2	ASLPTIELALK	537	750	337	711	358	741
Trypsin	5000000000	SwissProt.Escherichia.coli.K12	P0A799	Phosphoglycerate kinase	wt_tgt_total_extract_20180605_No1.6989.6989.2	2	ADLNVPVK	591	396	884	871	1006	823
Trypsin	5000000000	SwissProt.Escherichia.coli.K12	P0A799	Phosphoglycerate kinase	wt_tgt_total_extract_20180605_No2.20983.20983.2	2	VLPAVAMLEER	656	490	483	319	980	260
Trypsin	765000000	SwissProt.Escherichia.coli.K12	P00961	Glycine--tRNA ligase beta subunit	wt_tgt_total_extract_20180606_No1_R02.29113.29151.3	3	FAGDDLPSNPVACALAIADK	1447	1661	920	1292	1090	1383
Trypsin	765000000	SwissProt.Escherichia.coli.K12	P00961	Glycine--tRNA ligase beta subunit	wt_tgt_total_extract_20180606_No1_R02.19863.20071.3	3	LQTVLFQQQLGTLR	281	533	324	882	828	941
Trypsin	765000000	SwissProt.Escherichia.coli.K12	P00961	Glycine--tRNA ligase beta subunit	wt_tgt_total_extract_20180606_No3_R02.22458.22579.3	3	FAGDDLPSNPVACALAIADK	2268	3169	1787	2246	1914	1782
Trypsin	765000000	SwissProt.Escherichia.coli.K12	P00961	Glycine--tRNA ligase beta subunit	wt_tgt_total_extract_20180605_No3.16729.17010.3	3	FAGDDLPSNPVACALAIADK	2571	2611	2692	1833	2058	1875
Trypsin	765000000	SwissProt.Escherichia.coli.K12	P00961	Glycine--tRNA ligase beta subunit	wt_tgt_total_extract_20180606_No3_R02.25526.25647.3	3	FLAVPAEALVYTMK	976	892	1121	823	1789	784
Trypsin	765000000	SwissProt.Escherichia.coli.K12	P00961	Glycine--tRNA ligase beta subunit	wt_tgt_total_extract_20180606_No2_R02.23268.23304.3	3	FAGDDLPSNPVACALAIADK	1355	1051	2083	2048	1914	1906
Trypsin	765000000	SwissProt.Escherichia.coli.K12	P00961	Glycine--tRNA ligase beta subunit	wt_tgt_total_extract_20180605_No2.29195.29195.3	3	FAGDDLPSNPVACALAIADK	600	443	433	369	779	752
Trypsin	765000000	SwissProt.Escherichia.coli.K12	P00961	Glycine--tRNA ligase beta subunit	wt_tgt_total_extract_20180605_No2.31738.31880.3	3	FLAVPAEALVYTMK	1694	596	2810	2060	3066	2345
Trypsin	765000000	SwissProt.Escherichia.coli.K12	P00961	Glycine--tRNA ligase beta subunit	wt_tgt_total_extract_20180605_No3.16886.16886.3	3	FAGDDLPSNPVACALAIADK	1057	351	612	336	571	683
Trypsin	765000000	SwissProt.Escherichia.coli.K12	P00961	Glycine--tRNA ligase beta subunit	wt_tgt_total_extract_20180605_No2.23646.23789.3	3	NLNLDLQTLTEEAVR	882	541	315	953	302	342
Trypsin	765000000	SwissProt.Escherichia.coli.K12	P00961	Glycine--tRNA ligase beta subunit	wt_tgt_total_extract_20180605_No2.29154.29154.3	3	FAGDDLPSNPVACALAIADK	252	613	891	865	1109	771
Trypsin	765000000	SwissProt.Escherichia.coli.K12	P00961	Glycine--tRNA ligase beta subunit	wt_tgt_total_extract_20180605_No3.20616.20616.3	3	FLAVPAEALVYTMK	410	378	586	441	1035	282
Trypsin	765000000	SwissProt.Escherichia.coli.K12	P00961	Glycine--tRNA ligase beta subunit	wt_tgt_total_extract_20180606_No3_R02.29198.29198.4	4	YQDALVELAELREPVDAFFDK	1034	777	419	512	951	313
Trypsin	765000000	SwissProt.Escherichia.coli.K12	P00961	Glycine--tRNA ligase beta subunit	wt_tgt_total_extract_20180605_No3.16806.16806.3	3	FAGDDLPSNPVACALAIADK	377	467	420	356	535	630
Trypsin	765000000	SwissProt.Escherichia.coli.K12	P00961	Glycine--tRNA ligase beta subunit	wt_tgt_total_extract_20180605_No2.29233.29233.3	3	FAGDDLPSNPVACALAIADK	541	1103	462	365	488	451
Trypsin	765000000	SwissProt.Escherichia.coli.K12	P00961	Glycine--tRNA ligase beta subunit	wt_tgt_total_extract_20180606_No2_R02.17294.17294.3	3	NLNLDLQTLTEEAVR	566	290	444	390	885	555
Trypsin	765000000	SwissProt.Escherichia.coli.K12	P00961	Glycine--tRNA ligase beta subunit	wt_tgt_total_extract_20180605_No1.17574.17574.3	3	GESTEALLPNMVATSLAK	673	839	403	364	553	748
Trypsin	765000000	SwissProt.Escherichia.coli.K12	P00961	Glycine--tRNA ligase beta subunit	wt_tgt_total_extract_20180606_No1_R02.21316.21316.3	3	GESTEALLPNMVATSLAK	503	426	895	325	822	398
Trypsin	765000000	SwissProt.Escherichia.coli.K12	P00961	Glycine--tRNA ligase beta subunit	wt_tgt_total_extract_20180606_No2_R02.26099.26099.3	3	FLAVPAEALVYTMK	484	312	547	317	906	653
Trypsin	765000000	SwissProt.Escherichia.coli.K12	P00961	Glycine--tRNA ligase beta subunit	wt_tgt_total_extract_20180605_No3.17103.17103.3	3	FAGDDLPSNPVACALAIADK	829	356	492	597	546	399
Trypsin	765000000	SwissProt.Escherichia.coli.K12	P00961	Glycine--tRNA ligase beta subunit	wt_tgt_total_extract_20180605_No1.21891.21891.3	3	FAGDDLPSNPVACALAIADK	814	427	901	828	463	326
Trypsin	765000000	SwissProt.Escherichia.coli.K12	P00961	Glycine--tRNA ligase beta subunit	wt_tgt_total_extract_20180605_No2.7715.7775.2	2	LPIPK	1383	2040	2601	2740	2478	2817
Trypsin	765000000	SwissProt.Escherichia.coli.K12	P00961	Glycine--tRNA ligase beta subunit	wt_tgt_total_extract_20180605_No2.18171.18171.2	2	VIPATILGIQSDR	726	259	583	442	473	320
Trypsin	765000000	SwissProt.Escherichia.coli.K12	P00961	Glycine--tRNA ligase beta subunit	wt_tgt_total_extract_20180606_No1_R02.21365.21365.3	3	GESTEALLPNMVATSLAK	475	342	672	869	1557	684
Trypsin	765000000	SwissProt.Escherichia.coli.K12	P00961	Glycine--tRNA ligase beta subunit	wt_tgt_total_extract_20180605_No3.17168.17168.3	3	FAGDDLPSNPVACALAIADK	368	701	715	723	963	380
Trypsin	765000000	SwissProt.Escherichia.coli.K12	P00961	Glycine--tRNA ligase beta subunit	wt_tgt_total_extract_20180606_No1_R02.7131.7131.2	2	AALGVLR	1299	1451	2976	2803	2691	1268
Trypsin	765000000	SwissProt.Escherichia.coli.K12	P00961	Glycine--tRNA ligase beta subunit	wt_tgt_total_extract_20180605_No1.15473.15473.2	2	VIPATILGIQSDR	464	307	543	324	415	362
Trypsin	765000000	SwissProt.Escherichia.coli.K12	P00961	Glycine--tRNA ligase beta subunit	wt_tgt_total_extract_20180605_No2.32482.32482.3	3	LLPNFIFVANIESK	383	333	547	447	350	580
Trypsin	765000000	SwissProt.Escherichia.coli.K12	P00961	Glycine--tRNA ligase beta subunit	wt_tgt_total_extract_20180606_No1_R02.9287.9287.2	2	LPIPK	1107	943	1415	1325	1146	1177
Trypsin	765000000	SwissProt.Escherichia.coli.K12	P00961	Glycine--tRNA ligase beta subunit	wt_tgt_total_extract_20180605_No1.17656.17656.3	3	GESTEALLPNMVATSLAK	633	827	447	445	1155	1110
Trypsin	765000000	SwissProt.Escherichia.coli.K12	P00961	Glycine--tRNA ligase beta subunit	wt_tgt_total_extract_20180605_No2.28841.28841.3	3	AWYQDEGYTVDTIQAVLAR	484	561	1103	269	739	336
Trypsin	765000000	SwissProt.Escherichia.coli.K12	P00961	Glycine--tRNA ligase beta subunit	wt_tgt_total_extract_20180605_No1.8474.8474.2	2	LPIPK	639	961	1067	1409	1448	1324
Trypsin	765000000	SwissProt.Escherichia.coli.K12	P00961	Glycine--tRNA ligase beta subunit	wt_tgt_total_extract_20180605_No1.8499.8499.2	2	LPIPK	527	518	812	1223	766	1807
Trypsin	765000000	SwissProt.Escherichia.coli.K12	P00961	Glycine--tRNA ligase beta subunit	wt_tgt_total_extract_20180605_No3.20705.20705.2	2	FLAVPAEALVYTMK	549	420	505	281	863	294
Trypsin	765000000	SwissProt.Escherichia.coli.K12	P00961	Glycine--tRNA ligase beta subunit	wt_tgt_total_extract_20180605_No2.6434.6434.2	2	ELFLR	310	328	690	528	1045	939
Trypsin	765000000	SwissProt.Escherichia.coli.K12	P00961	Glycine--tRNA ligase beta subunit	wt_tgt_total_extract_20180606_No1_R02.7413.7413.2	2	DPQQIISGNEK	464	295	1174	641	912	700
Trypsin	765000000	SwissProt.Escherichia.coli.K12	P00961	Glycine--tRNA ligase beta subunit	wt_tgt_total_extract_20180605_No2.11876.11876.2	2	GEWLLYR	639	1039	807	1072	866	934
Trypsin	765000000	SwissProt.Escherichia.coli.K12	P00961	Glycine--tRNA ligase beta subunit	wt_tgt_total_extract_20180605_No2.6236.6236.2	2	ELFLR	638	654	478	533	858	749
Trypsin	765000000	SwissProt.Escherichia.coli.K12	P00961	Glycine--tRNA ligase beta subunit	wt_tgt_total_extract_20180606_No1_R02.28985.28985.3	3	AWYQDEGYTVDTIQAVLAR	439	473	379	595	428	351
Trypsin	3150000000	SwissProt.Escherichia.coli.K12	P0A9B2	Glyceraldehyde-3-phosphate dehydrogenase A	wt_tgt_total_extract_20180606_No3_R02.35194.35727.3	3	WDEVGVDVVAEATGLFLTDETAR	499	527	998	531	427	399
Trypsin	3150000000	SwissProt.Escherichia.coli.K12	P0A9B2	Glyceraldehyde-3-phosphate dehydrogenase A	wt_tgt_total_extract_20180605_No3.28164.28645.3	3	WDEVGVDVVAEATGLFLTDETAR	729	996	663	814	1761	696
Trypsin	3150000000	SwissProt.Escherichia.coli.K12	P0A9B2	Glyceraldehyde-3-phosphate dehydrogenase A	wt_tgt_total_extract_20180606_No1_R02.42914.42914.3	3	SDIEIVAINDLLDADYMAYMLK	1130	1038	838	1524	761	1165
Trypsin	3150000000	SwissProt.Escherichia.coli.K12	P0A9B2	Glyceraldehyde-3-phosphate dehydrogenase A	wt_tgt_total_extract_20180605_No2.41386.41458.3	3	SDIEIVAINDLLDADYMAYMLK	1184	541	375	1197	2113	1049
Trypsin	3150000000	SwissProt.Escherichia.coli.K12	P0A9B2	Glyceraldehyde-3-phosphate dehydrogenase A	wt_tgt_total_extract_20180605_No3.32265.32398.3	3	SDIEIVAINDLLDADYMAYMLK	1970	1637	2153	1888	3003	2357
Trypsin	3150000000	SwissProt.Escherichia.coli.K12	P0A9B2	Glyceraldehyde-3-phosphate dehydrogenase A	wt_tgt_total_extract_20180605_No1.11470.11470.3	3	YAGQDIVSNASCTTNCLAPLAK	516	444	576	821	1133	371
Trypsin	3150000000	SwissProt.Escherichia.coli.K12	P0A9B2	Glyceraldehyde-3-phosphate dehydrogenase A	wt_tgt_total_extract_20180606_No2_R02.38355.38514.3	3	SDIEIVAINDLLDADYMAYMLK	740	546	741	1955	2021	889
Trypsin	3150000000	SwissProt.Escherichia.coli.K12	P0A9B2	Glyceraldehyde-3-phosphate dehydrogenase A	wt_tgt_total_extract_20180606_No2_R02.15883.16205.3	3	VLDLIAHISK	2269	3153	10981	3099	3161	2726
Trypsin	3150000000	SwissProt.Escherichia.coli.K12	P0A9B2	Glyceraldehyde-3-phosphate dehydrogenase A	wt_tgt_total_extract_20180605_No1.12990.13239.3	3	VPTPNVSVVDLTVR	744	633	504	742	409	911
Trypsin	3150000000	SwissProt.Escherichia.coli.K12	P0A9B2	Glyceraldehyde-3-phosphate dehydrogenase A	wt_tgt_total_extract_20180605_No1.13031.13151.3	3	VPTPNVSVVDLTVR	1159	593	808	288	900	902
Trypsin	3150000000	SwissProt.Escherichia.coli.K12	P0A9B2	Glyceraldehyde-3-phosphate dehydrogenase A	wt_tgt_total_extract_20180606_No1_R02.12175.12260.2	2	AGIALNDNFVK	2402	1652	2585	2653	3327	2404
Trypsin	3150000000	SwissProt.Escherichia.coli.K12	P0A9B2	Glyceraldehyde-3-phosphate dehydrogenase A	wt_tgt_total_extract_20180605_No2.22653.22903.3	3	VLDLIAHISK	4111	3161	12243	3082	4577	4150
Trypsin	3150000000	SwissProt.Escherichia.coli.K12	P0A9B2	Glyceraldehyde-3-phosphate dehydrogenase A	wt_tgt_total_extract_20180605_No2.10714.10923.2	2	AGIALNDNFVK	1447	2238	3237	3430	2050	2123
Trypsin	3150000000	SwissProt.Escherichia.coli.K12	P0A9B2	Glyceraldehyde-3-phosphate dehydrogenase A	wt_tgt_total_extract_20180605_No1.12108.12170.3	3	LVSWYDNETGYSNK	1001	1439	1825	1219	1539	1061
Trypsin	3150000000	SwissProt.Escherichia.coli.K12	P0A9B2	Glyceraldehyde-3-phosphate dehydrogenase A	wt_tgt_total_extract_20180606_No1_R02.3894.4012.2	2	AATYEQIK	2460	2519	5193	2806	4719	3470
Trypsin	3150000000	SwissProt.Escherichia.coli.K12	P0A9B2	Glyceraldehyde-3-phosphate dehydrogenase A	wt_tgt_total_extract_20180605_No1.10495.10495.2	2	AGIALNDNFVK	409	1145	1383	744	848	1154
Trypsin	3150000000	SwissProt.Escherichia.coli.K12	P0A9B2	Glyceraldehyde-3-phosphate dehydrogenase A	wt_tgt_total_extract_20180605_No1.18180.18399.3	3	VLDLIAHISK	2187	2064	9889	2711	1947	1543
Trypsin	3150000000	SwissProt.Escherichia.coli.K12	P0A9B2	Glyceraldehyde-3-phosphate dehydrogenase A	wt_tgt_total_extract_20180606_No2_R02.1690.1894.2	2	VPTPNVSVVDLTVR	392	1038	291	568	759	463
Trypsin	3150000000	SwissProt.Escherichia.coli.K12	P0A9B2	Glyceraldehyde-3-phosphate dehydrogenase A	wt_tgt_total_extract_20180605_No3.32292.32360.4	4	SDIEIVAINDLLDADYMAYMLK	489	934	1230	890	1084	522
Trypsin	3150000000	SwissProt.Escherichia.coli.K12	P0A9B2	Glyceraldehyde-3-phosphate dehydrogenase A	wt_tgt_total_extract_20180605_No1.10452.10452.2	2	AGIALNDNFVK	1099	1197	975	873	1122	1246
Trypsin	3150000000	SwissProt.Escherichia.coli.K12	P0A9B2	Glyceraldehyde-3-phosphate dehydrogenase A	wt_tgt_total_extract_20180606_No3_R02.12627.12938.3	3	VLDLIAHISK	3125	3159	7032	2555	2333	2876
Trypsin	3150000000	SwissProt.Escherichia.coli.K12	P0A9B2	Glyceraldehyde-3-phosphate dehydrogenase A	wt_tgt_total_extract_20180606_No1_R02.12098.12098.2	2	AGIALNDNFVK	2594	2052	3532	1880	2183	2339
Trypsin	3150000000	SwissProt.Escherichia.coli.K12	P0A9B2	Glyceraldehyde-3-phosphate dehydrogenase A	wt_tgt_total_extract_20180606_No3_R02.1067.1067.2	2	LVSWYDNETGYSNK	265	917	1180	797	938	911
Trypsin	3150000000	SwissProt.Escherichia.coli.K12	P0A9B2	Glyceraldehyde-3-phosphate dehydrogenase A	wt_tgt_total_extract_20180605_No2.10776.10776.2	2	AGIALNDNFVK	948	2096	694	837	686	721
Trypsin	3150000000	SwissProt.Escherichia.coli.K12	P0A9B2	Glyceraldehyde-3-phosphate dehydrogenase A	wt_tgt_total_extract_20180606_No1_R02.3718.3718.2	2	AATYEQIK	1447	1008	2285	853	758	760
Trypsin	3150000000	SwissProt.Escherichia.coli.K12	P0A9B2	Glyceraldehyde-3-phosphate dehydrogenase A	wt_tgt_total_extract_20180606_No1_R02.6097.6097.2	2	GASQNIIPSSTGAAK	942	1384	1136	1273	1224	475
Trypsin	3150000000	SwissProt.Escherichia.coli.K12	P0A9B2	Glyceraldehyde-3-phosphate dehydrogenase A	wt_tgt_total_extract_20180606_No2_R02.1758.1758.2	2	VPTPNVSVVDLTVR	258	256	432	430	522	633
Trypsin	3150000000	SwissProt.Escherichia.coli.K12	P0A9B2	Glyceraldehyde-3-phosphate dehydrogenase A	wt_tgt_total_extract_20180606_No1_R02.8389.8389.2	2	DNTPMFVK	1123	1457	3789	2520	4640	3161
Trypsin	3150000000	SwissProt.Escherichia.coli.K12	P0A9B2	Glyceraldehyde-3-phosphate dehydrogenase A	wt_tgt_total_extract_20180606_No1_R02.10489.10489.2	2	VLPELNGK	1458	719	754	400	662	623
Trypsin	3150000000	SwissProt.Escherichia.coli.K12	P0A9B2	Glyceraldehyde-3-phosphate dehydrogenase A	wt_tgt_total_extract_20180606_No1_R02.3659.3659.2	2	AATYEQIK	514	1768	1953	592	864	1814
Trypsin	3150000000	SwissProt.Escherichia.coli.K12	P0A9B2	Glyceraldehyde-3-phosphate dehydrogenase A	wt_tgt_total_extract_20180606_No1_R02.8101.8101.2	2	FDGTVEVK	2697	3747	3999	2326	3388	1671
Trypsin	3150000000	SwissProt.Escherichia.coli.K12	P0A9B2	Glyceraldehyde-3-phosphate dehydrogenase A	wt_tgt_total_extract_20180605_No2.10839.10839.2	2	AGIALNDNFVK	576	813	1774	1895	1369	577
Trypsin	3150000000	SwissProt.Escherichia.coli.K12	P0A9B2	Glyceraldehyde-3-phosphate dehydrogenase A	wt_tgt_total_extract_20180605_No1.10448.10448.3	3	AGIALNDNFVK	497	779	1116	567	2091	1100
Trypsin	3150000000	SwissProt.Escherichia.coli.K12	P0A9B2	Glyceraldehyde-3-phosphate dehydrogenase A	wt_tgt_total_extract_20180605_No2.13322.13322.2	2	LVSWYDNETGYSNK	286	287	610	452	510	431
Trypsin	3150000000	SwissProt.Escherichia.coli.K12	P0A9B2	Glyceraldehyde-3-phosphate dehydrogenase A	wt_tgt_total_extract_20180606_No1_R02.10316.10316.2	2	VLPELNGK	1249	719	1057	534	2436	1654
Trypsin	3150000000	SwissProt.Escherichia.coli.K12	P0A9B2	Glyceraldehyde-3-phosphate dehydrogenase A	wt_tgt_total_extract_20180606_No1_R02.4219.4219.2	2	AATYEQIK	676	1761	2478	615	1384	1085
Trypsin	3150000000	SwissProt.Escherichia.coli.K12	P0A9B2	Glyceraldehyde-3-phosphate dehydrogenase A	wt_tgt_total_extract_20180605_No1.10410.10410.2	2	AGIALNDNFVK	1016	282	751	683	671	839
Trypsin	3150000000	SwissProt.Escherichia.coli.K12	P0A9B2	Glyceraldehyde-3-phosphate dehydrogenase A	wt_tgt_total_extract_20180605_No2.8869.8869.2	2	VLPELNGK	573	2244	1133	1563	1269	930
Trypsin	3150000000	SwissProt.Escherichia.coli.K12	P0A9B2	Glyceraldehyde-3-phosphate dehydrogenase A	wt_tgt_total_extract_20180606_No1_R02.0956.0956.2	2	AAAEGEMK	1333	2081	2241	2301	2213	1565
Trypsin	3150000000	SwissProt.Escherichia.coli.K12	P0A9B2	Glyceraldehyde-3-phosphate dehydrogenase A	wt_tgt_total_extract_20180606_No1_R02.8193.8193.2	2	FDGTVEVK	1033	1442	1400	1262	1969	1345
Trypsin	3150000000	SwissProt.Escherichia.coli.K12	P0A9B2	Glyceraldehyde-3-phosphate dehydrogenase A	wt_tgt_total_extract_20180605_No2.8931.8931.2	2	VLPELNGK	931	1181	1678	766	1146	1193
Trypsin	3150000000	SwissProt.Escherichia.coli.K12	P0A9B2	Glyceraldehyde-3-phosphate dehydrogenase A	wt_tgt_total_extract_20180605_No2.5820.5820.2	2	FDGTVEVK	543	1294	1502	1602	1481	1260
Trypsin	3150000000	SwissProt.Escherichia.coli.K12	P0A9B2	Glyceraldehyde-3-phosphate dehydrogenase A	wt_tgt_total_extract_20180605_No2.2019.2019.2	2	VGINGFGR	1877	2286	2273	1771	3560	1744
Trypsin	3150000000	SwissProt.Escherichia.coli.K12	P0A9B2	Glyceraldehyde-3-phosphate dehydrogenase A	wt_tgt_total_extract_20180605_No2.9082.9082.2	2	VLPELNGK	890	1085	655	1274	1370	975
Trypsin	3150000000	SwissProt.Escherichia.coli.K12	P0A9B2	Glyceraldehyde-3-phosphate dehydrogenase A	wt_tgt_total_extract_20180606_No1_R02.6933.6933.2	2	VGINGFGR	421	1117	939	1960	1325	1448
Trypsin	3150000000	SwissProt.Escherichia.coli.K12	P0A9B2	Glyceraldehyde-3-phosphate dehydrogenase A	wt_tgt_total_extract_20180606_No2_R02.0834.0834.2	2	AGIALNDNFVK	1252	331	1066	1396	832	819
Trypsin	3150000000	SwissProt.Escherichia.coli.K12	P0A9B2	Glyceraldehyde-3-phosphate dehydrogenase A	wt_tgt_total_extract_20180605_No2.1160.1160.2	2	AATYEQIK	1654	979	1678	1817	1918	1843
Trypsin	3150000000	SwissProt.Escherichia.coli.K12	P0A9B2	Glyceraldehyde-3-phosphate dehydrogenase A	wt_tgt_total_extract_20180605_No1.10209.10209.2	2	AGIALNDNFVK	404	998	651	587	672	252
Trypsin	3150000000	SwissProt.Escherichia.coli.K12	P0A9B2	Glyceraldehyde-3-phosphate dehydrogenase A	wt_tgt_total_extract_20180606_No1_R02.3589.4148.3	3	AATYEQIK	9025	7632	11612	9301	10510	7725
Trypsin	3150000000	SwissProt.Escherichia.coli.K12	P0A9B2	Glyceraldehyde-3-phosphate dehydrogenase A	wt_tgt_total_extract_20180606_No1_R02.10402.10402.2	2	VLPELNGK	831	946	2118	1455	1243	1202
Trypsin	3150000000	SwissProt.Escherichia.coli.K12	P0A9B2	Glyceraldehyde-3-phosphate dehydrogenase A	wt_tgt_total_extract_20180605_No2.8994.8994.2	2	VLPELNGK	788	1221	652	744	892	526
Trypsin	3150000000	SwissProt.Escherichia.coli.K12	P0A9B2	Glyceraldehyde-3-phosphate dehydrogenase A	wt_tgt_total_extract_20180605_No2.8803.8803.2	2	VLPELNGK	943	790	1759	1615	1477	1998
Trypsin	3150000000	SwissProt.Escherichia.coli.K12	P0A9B2	Glyceraldehyde-3-phosphate dehydrogenase A	wt_tgt_total_extract_20180605_No1.9282.9282.2	2	VLPELNGK	568	1121	1438	755	826	703
Trypsin	3150000000	SwissProt.Escherichia.coli.K12	P0A9B2	Glyceraldehyde-3-phosphate dehydrogenase A	wt_tgt_total_extract_20180606_No1_R02.4401.4401.2	2	AATYEQIK	375	1121	1149	1686	1266	556
Trypsin	3150000000	SwissProt.Escherichia.coli.K12	P0A9B2	Glyceraldehyde-3-phosphate dehydrogenase A	wt_tgt_total_extract_20180606_No1_R02.4556.4556.2	2	AATYEQIK	1152	365	731	763	780	934
Trypsin	3150000000	SwissProt.Escherichia.coli.K12	P0A9B2	Glyceraldehyde-3-phosphate dehydrogenase A	wt_tgt_total_extract_20180605_No2.5906.5906.2	2	FDGTVEVK	836	439	1004	997	947	254
Trypsin	3150000000	SwissProt.Escherichia.coli.K12	P0A9B2	Glyceraldehyde-3-phosphate dehydrogenase A	wt_tgt_total_extract_20180606_No1_R02.4159.4159.2	2	AATYEQIK	1469	1336	1850	1237	1998	1192
Trypsin	3150000000	SwissProt.Escherichia.coli.K12	P0A9B2	Glyceraldehyde-3-phosphate dehydrogenase A	wt_tgt_total_extract_20180606_No1_R02.4100.4100.2	2	AATYEQIK	411	1189	1043	974	1480	1708
Trypsin	3150000000	SwissProt.Escherichia.coli.K12	P0A9B2	Glyceraldehyde-3-phosphate dehydrogenase A	wt_tgt_total_extract_20180606_No1_R02.3600.3600.2	2	AATYEQIK	804	1134	844	674	1253	994
Trypsin	3150000000	SwissProt.Escherichia.coli.K12	P0A9B2	Glyceraldehyde-3-phosphate dehydrogenase A	wt_tgt_total_extract_20180605_No1.9325.9325.2	2	VLPELNGK	769	1128	1567	1060	1143	1562
Trypsin	3150000000	SwissProt.Escherichia.coli.K12	P0A9B2	Glyceraldehyde-3-phosphate dehydrogenase A	wt_tgt_total_extract_20180606_No1_R02.1379.1379.2	2	GANFDK	3740	4201	5529	4797	4564	3571
Trypsin	3150000000	SwissProt.Escherichia.coli.K12	P0A9B2	Glyceraldehyde-3-phosphate dehydrogenase A	wt_tgt_total_extract_20180605_No1.9163.9163.2	2	VLPELNGK	682	917	1234	1347	534	483
Trypsin	3150000000	SwissProt.Escherichia.coli.K12	P0A9B2	Glyceraldehyde-3-phosphate dehydrogenase A	wt_tgt_total_extract_20180605_No1.10332.10332.2	2	AGIALNDNFVK	531	634	1893	983	1099	254
Trypsin	3150000000	SwissProt.Escherichia.coli.K12	P0A9B2	Glyceraldehyde-3-phosphate dehydrogenase A	wt_tgt_total_extract_20180606_No1_R02.4682.4682.2	2	AATYEQIK	273	711	677	699	444	363
Trypsin	3150000000	SwissProt.Escherichia.coli.K12	P0A9B2	Glyceraldehyde-3-phosphate dehydrogenase A	wt_tgt_total_extract_20180605_No1.9368.9368.2	2	VLPELNGK	457	539	1072	556	1209	829
Trypsin	3150000000	SwissProt.Escherichia.coli.K12	P0A9B2	Glyceraldehyde-3-phosphate dehydrogenase A	wt_tgt_total_extract_20180605_No2.13422.13422.2	2	LVSWYDNETGYSNK	498	341	852	1075	719	570
Trypsin	3150000000	SwissProt.Escherichia.coli.K12	P0A9B2	Glyceraldehyde-3-phosphate dehydrogenase A	wt_tgt_total_extract_20180605_No2.6388.6388.2	2	DNTPMFVK	1459	1267	902	2736	1412	1120
Trypsin	3150000000	SwissProt.Escherichia.coli.K12	P0A9B2	Glyceraldehyde-3-phosphate dehydrogenase A	wt_tgt_total_extract_20180605_No2.13226.13226.2	2	LVSWYDNETGYSNK	326	656	868	578	330	842
Trypsin	3150000000	SwissProt.Escherichia.coli.K12	P0A9B2	Glyceraldehyde-3-phosphate dehydrogenase A	wt_tgt_total_extract_20180605_No1.12745.12745.2	2	VPTPNVSVVDLTVR	599	261	624	391	574	417
Trypsin	3150000000	SwissProt.Escherichia.coli.K12	P0A9B2	Glyceraldehyde-3-phosphate dehydrogenase A	wt_tgt_total_extract_20180606_No1_R02.4464.4464.2	2	VVMTGPSK	1280	1011	1221	823	840	926
Trypsin	3150000000	SwissProt.Escherichia.coli.K12	P0A9B2	Glyceraldehyde-3-phosphate dehydrogenase A	wt_tgt_total_extract_20180605_No1.7641.7641.2	2	DNTPMFVK	607	1655	881	1232	859	763
Trypsin	3150000000	SwissProt.Escherichia.coli.K12	P0A9B2	Glyceraldehyde-3-phosphate dehydrogenase A	wt_tgt_total_extract_20180606_No1_R02.4136.4136.2	2	VVMTGPSK	1443	1409	1146	2573	1630	1131
Trypsin	3150000000	SwissProt.Escherichia.coli.K12	P0A9B2	Glyceraldehyde-3-phosphate dehydrogenase A	wt_tgt_total_extract_20180605_No2.6541.6541.2	2	DNTPMFVK	550	957	411	777	1018	720
Trypsin	3150000000	SwissProt.Escherichia.coli.K12	P0A9B2	Glyceraldehyde-3-phosphate dehydrogenase A	wt_tgt_total_extract_20180605_No1.9047.9047.2	2	VLPELNGK	1080	2195	1601	1543	1484	935
Trypsin	3150000000	SwissProt.Escherichia.coli.K12	P0A9B2	Glyceraldehyde-3-phosphate dehydrogenase A	wt_tgt_total_extract_20180605_No2.5620.5620.2	2	FDGTVEVK	402	1415	1401	717	1204	1403
Trypsin	3150000000	SwissProt.Escherichia.coli.K12	P0A9B2	Glyceraldehyde-3-phosphate dehydrogenase A	wt_tgt_total_extract_20180606_No1_R02.8472.8472.2	2	DNTPMFVK	883	952	1503	1456	2440	1085
Trypsin	2370000000	SwissProt.Escherichia.coli.K12	P0A6F3	Glycerol kinase	wt_tgt_total_extract_20180606_No2_R02.28379.28628.3	3	VDGGAVANNFLMQFQSDILGTR	1134	734	2480	913	2365	1377
Trypsin	2370000000	SwissProt.Escherichia.coli.K12	P0A6F3	Glycerol kinase	wt_tgt_total_extract_20180605_No2.33529.33753.3	3	VDGGAVANNFLMQFQSDILGTR	270	683	1618	693	1078	938
Trypsin	2370000000	SwissProt.Escherichia.coli.K12	P0A6F3	Glycerol kinase	wt_tgt_total_extract_20180606_No3_R02.27854.28028.3	3	VDGGAVANNFLMQFQSDILGTR	1540	1039	1529	1251	2671	822
Trypsin	2370000000	SwissProt.Escherichia.coli.K12	P0A6F3	Glycerol kinase	wt_tgt_total_extract_20180606_No3_R02.18689.19006.3	3	IPISGIAGDQQAALFGQLCVK	1652	462	1791	1865	588	1111
Trypsin	2370000000	SwissProt.Escherichia.coli.K12	P0A6F3	Glycerol kinase	wt_tgt_total_extract_20180606_No2_R02.4132.4793.3	3	SNTGLVIDPYFSGTK	2331	2458	1989	2955	2114	2205
Trypsin	2370000000	SwissProt.Escherichia.coli.K12	P0A6F3	Glycerol kinase	wt_tgt_total_extract_20180606_No2_R02.4183.4848.3	3	SNTGLVIDPYFSGTK	1081	1596	1178	2188	430	275
Trypsin	2370000000	SwissProt.Escherichia.coli.K12	P0A6F3	Glycerol kinase	wt_tgt_total_extract_20180605_No2.26322.26322.3	3	IPISGIAGDQQAALFGQLCVK	941	704	1318	728	280	615
Trypsin	2370000000	SwissProt.Escherichia.coli.K12	P0A6F3	Glycerol kinase	wt_tgt_total_extract_20180605_No1.13471.13471.3	3	SNTGLVIDPYFSGTK	428	787	1263	699	604	723
[truncated: 21,325 more rows]

## Sheet: sort
enzyme	totalIntensity	database	accession_number	entry_name	filename	parent_charge	sequence	TMT_126	TMT_127	TMT_128	TMT_129	TMT_130	TMT_131	1	1.05839	1.29938	1.10559	1.28447	1.06957	WT_1	WT_2	WT_3	TGT_1	TGT_2	TGT_3
Trypsin	6500000000	SwissProt.Escherichia.coli.K12	P0AFG8	Pyruvate dehydrogenase E1 component	wt_tgt_total_extract_20180605_No3.22429.22998.3	3	YPETAALVADWTDEQIWALNR	1416	1702	1190	2155	1798	1333	1416	1608.11	915.822	1949.19	1399.8	1246.3	1	1.13567	0.646767	1.37654	0.988557	0.880156
Trypsin	6500000000	SwissProt.Escherichia.coli.K12	P0AFG8	Pyruvate dehydrogenase E1 component	wt_tgt_total_extract_20180606_No3_R02.27245.27732.3	3	YPETAALVADWTDEQIWALNR	1077	841	1710	1611	1765	1367	1077	794.607	1316.01	1457.14	1374.11	1278.09	1	0.737796	1.22193	1.35296	1.27586	1.18671
Trypsin	6500000000	SwissProt.Escherichia.coli.K12	P0AFG8	Pyruvate dehydrogenase E1 component	wt_tgt_total_extract_20180606_No2_R02.27828.28371.3	3	YPETAALVADWTDEQIWALNR	1373	2866	1628	1496	1588	1298	1373	2707.9	1252.91	1353.12	1236.31	1213.58	1	1.97225	0.912532	0.985523	0.900441	0.883887
Trypsin	6500000000	SwissProt.Escherichia.coli.K12	P0AFG8	Pyruvate dehydrogenase E1 component	wt_tgt_total_extract_20180606_No1_R02.33654.33966.3	3	YPETAALVADWTDEQIWALNR	612	690	1174	791	916	751	612	651.937	903.509	715.455	713.133	702.154	1	1.06526	1.47632	1.16904	1.16525	1.14731
Trypsin	6500000000	SwissProt.Escherichia.coli.K12	P0AFG8	Pyruvate dehydrogenase E1 component	wt_tgt_total_extract_20180605_No2.33065.33441.3	3	YPETAALVADWTDEQIWALNR	310	843	980	540	797	489	310	796.496	754.207	488.427	620.488	457.195	1	2.56934	2.43292	1.57557	2.00158	1.47482
Trypsin	6500000000	SwissProt.Escherichia.coli.K12	P0AFG8	Pyruvate dehydrogenase E1 component	wt_tgt_total_extract_20180605_No2.33160.33272.3	3	YPETAALVADWTDEQIWALNR	404	622	520	672	389	833	404	587.688	400.191	607.82	302.848	778.821	1	1.45467	0.990572	1.50451	0.749624	1.92778
Trypsin	6500000000	SwissProt.Escherichia.coli.K12	P0AFG8	Pyruvate dehydrogenase E1 component	wt_tgt_total_extract_20180606_No2_R02.25062.25395.3	3	AQYLIDQLLAEAR	399	770	849	1357	724	591	399	727.523	653.389	1227.4	563.656	552.561	1	1.82337	1.63757	3.07619	1.41267	1.38486
Trypsin	6500000000	SwissProt.Escherichia.coli.K12	P0AFG8	Pyruvate dehydrogenase E1 component	wt_tgt_total_extract_20180606_No1_R02.31012.31304.3	3	AQYLIDQLLAEAR	783	1302	331	1060	1166	639	783	1230.18	254.737	958.764	907.766	597.439	1	1.57111	0.325335	1.22448	1.15934	0.763013
Trypsin	6500000000	SwissProt.Escherichia.coli.K12	P0AFG8	Pyruvate dehydrogenase E1 component	wt_tgt_total_extract_20180605_No2.30815.31175.3	3	AQYLIDQLLAEAR	863	847	1058	1292	1066	1062	863	800.276	814.235	1168.61	829.913	992.927	1	0.927318	0.943494	1.35412	0.96166	1.15055
Trypsin	6500000000	SwissProt.Escherichia.coli.K12	P0AFG8	Pyruvate dehydrogenase E1 component	wt_tgt_total_extract_20180605_No3.28700.29052.3	3	IINELEGIFEGAGWNVIK	2348	829	1988	3169	3266	2584	2348	783.269	1529.96	2866.34	2542.68	2415.93	1	0.33359	0.651602	1.22076	1.08291	1.02893
Trypsin	6500000000	SwissProt.Escherichia.coli.K12	P0AFG8	Pyruvate dehydrogenase E1 component	wt_tgt_total_extract_20180606_No3_R02.24359.24775.3	3	AQYLIDQLLAEAR	668	821	963	1166	634	878	668	775.71	741.123	1054.64	493.588	820.894	1	1.16124	1.10947	1.5788	0.738904	1.22888
Trypsin	6500000000	SwissProt.Escherichia.coli.K12	P0AFG8	Pyruvate dehydrogenase E1 component	wt_tgt_total_extract_20180606_No2_R02.36342.36561.3	3	IINELEGIFEGAGWNVIK	1682	1154	1804	1202	1460	1646	1682	1090.34	1388.36	1087.2	1136.65	1538.94	1	0.64824	0.82542	0.646375	0.675775	0.914948
Trypsin	6500000000	SwissProt.Escherichia.coli.K12	P0AFG8	Pyruvate dehydrogenase E1 component	wt_tgt_total_extract_20180606_No3_R02.35948.36140.3	3	IINELEGIFEGAGWNVIK	1765	1806	1909	1780	1882	2160	1765	1706.37	1469.16	1610	1465.19	2019.51	1	0.966784	0.832387	0.912181	0.830138	1.1442
Trypsin	6500000000	SwissProt.Escherichia.coli.K12	P0AFG8	Pyruvate dehydrogenase E1 component	wt_tgt_total_extract_20180606_No1_R02.20320.20367.3	3	DYGVGSDVYSVTSFTELAR	386	335	309	278	438	586	386	316.52	237.806	251.449	340.996	547.886	1	0.82	0.616078	0.651423	0.88341	1.41939
Trypsin	6500000000	SwissProt.Escherichia.coli.K12	P0AFG8	Pyruvate dehydrogenase E1 component	wt_tgt_total_extract_20180605_No3.19602.20063.3	3	AQYLIDQLLAEAR	1728	968	1933	900	1186	1452	1728	914.601	1487.63	814.045	923.337	1357.56	1	0.529283	0.860899	0.471091	0.534338	0.785626
Trypsin	6500000000	SwissProt.Escherichia.coli.K12	P0AFG8	Pyruvate dehydrogenase E1 component	wt_tgt_total_extract_20180605_No1.25535.25738.3	3	LELPSLQDFGALLEEQSK	3041	1398	3036	2706	1766	2449	3041	1320.88	2336.5	2447.56	1374.88	2289.72	1	0.434357	0.768333	0.804854	0.452116	0.752948
Trypsin	6500000000	SwissProt.Escherichia.coli.K12	P0AFG8	Pyruvate dehydrogenase E1 component	wt_tgt_total_extract_20180605_No3.24377.24729.3	3	DWLQAIESVIR	840	877	802	937	1221	739	840	828.621	617.218	847.511	950.585	690.935	1	0.986453	0.734783	1.00894	1.13165	0.822542
Trypsin	6500000000	SwissProt.Escherichia.coli.K12	P0AFG8	Pyruvate dehydrogenase E1 component	wt_tgt_total_extract_20180606_No3_R02.29579.29799.3	3	LELPSLQDFGALLEEQSK	4805	3729	5082	4678	4044	3896	4805	3523.29	3911.1	4231.22	3148.38	3642.6	1	0.733255	0.813965	0.880588	0.655229	0.758086
Trypsin	6500000000	SwissProt.Escherichia.coli.K12	P0AFG8	Pyruvate dehydrogenase E1 component	wt_tgt_total_extract_20180606_No1_R02.41204.41378.3	3	IINELEGIFEGAGWNVIK	2079	1825	2178	1745	2753	2390	2079	1724.33	1676.19	1578.34	2143.29	2234.55	1	0.829401	0.806246	0.759184	1.03092	1.07482
Trypsin	6500000000	SwissProt.Escherichia.coli.K12	P0AFG8	Pyruvate dehydrogenase E1 component	wt_tgt_total_extract_20180605_No3.24627.25024.3	3	LELPSLQDFGALLEEQSK	2312	4628	5823	4839	3907	5776	2312	4372.7	4481.37	4376.85	3041.72	5400.33	1	1.89131	1.93831	1.8931	1.31562	2.33578
Trypsin	6500000000	SwissProt.Escherichia.coli.K12	P0AFG8	Pyruvate dehydrogenase E1 component	wt_tgt_total_extract_20180606_No2_R02.30008.30242.3	3	LELPSLQDFGALLEEQSK	4797	3491	5867	2182	5150	3151	4797	3298.42	4515.23	1973.61	4009.43	2946.06	1	0.687601	0.941262	0.411425	0.83582	0.614146
Trypsin	6500000000	SwissProt.Escherichia.coli.K12	P0AFG8	Pyruvate dehydrogenase E1 component	wt_tgt_total_extract_20180605_No2.40209.40392.3	3	IINELEGIFEGAGWNVIK	1371	1772	1468	1073	1782	2343	1371	1674.25	1129.77	970.522	1387.34	2190.61	1	1.22119	0.824049	0.707894	1.01192	1.59782
Trypsin	6500000000	SwissProt.Escherichia.coli.K12	P0AFG8	Pyruvate dehydrogenase E1 component	wt_tgt_total_extract_20180605_No2.34761.34972.3	3	LELPSLQDFGALLEEQSK	1765	1749	1271	1099	1570	1824	1765	1652.52	978.16	994.039	1222.29	1705.37	1	0.936271	0.554198	0.563195	0.692517	0.966213
Trypsin	6500000000	SwissProt.Escherichia.coli.K12	P0AFG8	Pyruvate dehydrogenase E1 component	wt_tgt_total_extract_20180605_No2.34795.34898.3	3	LELPSLQDFGALLEEQSK	2182	1749	2498	2428	3697	3065	2182	1652.52	1922.46	2196.11	2878.23	2865.65	1	0.757341	0.881053	1.00647	1.31908	1.31331
Trypsin	6500000000	SwissProt.Escherichia.coli.K12	P0AFG8	Pyruvate dehydrogenase E1 component	wt_tgt_total_extract_20180606_No1_R02.40365.40365.3	3	IINELEGIFEGAGWNVIK	581	627	495	462	648	284	581	592.412	380.951	417.876	504.487	265.528	1	1.01964	0.655682	0.719236	0.868309	0.45702
Trypsin	6500000000	SwissProt.Escherichia.coli.K12	P0AFG8	Pyruvate dehydrogenase E1 component	wt_tgt_total_extract_20180606_No1_R02.31079.31122.2	2	AQYLIDQLLAEAR	693	1255	1206	830	711	906	693	1185.77	928.136	750.73	553.535	847.073	1	1.71107	1.3393	1.0833	0.798752	1.22233
Trypsin	6500000000	SwissProt.Escherichia.coli.K12	P0AFG8	Pyruvate dehydrogenase E1 component	wt_tgt_total_extract_20180606_No1_R02.28298.28508.3	3	LIQLMNETVDGDYQTFK	1323	1873	2058	1140	1530	2139	1323	1769.68	1583.83	1031.12	1191.15	1999.88	1	1.33762	1.19715	0.779383	0.900341	1.51162
Trypsin	6500000000	SwissProt.Escherichia.coli.K12	P0AFG8	Pyruvate dehydrogenase E1 component	wt_tgt_total_extract_20180605_No1.21485.21552.3	3	LIQLMNETVDGDYQTFK	899	453	1800	494	1677	1438	899	428.011	1385.28	446.82	1305.59	1344.47	1	0.476096	1.54091	0.497019	1.45227	1.49552
Trypsin	6500000000	SwissProt.Escherichia.coli.K12	P0AFG8	Pyruvate dehydrogenase E1 component	wt_tgt_total_extract_20180605_No3.28746.28746.3	3	IINELEGIFEGAGWNVIK	646	533	526	322	374	251	646	503.597	404.809	291.247	291.17	234.675	1	0.779563	0.626639	0.450847	0.450728	0.363274
Trypsin	6500000000	SwissProt.Escherichia.coli.K12	P0AFG8	Pyruvate dehydrogenase E1 component	wt_tgt_total_extract_20180606_No3_R02.29164.29504.3	3	DWLQAIESVIR	922	1265	884	492	977	965	922	1195.22	680.325	445.011	760.624	902.236	1	1.29633	0.73788	0.482659	0.824972	0.978564
Trypsin	6500000000	SwissProt.Escherichia.coli.K12	P0AFG8	Pyruvate dehydrogenase E1 component	wt_tgt_total_extract_20180605_No1.19945.19945.3	3	VPYIAQVMNDAPAVASTDYMK	331	617	458	506	1081	488	331	582.964	352.476	457.674	841.591	456.26	1	1.76122	1.06488	1.3827	2.54257	1.37843
Trypsin	6500000000	SwissProt.Escherichia.coli.K12	P0AFG8	Pyruvate dehydrogenase E1 component	wt_tgt_total_extract_20180606_No3_R02.21636.21843.3	3	LIQLMNETVDGDYQTFK	2943	3282	2880	4802	2748	2974	2943	3100.95	2216.44	4343.38	2139.4	2780.57	1	1.05367	0.753124	1.47583	0.726945	0.944808
Trypsin	6500000000	SwissProt.Escherichia.coli.K12	P0AFG8	Pyruvate dehydrogenase E1 component	wt_tgt_total_extract_20180605_No3.24562.24562.2	2	DWLQAIESVIR	755	624	477	300	432	804	755	589.577	367.098	271.348	336.325	751.707	1	0.780897	0.486223	0.359402	0.445464	0.995639
Trypsin	6500000000	SwissProt.Escherichia.coli.K12	P0AFG8	Pyruvate dehydrogenase E1 component	wt_tgt_total_extract_20180605_No2.28420.28629.3	3	LIQLMNETVDGDYQTFK	2798	2478	4504	3360	4326	3461	2798	2341.3	3466.27	3039.1	3367.92	3235.89	1	0.836777	1.23884	1.08617	1.20369	1.1565
Trypsin	6500000000	SwissProt.Escherichia.coli.K12	P0AFG8	Pyruvate dehydrogenase E1 component	wt_tgt_total_extract_20180605_No3.15821.16202.3	3	LIQLMNETVDGDYQTFK	3522	3500	4520	4091	4003	4479	3522	3306.92	3478.59	3700.29	3116.46	4187.68	1	0.938934	0.987673	1.05062	0.884854	1.18901
Trypsin	6500000000	SwissProt.Escherichia.coli.K12	P0AFG8	Pyruvate dehydrogenase E1 component	wt_tgt_total_extract_20180605_No2.20956.21057.3	3	DYGVGSDVYSVTSFTELAR	569	367	869	479	327	742	569	346.755	668.781	433.253	254.579	693.74	1	0.609411	1.17536	0.761428	0.447415	1.21923
Trypsin	6500000000	SwissProt.Escherichia.coli.K12	P0AFG8	Pyruvate dehydrogenase E1 component	wt_tgt_total_extract_20180605_No2.34674.34674.2	2	DWLQAIESVIR	864	1198	304	427	1010	791	864	1131.91	233.958	386.219	786.315	739.553	1	1.31008	0.270785	0.447013	0.910087	0.855964
Trypsin	6500000000	SwissProt.Escherichia.coli.K12	P0AFG8	Pyruvate dehydrogenase E1 component	wt_tgt_total_extract_20180605_No3.28825.28825.3	3	IINELEGIFEGAGWNVIK	541	585	597	328	597	595	541	552.729	459.45	296.674	464.782	556.301	1	1.02168	0.849261	0.548381	0.859117	1.02828
Trypsin	6500000000	SwissProt.Escherichia.coli.K12	P0AFG8	Pyruvate dehydrogenase E1 component	wt_tgt_total_extract_20180605_No3.24810.24810.4	4	LELPSLQDFGALLEEQSK	793	524	696	606	529	791	793	495.094	535.641	548.124	411.842	739.553	1	0.62433	0.675461	0.691203	0.519347	0.932601
Trypsin	6500000000	SwissProt.Escherichia.coli.K12	P0AFG8	Pyruvate dehydrogenase E1 component	wt_tgt_total_extract_20180605_No3.28898.28898.3	3	IINELEGIFEGAGWNVIK	1184	478	800	1005	889	609	1184	451.631	615.679	909.017	692.113	569.39	1	0.381445	0.519999	0.767751	0.584555	0.480904
Trypsin	6500000000	SwissProt.Escherichia.coli.K12	P0AFG8	Pyruvate dehydrogenase E1 component	wt_tgt_total_extract_20180606_No3_R02.24467.24467.2	2	AQYLIDQLLAEAR	452	739	570	328	636	802	452	698.234	438.671	296.674	495.145	749.837	1	1.54476	0.970511	0.656359	1.09545	1.65893
Trypsin	6500000000	SwissProt.Escherichia.coli.K12	P0AFG8	Pyruvate dehydrogenase E1 component	wt_tgt_total_extract_20180606_No2_R02.22646.22720.3	3	LIQLMNETVDGDYQTFK	2708	1848	2704	2580	3648	2139	2708	1746.06	2080.99	2333.6	2840.08	1999.88	1	0.644777	0.768462	0.861741	1.04877	0.738507
Trypsin	6500000000	SwissProt.Escherichia.coli.K12	P0AFG8	Pyruvate dehydrogenase E1 component	wt_tgt_total_extract_20180606_No1_R02.12015.12094.2	2	IGDLCWAAGDQQAR	1470	1261	1134	2026	1676	854	1470	1191.44	872.725	1832.51	1304.82	798.455	1	0.810502	0.59369	1.2466	0.88763	0.543167
Trypsin	6500000000	SwissProt.Escherichia.coli.K12	P0AFG8	Pyruvate dehydrogenase E1 component	wt_tgt_total_extract_20180605_No3.24779.24779.4	4	LELPSLQDFGALLEEQSK	305	459	373	417	330	310	305	433.68	287.06	377.174	256.915	289.837	1	1.4219	0.941181	1.23664	0.842344	0.950287
Trypsin	6500000000	SwissProt.Escherichia.coli.K12	P0AFG8	Pyruvate dehydrogenase E1 component	wt_tgt_total_extract_20180605_No2.16758.16758.3	3	QTVYAFLGDGEMDEPESK	867	812	801	641	1485	959	867	767.207	616.448	579.781	1156.12	896.626	1	0.884898	0.711013	0.668721	1.33347	1.03417
Trypsin	6500000000	SwissProt.Escherichia.coli.K12	P0AFG8	Pyruvate dehydrogenase E1 component	wt_tgt_total_extract_20180605_No3.16159.16159.3	3	LIQLMNETVDGDYQTFK	488	316	612	586	823	488	488	298.568	470.994	530.034	640.73	456.26	1	0.61182	0.965152	1.08613	1.31297	0.934959
Trypsin	6500000000	SwissProt.Escherichia.coli.K12	P0AFG8	Pyruvate dehydrogenase E1 component	wt_tgt_total_extract_20180605_No3.24492.24533.2	2	DWLQAIESVIR	1081	823	1359	1716	1747	1144	1081	777.6	1045.88	1552.11	1360.09	1069.59	1	0.719334	0.967516	1.43581	1.25818	0.989448
Trypsin	6500000000	SwissProt.Escherichia.coli.K12	P0AFG8	Pyruvate dehydrogenase E1 component	wt_tgt_total_extract_20180606_No2_R02.1728.1926.2	2	LVPIIADEAR	930	1321	1700	1979	1996	1936	930	1248.13	1308.32	1789.99	1553.95	1810.08	1	1.34207	1.40679	1.92473	1.67091	1.94632
Trypsin	6500000000	SwissProt.Escherichia.coli.K12	P0AFG8	Pyruvate dehydrogenase E1 component	wt_tgt_total_extract_20180606_No2_R02.29678.30009.3	3	DWLQAIESVIR	639	620	394	403	457	582	639	585.798	303.222	364.511	355.788	544.146	1	0.916742	0.474526	0.57044	0.556789	0.851559
Trypsin	6500000000	SwissProt.Escherichia.coli.K12	P0AFG8	Pyruvate dehydrogenase E1 component	wt_tgt_total_extract_20180605_No3.24639.24639.2	2	DWLQAIESVIR	783	637	665	567	1195	411	783	601.86	511.783	512.848	930.343	384.268	1	0.768659	0.653618	0.654979	1.18818	0.490764
Trypsin	6500000000	SwissProt.Escherichia.coli.K12	P0AFG8	Pyruvate dehydrogenase E1 component	wt_tgt_total_extract_20180606_No2_R02.25228.25228.2	2	AQYLIDQLLAEAR	551	1017	1093	617	610	922	551	960.898	841.171	558.073	474.903	862.033	1	1.74392	1.52663	1.01284	0.861893	1.56449
Trypsin	6500000000	SwissProt.Escherichia.coli.K12	P0AFG8	Pyruvate dehydrogenase E1 component	wt_tgt_total_extract_20180606_No2_R02.29671.29671.2	2	DWLQAIESVIR	699	695	1020	481	1116	966	699	656.661	784.99	435.062	868.839	903.171	1	0.939429	1.12302	0.622406	1.24297	1.29209
Trypsin	6500000000	SwissProt.Escherichia.coli.K12	P0AFG8	Pyruvate dehydrogenase E1 component	wt_tgt_total_extract_20180605_No3.24452.24452.2	2	DWLQAIESVIR	911	364	700	667	888	348	911	343.92	538.719	603.298	691.335	325.366	1	0.377519	0.591349	0.662237	0.758874	0.357152
Trypsin	6500000000	SwissProt.Escherichia.coli.K12	P0AFG8	Pyruvate dehydrogenase E1 component	wt_tgt_total_extract_20180605_No1.21460.21519.3	3	LIQLMNETVDGDYQTFK	1058	607	1061	992	1152	1049	1058	573.515	816.544	897.258	896.867	980.772	1	0.542075	0.771781	0.84807	0.8477	0.927006
Trypsin	6500000000	SwissProt.Escherichia.coli.K12	P0AFG8	Pyruvate dehydrogenase E1 component	wt_tgt_total_extract_20180605_No3.19610.19610.2	2	AQYLIDQLLAEAR	906	468	659	767	602	917	906	442.183	507.165	693.747	468.675	857.358	1	0.488061	0.559785	0.765725	0.517301	0.946311
Trypsin	6500000000	SwissProt.Escherichia.coli.K12	P0AFG8	Pyruvate dehydrogenase E1 component	wt_tgt_total_extract_20180606_No2_R02.25090.25090.2	2	AQYLIDQLLAEAR	442	455	594	547	1147	744	442	429.9	457.141	494.758	892.974	695.61	1	0.972625	1.03426	1.11936	2.0203	1.57378
Trypsin	6500000000	SwissProt.Escherichia.coli.K12	P0AFG8	Pyruvate dehydrogenase E1 component	wt_tgt_total_extract_20180605_No3.24368.24681.2	2	DWLQAIESVIR	1233	1197	1318	784	1430	1024	1233	1130.97	1014.33	709.124	1113.3	957.398	1	0.917249	0.822653	0.575121	0.902918	0.776479
Trypsin	6500000000	SwissProt.Escherichia.coli.K12	P0AFG8	Pyruvate dehydrogenase E1 component	wt_tgt_total_extract_20180606_No2_R02.30158.30158.4	4	LELPSLQDFGALLEEQSK	641	586	1089	694	591	554	641	553.674	838.093	627.719	460.111	517.967	1	0.863766	1.30748	0.979281	0.717802	0.808062
Trypsin	6500000000	SwissProt.Escherichia.coli.K12	P0AFG8	Pyruvate dehydrogenase E1 component	wt_tgt_total_extract_20180606_No2_R02.29773.29773.2	2	DWLQAIESVIR	806	645	975	372	469	513	806	609.419	750.359	336.472	365.131	479.634	1	0.756103	0.930966	0.417459	0.453016	0.59508
Trypsin	6500000000	SwissProt.Escherichia.coli.K12	P0AFG8	Pyruvate dehydrogenase E1 component	wt_tgt_total_extract_20180605_No3.19841.19841.2	2	AQYLIDQLLAEAR	360	620	1153	595	1063	1638	360	585.798	887.347	538.174	827.577	1531.46	1	1.62722	2.46485	1.49493	2.29883	4.25407
Trypsin	6500000000	SwissProt.Escherichia.coli.K12	P0AFG8	Pyruvate dehydrogenase E1 component	wt_tgt_total_extract_20180605_No2.1039.1039.2	2	TYVPADDYR	586	386	966	767	1285	768	586	364.707	743.432	693.747	1000.41	718.049	1	0.622366	1.26866	1.18387	1.70719	1.22534
Trypsin	6500000000	SwissProt.Escherichia.coli.K12	P0AFG8	Pyruvate dehydrogenase E1 component	wt_tgt_total_extract_20180606_No1_R02.8344.8344.2	2	EAAEILAK	3113	2195	4429	3052	3280	3331	3113	2073.91	3408.55	2760.52	2553.58	3114.35	1	0.666211	1.09494	0.886771	0.820295	1.00043
Trypsin	6500000000	SwissProt.Escherichia.coli.K12	P0AFG8	Pyruvate dehydrogenase E1 component	wt_tgt_total_extract_20180605_No3.28857.28857.4	4	IINELEGIFEGAGWNVIK	647	670	811	1120	719	508	647	633.04	624.144	1013.03	559.763	474.959	1	0.978423	0.964674	1.56574	0.865167	0.734095
Trypsin	6500000000	SwissProt.Escherichia.coli.K12	P0AFG8	Pyruvate dehydrogenase E1 component	wt_tgt_total_extract_20180606_No1_R02.7771.7771.2	2	VVADAIAK	1715	2734	3437	1318	3332	1097	1715	2583.18	2645.11	1192.12	2594.06	1025.65	1	1.50623	1.54234	0.695116	1.51257	0.598047
Trypsin	6500000000	SwissProt.Escherichia.coli.K12	P0AFG8	Pyruvate dehydrogenase E1 component	wt_tgt_total_extract_20180605_No3.28933.28933.4	4	IINELEGIFEGAGWNVIK	777	653	465	284	822	289	777	616.978	357.863	256.876	639.952	270.203	1	0.794051	0.460571	0.3306	0.823619	0.347752
Trypsin	6500000000	SwissProt.Escherichia.coli.K12	P0AFG8	Pyruvate dehydrogenase E1 component	wt_tgt_total_extract_20180605_No2.8085.8469.2	2	FPNDVDPIETR	3568	3446	3044	2633	4307	4410	3568	3255.9	2342.66	2381.53	3353.13	4123.17	1	0.912529	0.656574	0.66747	0.939778	1.1556
Trypsin	6500000000	SwissProt.Escherichia.coli.K12	P0AFG8	Pyruvate dehydrogenase E1 component	wt_tgt_total_extract_20180606_No1_R02.41301.41301.4	4	IINELEGIFEGAGWNVIK	264	278	570	364	760	340	264	262.664	438.671	329.236	591.683	317.886	1	0.994941	1.66163	1.24711	2.24122	1.20411
Trypsin	6500000000	SwissProt.Escherichia.coli.K12	P0AFG8	Pyruvate dehydrogenase E1 component	wt_tgt_total_extract_20180605_No2.13947.13947.2	2	VQLLGSGSILR	1083	576	641	346	330	266	1083	544.225	493.313	312.955	256.915	248.699	1	0.502516	0.455506	0.288971	0.237225	0.229639
Trypsin	6500000000	SwissProt.Escherichia.coli.K12	P0AFG8	Pyruvate dehydrogenase E1 component	wt_tgt_total_extract_20180606_No1_R02.30912.30912.2	2	AQYLIDQLLAEAR	692	1403	1379	659	2092	861	692	1325.6	1061.28	596.062	1628.68	805	1	1.91561	1.53364	0.861361	2.35359	1.16329
Trypsin	6500000000	SwissProt.Escherichia.coli.K12	P0AFG8	Pyruvate dehydrogenase E1 component	wt_tgt_total_extract_20180606_No3_R02.21770.21770.3	3	LIQLMNETVDGDYQTFK	1080	1288	798	787	891	528	1080	1216.95	614.14	711.837	693.67	493.659	1	1.1268	0.568648	0.659108	0.642287	0.457091
Trypsin	6500000000	SwissProt.Escherichia.coli.K12	P0AFG8	Pyruvate dehydrogenase E1 component	wt_tgt_total_extract_20180605_No3.28817.28817.4	4	IINELEGIFEGAGWNVIK	483	947	680	271	1025	399	483	894.759	523.327	245.118	797.993	373.049	1	1.8525	1.08349	0.507491	1.65216	0.772358
Trypsin	6500000000	SwissProt.Escherichia.coli.K12	P0AFG8	Pyruvate dehydrogenase E1 component	wt_tgt_total_extract_20180606_No3_R02.24579.24579.2	2	AQYLIDQLLAEAR	273	396	406	296	290	328	273	374.155	312.457	267.73	225.774	306.667	1	1.37053	1.14453	0.980697	0.82701	1.12332
Trypsin	6500000000	SwissProt.Escherichia.coli.K12	P0AFG8	Pyruvate dehydrogenase E1 component	wt_tgt_total_extract_20180605_No2.24943.24943.3	3	EKLDNLVFVINCNLQR	498	268	1767	471	257	943	498	253.216	1359.88	426.017	200.082	881.667	1	0.508466	2.73068	0.855456	0.401771	1.77041
Trypsin	6500000000	SwissProt.Escherichia.coli.K12	P0AFG8	Pyruvate dehydrogenase E1 component	wt_tgt_total_extract_20180606_No2_R02.1961.1961.2	2	VQLLGSGSILR	377	769	792	668	582	777	377	726.579	609.522	604.202	453.104	726.463	1	1.92726	1.61677	1.60266	1.20187	1.92696
Trypsin	6500000000	SwissProt.Escherichia.coli.K12	P0AFG8	Pyruvate dehydrogenase E1 component	wt_tgt_total_extract_20180606_No2_R02.1661.1661.2	2	LVPIIADEAR	691	538	625	1189	839	265	691	508.322	480.999	1075.44	653.187	247.764	1	0.735632	0.696091	1.55636	0.945277	0.358559
Trypsin	6500000000	SwissProt.Escherichia.coli.K12	P0AFG8	Pyruvate dehydrogenase E1 component	wt_tgt_total_extract_20180606_No1_R02.13324.13412.2	2	LVPIIADEAR	2599	2466	2102	3496	3847	2809	2599	2329.96	1617.7	3162.11	2995	2626.3	1	0.896485	0.62243	1.21667	1.15237	1.0105
Trypsin	6500000000	SwissProt.Escherichia.coli.K12	P0AFG8	Pyruvate dehydrogenase E1 component	wt_tgt_total_extract_20180606_No1_R02.8426.8426.2	2	EAAEILAK	1768	1134	1581	964	546	1151	1768	1071.44	1216.74	871.933	425.077	1076.14	1	0.60602	0.688199	0.493175	0.240428	0.608675
Trypsin	6500000000	SwissProt.Escherichia.coli.K12	P0AFG8	Pyruvate dehydrogenase E1 component	wt_tgt_total_extract_20180606_No3_R02.29313.29313.2	2	DWLQAIESVIR	420	434	778	706	302	1536	420	410.059	598.748	638.573	235.116	1436.1	1	0.97633	1.42559	1.52041	0.5598	3.41928
Trypsin	6500000000	SwissProt.Escherichia.coli.K12	P0AFG8	Pyruvate dehydrogenase E1 component	wt_tgt_total_extract_20180606_No3_R02.1187.1187.2	2	VQLLGSGSILR	976	1588	972	708	1754	1923	976	1500.4	748.05	640.382	1365.54	1797.93	1	1.53729	0.766444	0.656129	1.39912	1.84214
Trypsin	6500000000	SwissProt.Escherichia.coli.K12	P0AFG8	Pyruvate dehydrogenase E1 component	wt_tgt_total_extract_20180605_No2.34636.34636.2	2	DWLQAIESVIR	539	575	294	791	1338	338	539	543.281	226.262	715.455	1041.67	316.016	1	1.00794	0.419781	1.32737	1.9326	0.586301
Trypsin	6500000000	SwissProt.Escherichia.coli.K12	P0AFG8	Pyruvate dehydrogenase E1 component	wt_tgt_total_extract_20180605_No1.25651.25651.2	2	DWLQAIESVIR	293	994	447	917	426	882	293	939.167	344.011	829.421	331.654	824.634	1	3.20535	1.1741	2.83079	1.13192	2.81445
Trypsin	6500000000	SwissProt.Escherichia.coli.K12	P0AFG8	Pyruvate dehydrogenase E1 component	wt_tgt_total_extract_20180606_No1_R02.14053.14053.2	2	VQLLGSGSILR	656	942	1426	1458	1315	1057	656	890.035	1097.45	1318.75	1023.77	988.252	1	1.35676	1.67294	2.01029	1.56062	1.50648
Trypsin	6500000000	SwissProt.Escherichia.coli.K12	P0AFG8	Pyruvate dehydrogenase E1 component	wt_tgt_total_extract_20180606_No2_R02.29637.29637.2	2	DWLQAIESVIR	411	526	830	722	281	577	411	496.984	638.767	653.045	218.767	539.472	1	1.20921	1.55418	1.58892	0.53228	1.31258
Trypsin	6500000000	SwissProt.Escherichia.coli.K12	P0AFG8	Pyruvate dehydrogenase E1 component	wt_tgt_total_extract_20180605_No3.16021.16021.2	2	LIQLMNETVDGDYQTFK	277	324	656	398	358	431	277	306.127	504.857	359.989	278.714	402.967	1	1.10515	1.82259	1.2996	1.00619	1.45476
Trypsin	6500000000	SwissProt.Escherichia.coli.K12	P0AFG8	Pyruvate dehydrogenase E1 component	wt_tgt_total_extract_20180606_No1_R02.2317.2317.2	2	GAITIATR	1796	2918	3394	2773	3308	1535	1796	2757.03	2612.02	2508.16	2575.38	1435.16	1	1.53509	1.45435	1.39653	1.43395	0.799088
Trypsin	6500000000	SwissProt.Escherichia.coli.K12	P0AFG8	Pyruvate dehydrogenase E1 component	wt_tgt_total_extract_20180606_No1_R02.2391.2391.2	2	TYVPADDYR	534	873	760	1071	499	618	534	824.842	584.895	968.713	388.486	577.805	1	1.54465	1.09531	1.81407	0.727503	1.08203
Trypsin	6500000000	SwissProt.Escherichia.coli.K12	P0AFG8	Pyruvate dehydrogenase E1 component	wt_tgt_total_extract_20180605_No2.12793.12793.2	2	LVPIIADEAR	329	291	716	1089	484	397	329	274.947	551.033	984.994	376.809	371.179	1	0.835706	1.67487	2.9939	1.14531	1.1282
Trypsin	6500000000	SwissProt.Escherichia.coli.K12	P0AFG8	Pyruvate dehydrogenase E1 component	wt_tgt_total_extract_20180606_No2_R02.1829.1829.2	2	VQLLGSGSILR	493	281	990	431	765	1151	493	265.499	761.902	389.837	595.575	1076.14	1	0.538537	1.54544	0.790745	1.20806	2.18284
Trypsin	6500000000	SwissProt.Escherichia.coli.K12	P0AFG8	Pyruvate dehydrogenase E1 component	wt_tgt_total_extract_20180605_No2.10568.10568.2	2	IGDLCWAAGDQQAR	565	809	473	384	467	1012	565	764.372	364.02	347.326	363.574	946.179	1	1.35287	0.644283	0.614736	0.643493	1.67465
Trypsin	6500000000	SwissProt.Escherichia.coli.K12	P0AFG8	Pyruvate dehydrogenase E1 component	wt_tgt_total_extract_20180605_No2.7083.7083.2	2	LTQEQLDNFR	452	956	484	1032	277	975	452	903.263	372.486	933.438	215.653	911.585	1	1.99837	0.824083	2.06513	0.477108	2.01678
Trypsin	6500000000	SwissProt.Escherichia.coli.K12	P0AFG8	Pyruvate dehydrogenase E1 component	wt_tgt_total_extract_20180606_No3_R02.1652.1652.2	2	WDELLR	533	1106	825	1445	1225	809	533	1044.99	634.919	1306.99	953.699	756.382	1	1.96058	1.19122	2.45215	1.7893	1.4191
Trypsin	6500000000	SwissProt.Escherichia.coli.K12	P0AFG8	Pyruvate dehydrogenase E1 component	wt_tgt_total_extract_20180606_No1_R02.31207.31207.2	2	AQYLIDQLLAEAR	857	616	370	400	253	326	857	582.019	284.751	361.798	196.968	304.797	1	0.679135	0.332265	0.422168	0.229834	0.355655
Trypsin	6500000000	SwissProt.Escherichia.coli.K12	P0AFG8	Pyruvate dehydrogenase E1 component	wt_tgt_total_extract_20180605_No2.4943.4943.2	2	VVADAIAK	329	1311	1016	380	878	716	329	1238.68	781.912	343.708	683.549	669.431	1	3.76498	2.37663	1.0447	2.07766	2.03474
Trypsin	6500000000	SwissProt.Escherichia.coli.K12	P0AFG8	Pyruvate dehydrogenase E1 component	wt_tgt_total_extract_20180605_No2.7000.7000.2	2	LTQEQLDNFR	967	406	1153	1186	1426	759	967	383.603	887.347	1072.73	1110.18	709.634	1	0.396694	0.917629	1.10934	1.14807	0.733851
Trypsin	6500000000	SwissProt.Escherichia.coli.K12	P0AFG8	Pyruvate dehydrogenase E1 component	wt_tgt_total_extract_20180605_No2.30902.30902.2	2	AQYLIDQLLAEAR	384	733	612	514	953	330	384	692.565	470.994	464.91	741.939	308.537	1	1.80355	1.22655	1.2107	1.93213	0.803481
Trypsin	6500000000	SwissProt.Escherichia.coli.K12	P0AFG8	Pyruvate dehydrogenase E1 component	wt_tgt_total_extract_20180605_No2.11243.11243.2	2	FNVPVSDADIEK	731	507	371	638	753	1031	731	479.032	285.521	577.067	586.233	963.943	1	0.65531	0.39059	0.789422	0.80196	1.31866
Trypsin	6500000000	SwissProt.Escherichia.coli.K12	P0AFG8	Pyruvate dehydrogenase E1 component	wt_tgt_total_extract_20180606_No1_R02.12017.12017.2	2	ALNVMLK	1231	2043	2619	1096	2826	2143	1231	1930.3	2015.58	991.326	2200.13	2003.62	1	1.56807	1.63735	0.805301	1.78727	1.62763
Trypsin	6500000000	SwissProt.Escherichia.coli.K12	P0AFG8	Pyruvate dehydrogenase E1 component	wt_tgt_total_extract_20180605_No1.11696.11696.2	2	LVPIIADEAR	1150	388	558	482	615	968	1150	366.596	429.436	435.966	478.796	905.041	1	0.318779	0.373423	0.379101	0.416344	0.786992
Trypsin	6500000000	SwissProt.Escherichia.coli.K12	P0AFG8	Pyruvate dehydrogenase E1 component	wt_tgt_total_extract_20180605_No3.16102.16102.2	2	LIQLMNETVDGDYQTFK	267	482	325	467	467	275	267	455.411	250.12	422.399	363.574	257.114	1	1.70566	0.936777	1.58202	1.3617	0.962973
Trypsin	6500000000	SwissProt.Escherichia.coli.K12	P0AFG8	Pyruvate dehydrogenase E1 component	wt_tgt_total_extract_20180606_No1_R02.11124.11124.2	2	IYAAFK	1535	2781	2272	1984	2191	2173	1535	2627.59	1748.53	1794.52	1705.76	2031.67	1	1.71178	1.13911	1.16907	1.11124	1.32356
Trypsin	6500000000	SwissProt.Escherichia.coli.K12	P0AFG8	Pyruvate dehydrogenase E1 component	wt_tgt_total_extract_20180605_No2.6938.6938.2	2	LTQEQLDNFR	544	742	564	472	1312	1561	544	701.068	434.054	426.921	1021.43	1459.47	1	1.28873	0.797893	0.784782	1.87763	2.68285
Trypsin	6500000000	SwissProt.Escherichia.coli.K12	P0AFG8	Pyruvate dehydrogenase E1 component	wt_tgt_total_extract_20180605_No1.21420.21420.3	3	LIQLMNETVDGDYQTFK	320	384	729	478	1227	296	320	362.817	561.037	432.348	955.256	276.748	1	1.1338	1.75324	1.35109	2.98518	0.864837
Trypsin	6500000000	SwissProt.Escherichia.coli.K12	P0AFG8	Pyruvate dehydrogenase E1 component	wt_tgt_total_extract_20180606_No1_R02.1923.1923.2	2	QPNFTEK	1306	1011	334	451	1999	1070	1306	955.229	257.046	407.927	1556.28	1000.41	1	0.731416	0.196819	0.312348	1.19164	0.766008
Trypsin	6500000000	SwissProt.Escherichia.coli.K12	P0AFG8	Pyruvate dehydrogenase E1 component	wt_tgt_total_extract_20180605_No2.12477.12477.2	2	LVPIIADEAR	483	520	542	942	2317	590	483	491.315	417.122	852.034	1803.85	551.626	1	1.01721	0.863607	1.76404	3.73469	1.14208
Trypsin	6500000000	SwissProt.Escherichia.coli.K12	P0AFG8	Pyruvate dehydrogenase E1 component	wt_tgt_total_extract_20180605_No2.13969.13969.2	2	WDELLR	625	254	1185	1045	1666	1064	625	239.988	911.974	945.197	1297.03	994.797	1	0.383981	1.45916	1.51231	2.07525	1.59167
Trypsin	6500000000	SwissProt.Escherichia.coli.K12	P0AFG8	Pyruvate dehydrogenase E1 component	wt_tgt_total_extract_20180606_No1_R02.12093.12093.2	2	ALNVMLK	388	1712	2404	1032	2565	647	388	1617.56	1850.11	933.438	1996.93	604.919	1	4.16897	4.76834	2.40577	5.14673	1.55907
Trypsin	6500000000	SwissProt.Escherichia.coli.K12	P0AFG8	Pyruvate dehydrogenase E1 component	wt_tgt_total_extract_20180606_No3_R02.1722.1722.2	2	WDELLR	351	838	960	590	480	848	351	791.772	738.815	533.652	373.694	792.846	1	2.25576	2.10488	1.52038	1.06466	2.25882
Trypsin	6500000000	SwissProt.Escherichia.coli.K12	P0AFG8	Pyruvate dehydrogenase E1 component	wt_tgt_total_extract_20180605_No2.13761.13761.2	2	WDELLR	477	559	590	916	781	955	477	528.163	454.063	828.517	608.032	892.886	1	1.10726	0.951914	1.73693	1.2747	1.87188
Trypsin	6500000000	SwissProt.Escherichia.coli.K12	P0AFG8	Pyruvate dehydrogenase E1 component	wt_tgt_total_extract_20180605_No2.14010.14010.2	2	VQLLGSGSILR	515	1196	1401	271	415	1008	515	1130.02	1078.21	245.118	323.09	942.439	1	2.19422	2.09361	0.475957	0.627359	1.82998
Trypsin	6500000000	SwissProt.Escherichia.coli.K12	P0AFG8	Pyruvate dehydrogenase E1 component	wt_tgt_total_extract_20180605_No2.8142.8142.2	2	FPNDVDPIETR	503	872	331	528	716	385	503	823.897	254.737	477.573	557.427	359.959	1	1.63797	0.506436	0.949449	1.10821	0.715625
Trypsin	6500000000	SwissProt.Escherichia.coli.K12	P0AFG8	Pyruvate dehydrogenase E1 component	wt_tgt_total_extract_20180606_No1_R02.4290.4290.2	2	EQVAYYK	1032	291	807	744	703	911	1032	274.947	621.066	672.944	547.307	851.748	1	0.266422	0.601808	0.652077	0.530336	0.825337
Trypsin	6500000000	SwissProt.Escherichia.coli.K12	P0AFG8	Pyruvate dehydrogenase E1 component	wt_tgt_total_extract_20180606_No1_R02.2324.2324.2	2	QPNFTEK	1261	980	412	1178	382	958	1261	925.939	317.075	1065.49	297.398	895.691	1	0.734289	0.251447	0.84496	0.235843	0.710302
Trypsin	6500000000	SwissProt.Escherichia.coli.K12	P0AFG8	Pyruvate dehydrogenase E1 component	wt_tgt_total_extract_20180605_No1.6972.6972.2	2	VVADAIAK	775	792	904	1003	1738	1517	775	748.31	695.717	907.208	1353.09	1418.33	1	0.965561	0.897699	1.17059	1.74592	1.83011
Trypsin	6500000000	SwissProt.Escherichia.coli.K12	P0AFG8	Pyruvate dehydrogenase E1 component	wt_tgt_total_extract_20180605_No3.8708.8708.2	2	WNAIMTVLR	498	787	592	296	862	344	498	743.586	455.602	267.73	671.093	321.626	1	1.49314	0.914864	0.537611	1.34758	0.645835
Trypsin	6500000000	SwissProt.Escherichia.coli.K12	P0AFG8	Pyruvate dehydrogenase E1 component	wt_tgt_total_extract_20180606_No3_R02.1862.1862.2	2	WDELLR	756	929	900	664	663	685	756	877.752	692.639	600.584	516.165	640.447	1	1.16105	0.916189	0.794424	0.682758	0.847152
Trypsin	6500000000	SwissProt.Escherichia.coli.K12	P0AFG8	Pyruvate dehydrogenase E1 component	wt_tgt_total_extract_20180605_No2.6723.6723.2	2	GFLIGGTSGR	1136	1010	520	889	1386	1472	1136	954.284	400.191	804.096	1079.04	1376.26	1	0.840039	0.352281	0.707831	0.949861	1.2115
Trypsin	6500000000	SwissProt.Escherichia.coli.K12	P0AFG8	Pyruvate dehydrogenase E1 component	wt_tgt_total_extract_20180605_No2.12296.12296.2	2	LVPIIADEAR	651	384	1064	750	832	748	651	362.817	818.853	678.371	647.737	699.35	1	0.557322	1.25784	1.04204	0.994988	1.07427
Trypsin	6500000000	SwissProt.Escherichia.coli.K12	P0AFG8	Pyruvate dehydrogenase E1 component	wt_tgt_total_extract_20180605_No2.6262.6262.2	2	FNIDADK	1182	902	1138	1347	849	1168	1182	852.242	875.803	1218.35	660.972	1092.03	1	0.721017	0.74095	1.03076	0.559198	0.923885
Trypsin	6500000000	SwissProt.Escherichia.coli.K12	P0AFG8	Pyruvate dehydrogenase E1 component	wt_tgt_total_extract_20180605_No2.10842.10842.2	2	EISTTIAFVR	1022	511	807	411	878	723	1022	482.811	621.066	371.747	683.549	675.976	1	0.472418	0.607697	0.363745	0.668835	0.661424
Trypsin	6500000000	SwissProt.Escherichia.coli.K12	P0AFG8	Pyruvate dehydrogenase E1 component	wt_tgt_total_extract_20180605_No1.6914.6914.2	2	VVADAIAK	1356	512	1175	585	1635	476	1356	483.756	904.278	529.129	1272.9	445.041	1	0.356752	0.666872	0.390213	0.938714	0.328201
Trypsin	6500000000	SwissProt.Escherichia.coli.K12	P0AFG8	Pyruvate dehydrogenase E1 component	wt_tgt_total_extract_20180605_No1.12030.12030.2	2	LVPIIADEAR	297	335	457	427	857	1034	297	316.52	351.707	386.219	667.2	966.748	1	1.06572	1.1842	1.3004	2.24647	3.25504
Trypsin	6500000000	SwissProt.Escherichia.coli.K12	P0AFG8	Pyruvate dehydrogenase E1 component	wt_tgt_total_extract_20180605_No2.12356.12356.2	2	LVPIIADEAR	821	859	1338	1087	798	678	821	811.614	1029.72	983.185	621.267	633.902	1	0.988567	1.25423	1.19755	0.75672	0.77211
Trypsin	6500000000	SwissProt.Escherichia.coli.K12	P0AFG8	Pyruvate dehydrogenase E1 component	wt_tgt_total_extract_20180605_No2.6387.6387.2	2	EAAEILAK	1959	1280	1577	1835	1219	1093	1959	1209.39	1213.66	1659.75	949.028	1021.91	1	0.617351	0.619529	0.847242	0.484445	0.521649
Trypsin	6500000000	SwissProt.Escherichia.coli.K12	P0AFG8	Pyruvate dehydrogenase E1 component	wt_tgt_total_extract_20180605_No2.6662.6662.2	2	GFLIGGTSGR	955	570	1377	577	1480	785	955	538.556	1059.74	521.893	1152.22	733.943	1	0.563933	1.10967	0.546485	1.20652	0.768527
Trypsin	6500000000	SwissProt.Escherichia.coli.K12	P0AFG8	Pyruvate dehydrogenase E1 component	wt_tgt_total_extract_20180605_No2.9811.9811.2	2	IYAAFK	398	1714	781	1028	916	1531	398	1619.45	601.056	929.82	713.133	1431.42	1	4.06897	1.51019	2.33623	1.79179	3.59654
Trypsin	6500000000	SwissProt.Escherichia.coli.K12	P0AFG8	Pyruvate dehydrogenase E1 component	wt_tgt_total_extract_20180606_No1_R02.1801.1801.2	2	QPNFTEK	1152	1371	447	513	1898	623	1152	1295.37	344.011	464.006	1477.65	582.48	1	1.12445	0.29862	0.402783	1.28268	0.505625
Trypsin	6500000000	SwissProt.Escherichia.coli.K12	P0AFG8	Pyruvate dehydrogenase E1 component	wt_tgt_total_extract_20180605_No2.5193.5193.2	2	VVADAIAK	1223	790	800	753	1088	859	1223	746.42	615.679	681.084	847.041	803.13	1	0.610319	0.503417	0.556896	0.692592	0.656689
Trypsin	6500000000	SwissProt.Escherichia.coli.K12	P0AFG8	Pyruvate dehydrogenase E1 component	wt_tgt_total_extract_20180605_No2.12052.12052.2	2	LVPIIADEAR	588	937	785	812	711	917	588	885.311	604.135	734.449	553.535	857.358	1	1.50563	1.02744	1.24906	0.941386	1.45809
Trypsin	6500000000	SwissProt.Escherichia.coli.K12	P0AFG8	Pyruvate dehydrogenase E1 component	wt_tgt_total_extract_20180605_No2.6199.6199.2	2	FNIDADK	949	976	1028	812	911	1471	949	922.16	791.147	734.449	709.241	1375.33	1	0.971717	0.833664	0.773919	0.747356	1.44924
Trypsin	6500000000	SwissProt.Escherichia.coli.K12	P0AFG8	Pyruvate dehydrogenase E1 component	wt_tgt_total_extract_20180605_No2.5130.5130.2	2	VVADAIAK	535	646	804	671	816	761	535	610.364	618.757	606.916	635.28	711.504	1	1.14087	1.15656	1.13442	1.18744	1.32991
Trypsin	6500000000	SwissProt.Escherichia.coli.K12	P0AFG8	Pyruvate dehydrogenase E1 component	wt_tgt_total_extract_20180605_No2.6135.6135.2	2	FNIDADK	1680	1017	1846	1005	1523	1364	1680	960.898	1420.68	909.017	1185.7	1275.28	1	0.571963	0.845642	0.541081	0.705775	0.759098
Trypsin	6500000000	SwissProt.Escherichia.coli.K12	P0AFG8	Pyruvate dehydrogenase E1 component	wt_tgt_total_extract_20180605_No2.2764.2764.2	2	VVADAIAK	569	1123	1475	907	1269	1028	569	1061.05	1135.16	820.376	987.955	961.138	1	1.86476	1.995	1.44179	1.7363	1.68917
Trypsin	6500000000	SwissProt.Escherichia.coli.K12	P0AFG8	Pyruvate dehydrogenase E1 component	wt_tgt_total_extract_20180606_No2_R02.2229.2229.2	2	VQLLGSGSILR	529	545	748	608	456	273	529	514.935	575.66	549.933	355.01	255.244	1	0.973413	1.0882	1.03957	0.671096	0.482503
Trypsin	6500000000	SwissProt.Escherichia.coli.K12	P0AFG8	Pyruvate dehydrogenase E1 component	wt_tgt_total_extract_20180605_No2.1773.1773.2	2	AFLEGR	681	1659	1802	493	1800	856	681	1567.48	1386.82	445.916	1401.35	800.325	1	2.30174	2.03644	0.654795	2.05779	1.17522
Trypsin	6500000000	SwissProt.Escherichia.coli.K12	P0AFG8	Pyruvate dehydrogenase E1 component	wt_tgt_total_extract_20180605_No2.14079.14079.2	2	VQLLGSGSILR	576	506	1092	386	734	639	576	478.087	840.402	349.135	571.441	597.439	1	0.830012	1.45903	0.606137	0.992085	1.03722
Trypsin	6500000000	SwissProt.Escherichia.coli.K12	P0AFG8	Pyruvate dehydrogenase E1 component	wt_tgt_total_extract_20180606_No1_R02.30950.30950.2	2	AQYLIDQLLAEAR	731	807	1075	262	807	900	731	762.482	827.318	236.978	628.274	841.463	1	1.04307	1.13176	0.324183	0.859472	1.15111
Trypsin	6500000000	SwissProt.Escherichia.coli.K12	P0AFG8	Pyruvate dehydrogenase E1 component	wt_tgt_total_extract_20180605_No2.12231.12231.2	2	LVPIIADEAR	1083	1023	353	508	979	299	1083	966.567	271.668	459.483	762.181	279.553	1	0.89249	0.250848	0.424269	0.703768	0.258128
Trypsin	6500000000	SwissProt.Escherichia.coli.K12	P0AFG8	Pyruvate dehydrogenase E1 component	wt_tgt_total_extract_20180605_No2.2127.2127.2	2	LETIEGSK	1219	1394	1061	1177	1475	1076	1219	1317.1	816.544	1064.59	1148.33	1006.02	1	1.08048	0.669847	0.873331	0.942028	0.82528
Trypsin	6500000000	SwissProt.Escherichia.coli.K12	P0AFG8	Pyruvate dehydrogenase E1 component	wt_tgt_total_extract_20180606_No1_R02.1742.1742.2	2	QPNFTEK	887	722	1494	456	917	961	887	682.171	1149.78	412.449	713.912	898.496	1	0.769077	1.29626	0.464994	0.804861	1.01296
Trypsin	6500000000	SwissProt.Escherichia.coli.K12	P0AFG8	Pyruvate dehydrogenase E1 component	wt_tgt_total_extract_20180605_No1.6875.6875.2	2	VVADAIAK	1208	1366	617	1179	1393	1391	1208	1290.65	474.842	1066.4	1084.49	1300.53	1	1.06842	0.393081	0.882781	0.897758	1.0766
Trypsin	6500000000	SwissProt.Escherichia.coli.K12	P0AFG8	Pyruvate dehydrogenase E1 component	wt_tgt_total_extract_20180606_No2_R02.25051.25051.2	2	AQYLIDQLLAEAR	769	543	1179	1300	781	875	769	513.046	907.357	1175.84	608.032	818.089	1	0.66716	1.17992	1.52905	0.790679	1.06384
Trypsin	6500000000	SwissProt.Escherichia.coli.K12	P0AFG8	Pyruvate dehydrogenase E1 component	wt_tgt_total_extract_20180605_No2.28346.28346.3	3	LIQLMNETVDGDYQTFK	518	1549	1379	690	1181	630	518	1463.55	1061.28	624.101	919.444	589.024	1	2.82539	2.0488	1.20483	1.77499	1.13711
Trypsin	6500000000	SwissProt.Escherichia.coli.K12	P0AFG8	Pyruvate dehydrogenase E1 component	wt_tgt_total_extract_20180605_No2.6324.6324.2	2	EAAEILAK	644	1834	1254	1558	957	1120	644	1732.83	965.076	1409.2	745.053	1047.15	1	2.69073	1.49857	2.1882	1.15691	1.62602
Trypsin	6500000000	SwissProt.Escherichia.coli.K12	P0AFG8	Pyruvate dehydrogenase E1 component	wt_tgt_total_extract_20180605_No2.13822.13822.2	2	WDELLR	860	430	1421	710	641	397	860	406.279	1093.6	642.191	499.038	371.179	1	0.472418	1.27163	0.746734	0.580276	0.431603
Trypsin	6500000000	SwissProt.Escherichia.coli.K12	P0AFG8	Pyruvate dehydrogenase E1 component	wt_tgt_total_extract_20180605_No2.9941.9941.2	2	IYAAFK	1119	1299	1736	791	722	956	1119	1227.34	1336.02	715.455	562.099	893.821	1	1.09682	1.19394	0.63937	0.502322	0.798768
Trypsin	6500000000	SwissProt.Escherichia.coli.K12	P0AFG8	Pyruvate dehydrogenase E1 component	wt_tgt_total_extract_20180606_No1_R02.3931.3931.2	2	EQVAYYK	633	1147	1779	434	579	848	633	1083.73	1369.12	392.551	450.769	792.846	1	1.71205	2.1629	0.620143	0.712115	1.25252
Trypsin	6500000000	SwissProt.Escherichia.coli.K12	P0AFG8	Pyruvate dehydrogenase E1 component	wt_tgt_total_extract_20180605_No2.6243.6243.2	2	EAAEILAK	754	913	1839	956	1060	731	754	862.635	1415.29	864.697	825.242	683.455	1	1.14408	1.87704	1.14681	1.09449	0.906439
Trypsin	6500000000	SwissProt.Escherichia.coli.K12	P0AFG8	Pyruvate dehydrogenase E1 component	wt_tgt_total_extract_20180605_No1.11189.11189.2	2	LVPIIADEAR	655	711	988	371	796	833	655	671.778	760.363	335.567	619.71	778.821	1	1.02562	1.16086	0.512317	0.946122	1.18904
Trypsin	6500000000	SwissProt.Escherichia.coli.K12	P0AFG8	Pyruvate dehydrogenase E1 component	wt_tgt_total_extract_20180605_No1.10584.10584.2	2	EISTTIAFVR	332	351	1076	1065	1187	1005	332	331.637	828.088	963.287	924.115	939.634	1	0.998908	2.49424	2.90147	2.78348	2.83022
Trypsin	6500000000	SwissProt.Escherichia.coli.K12	P0AFG8	Pyruvate dehydrogenase E1 component	wt_tgt_total_extract_20180605_No1.7530.7530.2	2	LTQEQLDNFR	910	1804	537	1348	1695	408	910	1704.48	413.274	1219.26	1319.61	381.463	1	1.87306	0.454148	1.33984	1.45012	0.419191
Trypsin	6500000000	SwissProt.Escherichia.coli.K12	P0AFG8	Pyruvate dehydrogenase E1 component	wt_tgt_total_extract_20180606_No2_R02.1696.1696.2	2	VQLLGSGSILR	546	641	713	613	433	808	546	605.64	548.724	554.455	337.103	755.447	1	1.10923	1.00499	1.01549	0.617406	1.3836
Trypsin	6500000000	SwissProt.Escherichia.coli.K12	P0AFG8	Pyruvate dehydrogenase E1 component	wt_tgt_total_extract_20180605_No2.13927.13927.2	2	WDELLR	1491	276	1461	1094	1194	778	1491	260.775	1124.38	989.517	929.565	727.398	1	0.174899	0.754114	0.66366	0.623451	0.487859
Trypsin	6500000000	SwissProt.Escherichia.coli.K12	P0AFG8	Pyruvate dehydrogenase E1 component	wt_tgt_total_extract_20180606_No1_R02.3814.3814.2	2	EQVAYYK	324	542	1296	1570	732	659	324	512.101	997.4	1420.06	569.884	616.138	1	1.58056	3.07839	4.38289	1.7589	1.90166
Trypsin	6500000000	SwissProt.Escherichia.coli.K12	P0AFG8	Pyruvate dehydrogenase E1 component	wt_tgt_total_extract_20180605_No1.11656.11656.2	2	LVPIIADEAR	499	597	744	629	344	1036	499	564.067	572.581	568.927	267.814	968.618	1	1.13039	1.14746	1.14013	0.536702	1.94112
Trypsin	6500000000	SwissProt.Escherichia.coli.K12	P0AFG8	Pyruvate dehydrogenase E1 component	wt_tgt_total_extract_20180605_No2.12170.12170.2	2	LVPIIADEAR	942	491	1190	458	646	722	942	463.914	915.822	414.258	502.93	675.041	1	0.492478	0.97221	0.439765	0.533896	0.716604
Trypsin	6500000000	SwissProt.Escherichia.coli.K12	P0AFG8	Pyruvate dehydrogenase E1 component	wt_tgt_total_extract_20180605_No2.1182.1182.2	2	EQVAYYK	1263	1102	1336	1173	1598	1111	1263	1041.21	1028.18	1060.97	1244.09	1038.74	1	0.824393	0.81408	0.840041	0.985028	0.822439
Trypsin	6500000000	SwissProt.Escherichia.coli.K12	P0AFG8	Pyruvate dehydrogenase E1 component	wt_tgt_total_extract_20180606_No3_R02.0943.0943.2	2	IYAAFK	554	997	1981	1087	1250	1441	554	942.001	1524.57	983.185	973.162	1347.28	1	1.70036	2.75194	1.7747	1.75661	2.43191
[truncated: 9,232 more rows]

## Sheet: sumpep
enzyme	totalIntensity	database	accession_number	entry_name	filename	parent_charge	sequence	WT_1	WT_2	WT_3	TGT_1	TGT_2	TGT_3	UniPep	TotPep
[truncated: 14,061 more rows]

[truncated: 4 more sheets: sumprot, summary, summary - FINAL, Uniprot ID to Gene name_log2FC]
