# Supplementary material for: The absence of the queuosine tRNA modification leads to pleiotropic phenotypes revealing perturbations of metal and oxidative stress homeostasis in Escherichia coli K12
Source: Metallomics. 2022 Sep 9;14(9):mfac065. doi: 10.1093/mtomcs/mfac065 (PMC9508795; doi:10.1093/mtomcs/mfac065)
Supplement: mfac065_Supplemental_Files [file mfac065_supplemental_files.zip › Supplemental_file_5._Comparison_Transcriptomics_to_Proteomics.xlsx]

## Sheet: Sheet1
			Transcriptomics	Proteomics
Gene	Product	GO terms (biological process)	log2(tgt_LB/WT_LB)	log2(tgt_LB/WT_LB)
queD	6-carboxy-5,6,7,8-tetrahydropterin synthase	queuosine biosynthetic process	-0.169916	1.15052
ddlA	DALADALALIGA-MONOMER	cell wall organization // "regulation of cell shape" // "peptidoglycan biosynthetic process"	0.474458	1.13427
sixA	G7211-MONOMER	protein dephosphorylation // "dephosphorylation" // "cellular protein modification process"	0.473152	1.08637
ycbZ	putative ATP-dependent protease	chaperone-mediated protein complex assembly // "misfolded or incompletely synthesized protein catabolic process" // "protein catabolic process" // "proteolysis"	0.0533648	1.05551
fadE	ACYLCOADEHYDROG-MONOMER	lipid homeostasis // "fatty acid beta-oxidation using acyl-CoA dehydrogenase" // "metabolic process" // "fatty acid beta-oxidation" // "oxidation-reduction process" // "fatty acid metabolic process" // "lipid metabolic process"	0.792312	1.00088
gspD	putative protein secretion protein for export	protein secretion by the type II secretion system // "protein secretion" // "protein transport" // "transport"	-0.652608	1.0003
yhjJ	predicted zinc-dependent peptidase	protein processing // "proteolysis"	0.372976	0.979302
yidZ	putative transcriptional regulator LysR-type	regulation of transcription, DNA-templated // "transcription, DNA-templated"	-0.0406944	0.943826
cyoA	cytochrome <i>bo</i> terminal oxidase subunit II	aerobic respiration // "electron transport coupled proton transport" // "oxidation-reduction process" // "electron transport chain" // "aerobic electron transport chain"	1.14627	0.838599
rluC	23S rRNA pseudouridine synthase	RNA modification // "rRNA processing" // "pseudouridine synthesis" // "enzyme-directed rRNA pseudouridine synthesis"	0.384967	0.830196
sbcB	exonuclease I, 3' --> 5' specific; deoxyribophosphodiesterase	DNA catabolic process, exonucleolytic // "RNA phosphodiester bond hydrolysis, exonucleolytic" // "cellular response to DNA damage stimulus" // "DNA repair" // "DNA catabolic process"	-0.142118	0.808677
yeiG	<i>S</i>-formylglutathione hydrolase / <i>S</i>-lactoylglutathione hydrolase	protein homotetramerization // "methylglyoxal catabolic process to D-lactate via S-lactoyl-glutathione" // "formaldehyde catabolic process"	0.496616	0.808065
ecpA	<i>E. coli</i> common pilus - major subunit; cryptic		-0.492583	0.781689
polB	DNA polymerase II	nucleic acid phosphodiester bond hydrolysis // "DNA biosynthetic process" // "cellular response to DNA damage stimulus" // "DNA repair" // "DNA replication proofreading" // "SOS response" // "DNA-dependent DNA replication"	-0.0869917	0.769993
yjbI	conserved protein		-0.733787	0.761439
tynA	copper-containing amine oxidase	amine metabolic process // "L-phenylalanine catabolic process" // "phenylethylamine catabolic process" // "oxidation-reduction process"	-0.475349	0.753144
ldhA	D-lactate dehydrogenase - fermentative	oxidation-reduction process // "metabolic process" // "mixed acid fermentation" // "response to heat"	0.909485	0.733155
tdcA	TdcA DNA-binding transcriptional activator	regulation of transcription, DNA-templated // "transcription, DNA-templated" // "L-threonine catabolic process to propionate" // "positive regulation of transcription, DNA-templated"	-3.38403	0.726752
miaB	isopentenyl-adenosine A37 tRNA methylthiolase	tRNA methylthiolation // "macromolecule modification" // "RNA modification" // "tRNA modification" // "tRNA processing" // "tRNA methylation"	0.258777	0.726089
alkB	AlkB repair system for alkylated DNA and RNA	oxidation-reduction process // "cellular response to DNA damage stimulus" // "DNA demethylation" // "oxidative demethylation" // "RNA repair" // "oxidative single-stranded RNA demethylation" // "oxidative single-stranded DNA demethylation" // "DNA dealkylation involved in DNA repair" // "DNA repair"	-0.271342	0.717256
gcvT	GCVT-MONOMER	methylation // "glycine catabolic process" // "glycine decarboxylation via glycine cleavage system" // "10-formyltetrahydrofolate biosynthetic process"	0.0452926	0.713721
hemB	porphobilinogen synthase	tetrapyrrole biosynthetic process // "metabolic process" // "porphyrin-containing compound biosynthetic process" // "protoporphyrinogen IX biosynthetic process" // "heme biosynthetic process"	0.143422	0.700126
tsr	TSR-MONOMER	cell motility // "response to amino acid" // "signal transduction" // "chemotaxis"	0.414662	0.684581
yeiP	predicted dehydrogenase, NAD-dependent	peptide biosynthetic process // "translational elongation"	0.0877741	0.678203
parC	topoisomerase IV subunit A	DNA unwinding involved in DNA replication // "DNA metabolic process" // "plasmid partitioning" // "sister chromatid cohesion" // "chromosome segregation" // "DNA topological change"	0.437432	0.677469
gshA	&gamma;-glutamate-cysteine ligase	cellular response to arsenic-containing substance // "cellular response to mercury ion" // "hyperosmotic response" // "glutathione biosynthetic process"	0.13216	0.675739
lrp	Lrp transcriptional dual regulator	transcription, DNA-templated // "response to leucine" // "regulation of transcription, DNA-templated" // "leucine biosynthetic process"	0.0743856	0.672941
yjiY	inner membrane protein - predicted transporter	transmembrane transport // "cellular response to nutrient levels" // "cellular response to starvation" // "cellular response to DNA damage stimulus"	0.319935	0.665351
yfgI	conserved protein, involved in DNA damage response	cellular response to DNA damage stimulus	-0.550036	0.643102
casC	Cascade subunit C	defense response to virus	-0.756213	0.641172
ybaQ	predicted DNA-binding transcriptional regulator	regulation of transcription, DNA-templated // "transcription, DNA-templated"	-0.339924	0.626776
waaH	EG11266-MONOMER	metabolic process // "cellular response to phosphate starvation"	-0.198409	0.62161
yfcE	phosphodiesterase	metabolic process	0.091498	0.619614
arcB	ArcB sensory histidine kinase - his292 phosphorylated // "ArcB sensory histidine kinase - asp576 phosphorylated" // "ArcB sensory histidine kinase - his717 phosphorylated" // "ArcB sensory histidine kinase"	signal transduction by protein phosphorylation // "peptidyl-histidine phosphorylation" // "phosphorylation" // "signal transduction" // "regulation of transcription, DNA-templated" // "transcription, DNA-templated" // "protein autophosphorylation" // "phosphorelay signal transduction system"	-0.182984	0.604591
yfcD	predicted Nudix hydrolase	metabolic process	0.0376089	0.6042
nuoB	NADH:ubiquinone oxidoreductase, chain B	oxidation-reduction process // "transport" // "electron transport coupled proton transport" // "aerobic respiration"	0.41533	0.601268
potA	putrescine / spermidine ABC transporter - ATP binding subunit	spermidine transmembrane transport // "polyamine transmembrane transport" // "transmembrane transport" // "putrescine transport" // "metabolic process" // "polyamine transport" // "transport"	-0.215943	0.591648
acpP	<i>cis</i>-&Delta;<sup>5</sup>-dodecenoyl-ACP // "<i>trans</i>-&Delta;<sup>3</sup>-cis-&Delta;<sup>5</sup>-dodecenoyl-ACP" // "succinyl-ACP" // "<i>cis</i>-&Delta;<SUP>3</SUP>-decenoyl-ACP" // "3-oxo-<i>cis</i>-&Delta;<sup>5</sup>-dodecenoyl-ACP" // "(3<i>R</i>)-hydroxy <i>cis</i> &Delta;<sup>5</sup>-dodecenoyl-ACP" // "(3<i>R</i>)-3-hydroxypalmitoyl-ACP" // "(3<i>R</i>)-3-hydroxybutanoyl-ACP" //…	lipid biosynthetic process // "fatty acid metabolic process" // "lipid metabolic process" // "response to drug" // "lipid A biosynthetic process" // "fatty acid biosynthetic process"	0.128825	0.576477
ispU	undecaprenyl diphosphate synthase	cell wall organization // "cell division" // "peptidoglycan biosynthetic process" // "regulation of cell shape" // "cell cycle" // "polyprenol biosynthetic process" // "Gram-negative-bacterium-type cell wall biogenesis"	0.461587	0.574724
garR	TSA-REDUCT-MONOMER	glyoxylate metabolic process // "oxidation-reduction process" // "D-glucarate catabolic process" // "galactarate catabolic process"	-0.0916126	0.571948
obgE	GTPase involved in chromosome partitioning and ribosome assembly	ribosome biogenesis // "negative regulation of ribosome biogenesis" // "dormancy process" // "metabolic process" // "ribosome assembly" // "chromosome segregation"	0.593921	0.571807
yejE	peptide ABC transporter - membrane subunit	transport // "microcin transport"	0.188929	0.57104
ydbA	Pseudogene reconstruction, autotransporter homolog; interrupted by IS2D and IS30C; reported to be required for swarming phenotype		-0.151526	0.564798
acrB	AcrAB-TolC multidrug efflux pump - permease subunit	drug export // "transport" // "response to drug" // "drug transmembrane transport"	0.219055	0.564666
waaO	UDP-D-glucose:(glucosyl)LPS &alpha;-1,3-glucosyltransferase	lipopolysaccharide core region biosynthetic process // "lipopolysaccharide biosynthetic process"	-0.143137	0.563738
hycE	hydrogenase 3, large subunit	oxidation-reduction process	-0.503763	0.561405
maeA	malate dehydrogenase, NAD-requiring	malate metabolic process // "oxidation-reduction process" // "gluconeogenesis"	-0.0235629	0.557079
mlaF	phospholipid ABC transporter - ATP binding subunit	metabolic process // "transport" // "phospholipid transport"	0.491766	0.547604
menA	DMK-MONOMER	menaquinone biosynthetic process	0.577238	0.54578
crr	Enzyme IIA<sup>Glc</sup>; Crr	carbohydrate transmembrane transport // "regulation of carbohydrate utilization" // "negative regulation of carbohydrate metabolic process" // "phosphorylation" // "carbohydrate transport" // "transport" // "phosphoenolpyruvate-dependent sugar phosphotransferase system"	-0.344098	0.543953
dgoD	GALACTONATE-DEHYDRATASE-MONOMER	metabolic process // "cellular amino acid catabolic process" // "D-galactonate catabolic process"	-0.510539	0.534838
selD	selenide, water dikinase	selenocysteine biosynthetic process // "tRNA seleno-modification" // "phosphorylation"	0.120285	0.53212
ppiB	peptidyl-prolyl <i>cis-trans</i> isomerase B (rotamase B)	protein peptidyl-prolyl isomerization // "protein folding"	-0.00467102	0.529782
ybjP	predicted lipoprotein		-0.585404	0.513379
rpsO	30S ribosomal subunit protein S15	regulation of translation // "translation" // "mRNA polyadenylation"	-0.312761	0.501416
rseB	rseB	regulation of transcription, DNA-templated // "transcription, DNA-templated" // "negative regulation of transcription, DNA-templated"	0.199295	0.496833
manX	mannose PTS permease - ManX subunit	carbohydrate transmembrane transport // "glucose import into cell" // "mannose transport" // "fructose import" // "N-acetylglucosamine transport" // "carbohydrate transport" // "transport" // "phosphorylation" // "phosphoenolpyruvate-dependent sugar phosphotransferase system"	-0.173519	0.49587
yfjW	CP4-57 prophage; predicted inner membrane protein		-0.441148	0.492481
dsdX	DSDX-MONOMER	gluconate transmembrane transport // "cellular response to DNA damage stimulus" // "D-serine transport" // "transport"	0.927143	0.480721
pgi	phosphoglucose isomerase	cellular response to oxidative stress // "gluconeogenesis" // "glycolytic process"	-0.394196	0.48021
bax	conserved protein	metabolic process	0.0695409	0.479498
tamB	translocation and assembly module - TamB subunit	protein secretion	0.217725	0.477803
rsmH	16S rRNA m<sup>4</sup>C1402 methyltransferase	methylation // "rRNA processing" // "rRNA base methylation"	-0.0458066	0.475568
frdC	fumarate reductase membrane protein	bacterial-type flagellum assembly // "cilium or flagellum-dependent cell motility" // "transport" // "anaerobic respiration" // "fermentation"	-0.750869	0.469454
rzpD	DLP12 prophage; predicted murein endopeptidase	viral release from host cell // "proteolysis" // "metabolic process" // "defense response to bacterium" // "cytolysis"	-0.801009	0.467822
yceD	conserved protein		0.09137	0.461019
glpT	GLPT-MONOMER	phosphate ion transmembrane transport // "transmembrane transport" // "glycerol metabolic process" // "glycerol-3-phosphate transport" // "glycerol transport" // "transport"	0.125037	0.456911
hslO	molecular chaperone Hsp33	protein refolding // "response to oxidative stress" // "maintenance of unfolded protein" // "protein folding" // "response to heat"	1.53428	0.451089
ypdA	YbdA sensory histidine kinase - his371 phosphorylated // "YpdA sensory histidine kinase"	peptidyl-histidine phosphorylation // "phosphorylation" // "cell wall organization" // "cellular response to nutrient" // "phosphorelay signal transduction system" // "signal transduction by protein phosphorylation"	-0.673415	0.446126
potD	putrescine / spermidine ABC transporter - periplasmic binding protein	polyamine transmembrane transport // "transport" // "polyamine transport"	0.551682	0.43504
menB	1,4-dihydroxy-2-naphthoyl-CoA synthase	metabolic process // "menaquinone biosynthetic process"	0.426367	0.430047
hdeB	HdeB monomer	response to acidic pH // "cellular response to stress" // "response to pH"	-0.342185	0.428455
pntA	pyridine nucleotide transhydrogenase, &alpha; subunit	oxidation-reduction process // "proton transport" // "NADPH regeneration"	0.676573	0.428269
rne	RNase E	protein homotetramerization // "RNA phosphodiester bond hydrolysis, endonucleolytic" // "RNA phosphodiester bond hydrolysis" // "nucleic acid phosphodiester bond hydrolysis" // "tRNA processing" // "mRNA catabolic process" // "rRNA processing" // "RNA processing" // "rRNA 5'-end processing" // "RNA catabolic process"	-0.144913	0.427101
rpmJ	50S ribosomal subunit protein L36	translation	-0.00960337	0.426718
dauA	C4 dicarboxylate transporter DauA	L-aspartate transmembrane transport // "sulfate transmembrane transport" // "transport" // "aspartate transport" // "succinate transmembrane transport" // "fumarate transport" // "transmembrane transport" // "sulfate transport"	-0.302945	0.426542
hemN	coproporphyrinogen III dehydrogenase	protoporphyrinogen IX biosynthetic process // "porphyrin-containing compound biosynthetic process" // "protoporphyrinogen IX biosynthetic process from glutamate" // "oxidation-reduction process"	0.000778873	0.425829
yhdN	conserved protein		1.51914	0.422746
aroC	chorismate synthase	aromatic amino acid family biosynthetic process // "cellular amino acid biosynthetic process" // "chorismate biosynthetic process"	0.506223	0.419053
mutY	adenine glycosylase; G.C --> T.A transversions	metabolic process // "cellular response to DNA damage stimulus" // "DNA repair" // "base-excision repair"	0.0779879	0.417284
glyA	serine hydroxymethyltransferase	cellular amino acid biosynthetic process // "L-serine metabolic process" // "glycine biosynthetic process" // "glycine metabolic process" // "tetrahydrofolate interconversion" // "glycine catabolic process" // "one-carbon metabolic process" // "L-serine catabolic process" // "glycine biosynthetic process from serine"	0.309378	0.416643
ymfJ	e14 prophage; predicted protein		-0.240046	0.416115
ribA	GTP cyclohydrolase II	riboflavin biosynthetic process	-0.19894	0.407224
mrcB	peptidoglycan glycosyltransferase / peptidoglycan D,D-transpeptidase - MrcB	proteolysis // "cell wall organization" // "metabolic process" // "response to antibiotic" // "regulation of cell shape" // "peptidoglycan biosynthetic process"	0.0853889	0.406117
chiP	chitobiose outer membrane channel	oligosaccharide transport // "transmembrane transport" // "diacetylchitobiose metabolic process" // "polysaccharide transport" // "carbohydrate transport" // "ion transport" // "transport"	-0.402136	0.405605
fmt	10-formyltetrahydrofolate:L-methionyl-tRNA<sup>fMet</sup> <i>N</i>-formyltransferase	methylation // "translational initiation" // "conversion of methionyl-tRNA to N-formyl-methionyl-tRNA" // "biosynthetic process" // "charged-tRNA amino acid modification" // "translation"	0.133636	0.404572
yggW	predicted oxidoreductase	protoporphyrinogen IX biosynthetic process // "oxidation-reduction process" // "porphyrin-containing compound biosynthetic process"	0.377232	0.404229
argF	ornithine carbamoyltransferase chain F	arginine biosynthetic process via ornithine // "urea cycle" // "ornithine metabolic process" // "cellular amino acid metabolic process" // "cellular response to DNA damage stimulus" // "cellular amino acid biosynthetic process" // "arginine biosynthetic process"	0.246402	0.400479
metK	methionine adenosyltransferase	S-adenosylmethionine cycle // "one-carbon metabolic process" // "S-adenosylmethionine biosynthetic process"	0.643584	0.399928
yjfJ	predicted transcriptional regulator effector protein		-0.630745	0.398129
pdxH	pyridoxine 5'-phosphate oxidase / pyridoxamine 5'-phosphate oxidase	vitamin B6 metabolic process // "oxidation-reduction process" // "pyridoxal 5'-phosphate salvage" // "pyridoxine biosynthetic process"	0.351861	0.395328
pitA	metal phosphate:H<sup>+</sup> symporter PitA	tellurite transport // "zinc II ion transmembrane transport" // "proton transport" // "phosphate ion transport" // "transport" // "arsenate ion transmembrane transport" // "phosphate ion transmembrane transport"	-0.00103257	0.392566
rcsC	RcsC sensory histidine kinase - asp875 phosphorylated // "RcsC sensory histidine kinase - his 479 phosphorylated" // "RcsC sensory histidine kinase"	signal transduction by protein phosphorylation // "peptidyl-histidine phosphorylation" // "phosphorylation" // "signal transduction" // "regulation of transcription, DNA-templated" // "protein autophosphorylation" // "single-species biofilm formation" // "cellular response to osmotic stress" // "phosphorelay signal transduction system"	0.256505	0.389589
argD	<i>N</i>-acetylornithine aminotransferase / <i>N</i>-succinyldiaminopimelate aminotransferase	lysine biosynthetic process via diaminopimelate and N-succinyl-2-amino-6-ketopimelate // "arginine biosynthetic process via ornithine" // "cellular amino acid biosynthetic process" // "arginine metabolic process" // "cellular amino acid metabolic process" // "lysine biosynthetic process" // "lysine biosynthetic process via diaminopimelate" // "arginine biosynthetic process"	0.436894	0.388418
ycjV	putative transport protein, ABC family - ATP binding component	metabolic process // "transmembrane transport" // "transport"	-0.383349	0.385957
tdcD	propionate kinase	metabolic process // "organic acid metabolic process" // "L-threonine catabolic process to propionate" // "phosphorylation" // "anaerobic amino acid catabolic process" // "threonine catabolic process"	-1.92164	0.383931
lysU	lysine-tRNA ligase / Ap<sub>4</sub>A synthetase / Ap<sub>3</sub>A synthetase	tRNA aminoacylation for protein translation // "translation" // "lysyl-tRNA aminoacylation"	-0.725264	0.383073
dusB	tRNA-dihydrouridine synthase B	tRNA dihydrouridine synthesis // "tRNA processing" // "oxidation-reduction process"	-0.229765	0.382951
eco	ecotin; serine protease inhibitor	negative regulation of endopeptidase activity // "negative regulation of peptidase activity"	0.186667	0.382621
ppc	phosphoenolpyruvate carboxylase	oxaloacetate metabolic process // "tricarboxylic acid cycle" // "metabolic process" // "carbon fixation"	0.182962	0.38205
tyrB	tyrosine aminotransferase	L-phenylalanine biosynthetic process // "aromatic amino acid family biosynthetic process" // "biosynthetic process" // "cellular amino acid biosynthetic process" // "tyrosine biosynthetic process" // "cellular amino acid metabolic process" // "aspartate biosynthetic process" // "L-phenylalanine biosynthetic process from chorismate via phenylpyruvate" // "tyrosine biosynthetic process from chorism…	0.929251	0.381779
yceH	conserved protein		0.160595	0.380985
yqjD	inner membrane protein associated with the ribosome		-0.401232	0.380229
recE	exonuclease VIII, ds DNA exonuclease, 5' --> 3' specific	DNA metabolic process // "nucleic acid phosphodiester bond hydrolysis" // "metabolic process"	-0.619172	0.375937
cysH	3'-phospho-adenylylsulfate reductase	sulfate assimilation, phosphoadenylyl sulfate reduction by phosphoadenylyl-sulfate reductase (thioredoxin) // "cysteine biosynthetic process" // "methionine biosynthetic process" // "metabolic process" // "hydrogen sulfide biosynthetic process" // "oxidation-reduction process" // "sulfur compound metabolic process"	-0.252667	0.37201
pssA	phosphatidylserine synthase	lipid metabolic process // "phospholipid biosynthetic process"	-0.15167	0.37106
ldtB	L,D-transpeptidase YbiS	cell wall organization // "proteolysis" // "peptidoglycan biosynthetic process" // "regulation of cell shape" // "Gram-negative-bacterium-type cell wall biogenesis" // "peptidoglycan-protein cross-linking"	0.102828	0.371031
yfeD	predicted DNA-binding transcriptional regulator	regulation of transcription, DNA-templated	-0.465235	0.368963
fliC	flagellar biosynthesis; flagellin, filament structural protein	bacterial-type flagellum-dependent cell motility	-0.397538	0.365838
yjgA	putative alpha-helix protein		-0.0259994	0.363269
fabG	3-oxoacyl-[acyl-carrier-protein] reductase subunit	metabolic process // "fatty acid metabolic process" // "lipid metabolic process" // "fatty acid elongation" // "biotin biosynthetic process" // "oxidation-reduction process" // "lipid biosynthetic process" // "fatty acid biosynthetic process"	0.126568	0.355636
cvrA	predicted K<sup>+</sup>:H<sup>+</sup> antiporter	transmembrane transport // "cation transport" // "hydrogen ion transmembrane transport" // "potassium ion transmembrane transport" // "oxidation-reduction process" // "ion transport" // "regulation of potassium ion transport" // "potassium ion transport" // "cell volume homeostasis" // "transport"	-0.107474	0.349857
cspC	stress protein, member of the CspA family	transcription antitermination // "regulation of transcription, DNA-templated" // "transcription, DNA-templated" // "negative regulation of DNA-templated transcription, termination"	0.38375	0.347051
rpmG	50S ribosomal subunit protein L33	response to antibiotic // "translation"	0.366083	0.346506
metN	L-methionine / D-methionine ABC transporter - ATP binding subunit	transmembrane transport // "methionine transport" // "metabolic process" // "amino acid transmembrane transport" // "D-methionine transport" // "amino acid transport" // "transport"	0.606702	0.343029
yafK	conserved protein	cell wall organization // "peptidoglycan biosynthetic process" // "regulation of cell shape"	-0.177481	0.341286
yajC	YajC		-0.694271	0.34012
yihM	conserved protein		-0.0274205	0.339984
arfB	peptidyl-tRNA hydrolase, ribosome rescue factor	regulation of translation // "translational termination" // "rescue of stalled ribosome"	-0.151163	0.339875
murE	UDP-NACMURALGLDAPLIG-MONOMER	cell wall organization // "biosynthetic process" // "cell division" // "regulation of cell shape" // "cell cycle" // "peptidoglycan biosynthetic process"	0.691541	0.336631
fixC	flavoprotein (electron transport), possibly involved in anaerobic carnitine metabolism	carnitine metabolic process // "oxidation-reduction process"	-0.537247	0.336176
oppF	murein tripeptide ABC transporter / peptide ABC transporter - putative ATP binding subunit	metabolic process // "peptide transport" // "transport" // "protein transport"	0.420596	0.332381
yggN	predicted protein	biofilm formation	0.126899	0.330219
cdd	cytidine deaminase	deoxycytidine catabolic process // "cytidine deamination" // "nucleobase-containing small molecule interconversion"	0.371955	0.326329
fabB	&beta;-ketoacyl-ACP synthase I	lipid biosynthetic process // "metabolic process" // "fatty acid metabolic process" // "lipid metabolic process" // "fatty acid biosynthetic process"	1.1866	0.32291
tfaQ	Qin prophage; predicted tail fibre assembly protein		-0.740316	0.322309
ygiN	quinol monooxygenase	response to acidic pH // "oxidation-reduction process"	-0.272965	0.322059
prs	PRPPSYN-MONOMER	nucleoside metabolic process // "cellular biosynthetic process" // "ribonucleoside monophosphate biosynthetic process" // "5-phosphoribose 1-diphosphate biosynthetic process" // "phosphorylation" // "nucleotide biosynthetic process"	0.099783	0.321433
pabC	aminodeoxychorismate lyase	valine biosynthetic process // "leucine biosynthetic process" // "aspartate biosynthetic process" // "metabolic process" // "tetrahydrofolate biosynthetic process" // "folic acid biosynthetic process"	0.318536	0.320918
putA	fused PutA transcriptional repressor / proline dehydrogenase / 1-pyrroline-5-carboxylate dehydrogenase	negative regulation of transcription, DNA-templated // "metabolic process" // "proline metabolic process" // "proline biosynthetic process" // "regulation of transcription, DNA-templated" // "proline catabolic process to glutamate" // "oxidation-reduction process" // "transcription, DNA-templated"	0.721091	0.32067
ybiX	conserved protein	cellular response to DNA damage stimulus // "cellular iron ion homeostasis" // "oxidation-reduction process"	-0.550909	0.320147
proX	glycine betaine / proline ABC transporter - periplasmic binding protein	amino acid transport // "transport"	0.714848	0.314085
intE	e14 prophage; predicted integrase	establishment of integrated proviral latency // "viral entry into host cell" // "DNA integration" // "DNA recombination"	-0.576765	0.313103
nfsB	NAD(P)H nitroreductase NfsB	2,4,6-trinitrotoluene catabolic process // "oxidation-reduction process"	0.0586027	0.311348
lysC	aspartate kinase III	lysine biosynthetic process // "cellular amino acid biosynthetic process" // "metabolic process" // "phosphorylation" // "lysine biosynthetic process via diaminopimelate" // "homoserine biosynthetic process"	-0.107168	0.310966
purL	FGAMSYN-MONOMER	ribonucleoside monophosphate biosynthetic process // "'de novo' IMP biosynthetic process" // "glutamine metabolic process" // "purine nucleotide biosynthetic process"	-0.0867124	0.310145
hrpA	ATP-dependent helicase	RNA modification // "mRNA processing"	-0.100384	0.30869
fabI	enoyl-[acyl-carrier-protein] reductase subunit	fatty acid biosynthetic process // "fatty acid metabolic process" // "lipid metabolic process" // "biotin biosynthetic process" // "fatty acid elongation" // "protein homotetramerization" // "oxidation-reduction process" // "response to antibiotic" // "lipid biosynthetic process"	0.160398	0.304112
aspS	aspartate-tRNA ligase	tRNA aminoacylation for protein translation // "translation" // "aspartyl-tRNA aminoacylation"	0.257171	0.302614
glyS	glycine-tRNA ligase, &beta; subunit	glycyl-tRNA aminoacylation // "arginyl-tRNA aminoacylation" // "translation"	0.356349	0.301894
srlB	sorbitol PTS permease - SrlB subunit	carbohydrate transmembrane transport // "phosphorylation" // "carbohydrate transport" // "transport" // "phosphoenolpyruvate-dependent sugar phosphotransferase system"	-0.249868	0.300869
murA	UDP-<i>N</i>-acetylglucosamine enolpyruvoyl transferase	cell wall organization // "UDP-N-acetylgalactosamine biosynthetic process" // "cell division" // "regulation of cell shape" // "cell cycle" // "peptidoglycan biosynthetic process"	0.727191	0.300343
ydiJ	predicted FAD-linked oxidoreductase	oxidation-reduction process	0.250277	0.299985
yfbS	putative transport protein	anion transmembrane transport // "cation transmembrane transport" // "transmembrane transport" // "potassium ion transport" // "transport"	-1.18353	0.297933
puuA	glutamate-putrescine ligase	nitrogen compound metabolic process // "glutamine biosynthetic process" // "putrescine catabolic process"	1.66747	0.296913
ybgQ	predicted outer membrane usher protein	transmembrane transport // "pilus assembly" // "transport"	-0.801876	0.296626
rpsH	30S ribosomal subunit protein S8	regulation of translation // "translation" // "regulation of mRNA stability"	0.179368	0.296539
mpl	EG12440-MONOMER	biosynthetic process // "peptidoglycan turnover" // "cell division" // "peptidoglycan biosynthetic process" // "regulation of cell shape" // "cell cycle" // "cell wall organization" // "peptidoglycan metabolic process"	0.398748	0.291925
iscX	regulator of iron-sulfur cluster assembly	negative regulation of catalytic activity // "iron-sulfur cluster assembly"	1.02858	0.290498
nirB	nitrite reductase, large subunit	oxidation-reduction process // "nitrate assimilation" // "anaerobic respiration"	-4.00186	0.29026
tyrS	tyrosine-tRNA ligase	tyrosyl-tRNA aminoacylation // "tRNA aminoacylation for protein translation" // "translation"	0.683514	0.284303
exuR	ExuR DNA-binding transcriptional repressor	regulation of transcription, DNA-templated // "transcription, DNA-templated" // "negative regulation of transcription, DNA-templated"	-0.501368	0.284243
yedR	predicted inner membrane protein		-0.540149	0.281621
yiiF	conserved protein		0.0933804	0.281159
cysP	sulfate / thiosulfate ABC transporter - periplasmic binding protein CysP	sulfate transmembrane transport // "sulfate transport" // "transport" // "sulfur compound metabolic process"	-0.440401	0.281128
iscU	scaffold protein for iron-sulfur cluster assembly	protein maturation by iron-sulfur cluster transfer // "[2Fe-2S] cluster assembly" // "cellular iron ion homeostasis" // "iron-sulfur cluster assembly"	1.75224	0.279648
grpE	nucleotide exchange factor	chaperone cofactor-dependent protein refolding // "regulation of catalytic activity" // "protein folding" // "protein unfolding" // "response to heat"	0.993114	0.278455
dapA	4-hydroxy-tetrahydrodipicolinate synthase	lysine biosynthetic process via diaminopimelate // "lysine biosynthetic process" // "cellular amino acid biosynthetic process" // "metabolic process" // "diaminopimelate biosynthetic process"	0.0923486	0.277987
livF	branched chain amino acid / phenylalanine ABC transporter - ATP binding subunit	L-alpha-amino acid transmembrane transport // "L-amino acid transport" // "neutral amino acid transport" // "branched-chain amino acid transport" // "phenylalanine transport" // "leucine import across plasma membrane" // "L-valine transmembrane transport" // "isoleucine transmembrane transport" // "metabolic process" // "amino acid transport" // "transport"	0.680932	0.276247
mngR	MngR DNA-binding transcriptional repressor	response to heat // "regulation of transcription, DNA-templated" // "transcription, DNA-templated" // "negative regulation of transcription, DNA-templated"	-0.155292	0.274929
ybdG	mechanosensitive channel of miniconductance YbdG	ion transmembrane transport // "transmembrane transport" // "response to osmotic stress" // "transport" // "ion transport" // "cellular response to osmotic stress"	0.265435	0.274556
rplV	50S ribosomal subunit protein L22	translation // "response to antibiotic"	0.101407	0.273606
frmA	formaldehyde dehydrogenase	ethanol oxidation // "formaldehyde catabolic process" // "oxidation-reduction process"	0.307456	0.273428
lysS	lysine-tRNA ligase, constitutive	lysyl-tRNA aminoacylation // "tRNA aminoacylation for protein translation" // "translation"	0.533005	0.271607
ybiU	predicted protein		0.186986	0.271173
malM	maltose regulon periplasmic protein	carbohydrate transport // "transport"	0.433494	0.270836
rseP	intramembrane zinc metalloprotease, signal peptide peptidase	positive regulation of transcription, DNA-templated // "response to stress" // "proteolysis"	0.482879	0.268265
hsdM	host modification; DNA methylase M	DNA methylation on adenine // "DNA methylation" // "methylation" // "DNA restriction-modification system"	0.387873	0.267424
proB	glutamate 5-kinase	cellular amino acid biosynthetic process // "L-proline biosynthetic process" // "phosphorylation" // "proline biosynthetic process"	-0.0177045	0.262455
gnsA	predicted regulator of phosphatidylethanolamine synthesis		0.17456	0.262039
yddW	predicted lipoprotein	carbohydrate metabolic process	-0.0704686	0.260099
sufD	SufD component of SufBCD Fe-S cluster scaffold complex	response to oxidative stress // "iron-sulfur cluster assembly"	-0.835874	0.259334
eutB	ethanolamine ammonia-lyase, &alpha; subunit	cellular amino acid metabolic process // "ethanolamine catabolic process"	0.102206	0.257131
ettA	energy-dependent translational throttle protein	regulation of translation // "translation" // "negative regulation of translational elongation"	0.333591	0.256289
rpoD	RNA polymerase, sigma 70 (sigma D) factor	regulation of gene expression // "transcription initiation from bacterial-type RNA polymerase promoter" // "DNA-templated transcription, initiation" // "response to heat" // "regulation of transcription, DNA-templated" // "transcription, DNA-templated"	1.30661	0.255341
yojI	microcin J25 efflux protein, putative ABC superfamily: membrane component / ATP-binding component	metabolic process // "peptide transport" // "transport" // "transmembrane transport" // "microcin transport" // "response to antibiotic"	0.17265	0.253946
gltX	glutamate-tRNA ligase	tRNA aminoacylation // "tRNA aminoacylation for protein translation" // "glutamyl-tRNA aminoacylation" // "translation" // "porphyrin-containing compound biosynthetic process"	0.244219	0.253905
secB	SecB chaperone	protein tetramerization // "protein transport by the Sec complex" // "protein transport" // "protein targeting" // "protein localization" // "chaperone-mediated protein folding" // "chaperone-mediated protein transport" // "transport" // "protein folding"	0.251043	0.249463
yajG	predicted lipoprotein		0.0916029	0.245878
pta	phosphate acetyltransferase / phosphate propionyltransferase	acetate metabolic process // "metabolic process" // "acetyl-CoA biosynthetic process" // "acetyl-CoA biosynthetic process from acetate" // "acetate biosynthetic process" // "L-threonine catabolic process to propionate" // "acetate catabolic process"	0.0144805	0.245422
kdgR	KdgR DNA-binding transcriptional repressor	regulation of transcription, DNA-templated // "transcription, DNA-templated" // "negative regulation of transcription, DNA-templated"	0.37165	0.243429
yfdR	CPS-53 (KpLE1) prophage; deoxyribonucleoside 5'-monophosphate phosphatase	dephosphorylation	-0.669221	0.243371
gspC	putative protein secretion protein for export	protein secretion by the type II secretion system // "protein transport" // "transport"	-0.642022	0.241697
fabR	FabR DNA-binding transcriptional repressor	regulation of transcription, DNA-templated // "transcription, DNA-templated" // "negative regulation of fatty acid biosynthetic process" // "fatty acid metabolic process" // "lipid metabolic process" // "negative regulation of transcription, DNA-templated" // "fatty acid biosynthetic process"	-0.0543469	0.240347
yggX	protein that protects iron-sulfur proteins against oxidative damage	cellular response to oxidative stress	-0.17583	0.239445
yehX	glycine betaine ABC transporter - putative ATP binding subunit	amino acid transport // "glycine betaine transport" // "metabolic process" // "transport"	-0.133394	0.238699
skp	periplasmic chaperone	protein maturation by protein folding // "protein folding" // "chaperone-mediated protein folding" // "protein insertion into membrane from inner side" // "Gram-negative-bacterium-type cell outer membrane assembly" // "protein stabilization"	0.0606226	0.238312
yaiC	diguanylate cyclase	metabolic process	-0.357928	0.237221
leuS	leucine-tRNA ligase	regulation of translational fidelity // "tRNA aminoacylation for protein translation" // "translation" // "leucyl-tRNA aminoacylation"	0.347856	0.235883
ycbF	predicted periplasmic pilin chaperone	chaperone-mediated protein folding // "cell wall organization" // "pilus organization"	-0.538366	0.233474
rpoZ	RNA polymerase, &omega; subunit	protein complex assembly // "transcription, DNA-templated"	0.238374	0.233037
gph	GPH-MONOMER	metabolic process // "glycolate biosynthetic process" // "dephosphorylation" // "carbohydrate metabolic process" // "DNA repair"	0.459752	0.230449
xseB	exonuclease VII, small subunit	DNA catabolic process // "nucleic acid phosphodiester bond hydrolysis"	-0.238511	0.229928
rhlB	RhlB, ATP-dependent RNA helicase of the RNA degradosome	RNA secondary structure unwinding // "RNA catabolic process"	0.108324	0.229114
sspA	stringent starvation protein A	glutathione metabolic process // "response to starvation" // "positive regulation of transcription, DNA-templated" // "response to stress"	0.0668757	0.228198
cheW	CheW	establishment of localization in cell // "signal transduction" // "chemotaxis"	-0.182094	0.226588
prfB	peptide chain release factor RF2	translation // "translational termination"	0.201779	0.223729
def	peptide deformylase	co-translational protein modification // "N-terminal protein amino acid modification" // "translation"	-0.254514	0.223686
osmC	osmotically inducible peroxiredoxin	cellular oxidant detoxification // "hyperosmotic response" // "response to hydroperoxide" // "response to oxidative stress" // "oxidation-reduction process"	-0.482065	0.223642
yccE	predicted protein		-0.702196	0.223492
frdA	fumarate reductase flavoprotein	oxidation-reduction process // "bacterial-type flagellum assembly" // "cellular response to DNA damage stimulus" // "electron transport chain" // "cilium or flagellum-dependent cell motility" // "anaerobic respiration" // "fermentation"	-0.75835	0.223195
ileS	isoleucine-tRNA ligase	regulation of translational fidelity // "isoleucyl-tRNA aminoacylation" // "tRNA aminoacylation for protein translation" // "response to antibiotic" // "translation"	0.416185	0.219322
yghQ	predicted inner membrane protein	polysaccharide biosynthetic process	-0.795926	0.217011
sodA	superoxide dismutase (Mn)	response to acidic pH // "response to oxidative stress" // "response to heat" // "cellular response to selenium ion" // "removal of superoxide radicals" // "oxidation-reduction process" // "superoxide metabolic process"	0.103371	0.214462
rpsQ	30S ribosomal subunit protein S17	translation // "response to antibiotic"	-0.0515691	0.214331
stpA	H-NS-like DNA-binding transcriptional repressor with RNA chaperone activity	transcription, DNA-templated // "regulation of transcription, DNA-templated"	-0.446828	0.213741
idnD	IDONDEHYD-MONOMER	oxidation-reduction process // "D-gluconate metabolic process" // "L-idonate catabolic process"	-0.274186	0.211578
glpB	anaerobic glycerol-3-phosphate dehydrogenase subunit B	glycerol-3-phosphate metabolic process // "glycerol-3-phosphate catabolic process" // "anaerobic respiration" // "glycerol catabolic process" // "oxidation-reduction process"	-0.640735	0.211043
yfiF	predicted methyltransferase	enzyme-directed rRNA 2'-O-methylation // "RNA processing" // "methylation"	-0.00581798	0.210575
hybD	predicted maturation peptidase for hydrogenase 2	cellular protein modification process // "positive regulation of catalytic activity" // "proteolysis" // "protein processing"	-0.013185	0.209753
yeaK	mischarged aminoacyl-tRNA deacylase	positive regulation of translational fidelity	-0.236936	0.209629
yebZ	predicted inner membrane protein		0.438306	0.209568
nanA	<i>N</i>-acetylneuraminate lyase	metabolic process // "carbohydrate metabolic process" // "N-acetylneuraminate catabolic process"	-1.34861	0.208698
pppA	prepilin peptidase	proteolysis	-0.403759	0.208475
rplW	50S ribosomal subunit protein L23	ribosomal large subunit assembly // "translation"	-0.12345	0.208471
narG	nitrate reductase A, &alpha; subunit	oxidation-reduction process // "nitrate metabolic process" // "nitrate assimilation" // "anaerobic respiration"	-4.27846	0.2083
mdtP	multidrug efflux pump - predicted outer membrane factor	sulfathiazole transmembrane transport // "transport" // "sulfathiazole transport" // "response to antibiotic"	-0.868962	0.206112
tauA	taurine ABC transporter - periplasmic binding protein	cellular response to sulfate starvation // "taurine transport" // "transport"	-0.460063	0.205733
htpG	molecular chaperone, HSP90 family	response to stress // "cellular response to DNA damage stimulus" // "response to heat" // "protein folding"	0.892091	0.200766
yajQ	nucleotide binding protein	cellular response to DNA damage stimulus	-0.404626	0.200476
sdhA	succinate:quinone oxidoreductase, FAD binding protein	oxidation-reduction process // "electron transport chain" // "tricarboxylic acid cycle" // "aerobic respiration"	1.26524	0.199393
yejA	peptide ABC transporter - periplasmic binding protein	transmembrane transport // "microcin transport"	-0.286762	0.198741
yqjH	ferric reductase, NADPH-dependent	oxidation-reduction process // "iron assimilation" // "cellular response to nickel ion"	-0.772023	0.198442
gabD	succinate-semialdehyde dehydrogenase (NADP<sup>+</sup>)	metabolic process // "nitrogen compound metabolic process" // "oxidation-reduction process" // "gamma-aminobutyric acid catabolic process"	-0.157731	0.198103
yhhZ	conserved protein	nucleic acid phosphodiester bond hydrolysis	-0.908215	0.198006
pyrF	orotidine-5'-phosphate decarboxylase	metabolic process // "'de novo' UMP biosynthetic process" // "'de novo' pyrimidine nucleobase biosynthetic process" // "pyrimidine nucleotide biosynthetic process" // "nucleobase-containing small molecule interconversion"	0.487415	0.197209
rnd	RNase D	RNA phosphodiester bond hydrolysis, exonucleolytic // "RNA phosphodiester bond hydrolysis" // "nucleic acid phosphodiester bond hydrolysis" // "cellular metabolic process" // "nucleobase-containing compound metabolic process" // "tRNA 3'-end processing" // "tRNA processing"	0.160631	0.197144
ridA	enamine/imine deaminase, redox regulated chaperone	response to toxic substance // "isoleucine biosynthetic process" // "branched-chain amino acid biosynthetic process" // "cellular amino acid biosynthetic process"	-0.278256	0.196949
pmbA	protease involved in Microcin B17 maturation and in sensitivity to the DNA gyrase inhibitor LetD	proteolysis	0.228953	0.195367
purA	adenylosuccinate synthetase	IMP metabolic process // "'de novo' AMP biosynthetic process" // "cellular response to DNA damage stimulus" // "adenosine biosynthetic process" // "nucleobase-containing small molecule interconversion" // "purine nucleotide biosynthetic process"	-0.018797	0.193665
cyaA	ADENYLATECYC-MONOMER	cAMP biosynthetic process	-0.313584	0.192706
wecE	dTDP-4-dehydro-6-deoxy-D-glucose transaminase	enterobacterial common antigen biosynthetic process	0.166854	0.192112
prfA	peptide chain release factor RF1	translational termination // "translation"	-0.249411	0.190117
yjiN	hypothetical protein		-0.292689	0.189893
yiaF	conserved protein		0.0918338	0.189697
can	carbonic anhydrase 2	metabolic process // "carbon utilization"	0.802814	0.189511
kdgK	2-keto-3-deoxygluconokinase	carbohydrate phosphorylation // "carbohydrate metabolic process" // "cellular response to DNA damage stimulus" // "phosphorylation" // "D-galacturonate catabolic process" // "D-glucuronate catabolic process"	-0.0240677	0.189057
pepN	aminopeptidase N	peptide catabolic process // "proteolysis"	0.77682	0.188578
apt	adenine phosphoribosyltransferase	nucleoside metabolic process // "AMP salvage" // "adenine salvage" // "purine ribonucleoside salvage"	0.0672245	0.188368
era	GTP-binding protein	ribosomal small subunit assembly // "ribosome biogenesis" // "ribosomal small subunit biogenesis" // "protein phosphorylation"	0.0554079	0.188173
nusG	transcription termination factor NusG	DNA-templated transcription, elongation // "regulation of transcription, DNA-templated" // "transcription, DNA-templated" // "regulation of DNA-templated transcription, elongation" // "transcription antitermination" // "DNA-templated transcription, termination"	0.262404	0.187222
yheU	conserved protein		0.48268	0.186971
guaB	IMP dehydrogenase	oxidation-reduction process // "GMP biosynthetic process" // "purine nucleotide biosynthetic process"	0.0727856	0.186614
artI	periplasmic binding protein ArtI	ionotropic glutamate receptor signaling pathway // "amino acid transport" // "transport"	-0.441348	0.185203
gadA	glutamate decarboxylase A subunit	carboxylic acid metabolic process // "glutamate metabolic process" // "intracellular pH elevation"	-0.584425	0.18409
rpmC	50S ribosomal subunit protein L29	translation	0.0894568	0.183387
gatY	tagatose-1,6-bisphosphate aldolase 2 subunit GatY	galactitol catabolic process // "carbohydrate metabolic process" // "D-tagatose 6-phosphate catabolic process" // "galactitol metabolic process"	0.0913079	0.182629
ilvA	threonine deaminase	cellular amino acid biosynthetic process // "metabolic process" // "cellular amino acid metabolic process" // "threonine metabolic process" // "branched-chain amino acid biosynthetic process" // "isoleucine biosynthetic process"	0.370767	0.182539
sppA	protease IV, a signal peptide peptidase	signal peptide processing // "proteolysis"	0.18418	0.181516
treC	TRE6PHYDRO-MONOMER	metabolic process // "carbohydrate metabolic process" // "cellular response to DNA damage stimulus" // "trehalose catabolic process"	0.06538	0.179229
rpsF	30S ribosomal subunit protein S6	translation	-0.40061	0.178984
deoC	DEOXYRIBOSE-P-ALD-MONOMER	carbohydrate catabolic process // "deoxyribose phosphate catabolic process" // "cellular response to DNA damage stimulus" // "deoxyribonucleotide catabolic process" // "nucleobase-containing small molecule interconversion"	-0.163298	0.178016
ftsH	ATP-dependent zinc metalloprotease FtsH	protein catabolic process // "proteolysis"	0.918537	0.176754
yhdX	putative transport protein, ABC superfamily - ATP-binding component	amino acid transport // "transport"	-0.562892	0.176338
rplK	50S ribosomal subunit protein L11	ribosomal large subunit assembly // "translation" // "stringent response" // "translational termination"	-0.337191	0.176043
crfC	clamp-binding sister replication fork colocalization protein	chromosome segregation // "DNA replication"	-0.476755	0.17552
efp	protein chain elongation factor EF-P, &beta;-lysyl-Lys34 // "protein chain elongation factor EF-P"	peptide biosynthetic process // "translational elongation" // "translation"	0.434081	0.174904
ybaB	conserved DNA-binding protein	response to stress	0.0917643	0.174105
kbl	2-amino-3-ketobutyrate CoA ligase	threonine catabolic process // "biosynthetic process" // "metabolic process" // "L-threonine catabolic process to glycine"	0.465798	0.173949
ppa	inorganic pyrophosphatase	phosphate-containing compound metabolic process	0.315214	0.173321
trpD	anthranilate synthase component II	phenazine biosynthetic process // "aromatic amino acid family biosynthetic process" // "cellular amino acid biosynthetic process" // "metabolic process" // "glutamine metabolic process" // "tryptophan biosynthetic process"	-0.20353	0.171969
osmF	glycine betaine ABC transporter - periplasmic binding protein	amino acid transport // "cellular hyperosmotic response" // "glycine betaine transport" // "transport"	-0.169878	0.171486
rplJ	50S ribosomal subunit protein L10	ribosome biogenesis // "translation" // "regulation of translation"	-0.0340011	0.170523
dhaM	dihydroxyacetone kinase subunit M and protein-acetyllysine deacetylase	peptidyl-lysine deacetylation // "glycerol catabolic process" // "cellular response to DNA damage stimulus" // "phosphorylation" // "phosphoenolpyruvate-dependent sugar phosphotransferase system" // "glycerol metabolic process"	0.0714252	0.170111
menD	2-succinyl-5-enolpyruvyl-6-hydroxy-3-cyclohexene-1-carboxylate synthase	menaquinone biosynthetic process	-0.862369	0.169625
dppA	dipeptide ABC transporter - periplasmic binding protein	transmembrane transport // "heme transport" // "positive chemotaxis" // "chaperone-mediated protein folding" // "peptide transport" // "transport" // "protein transport" // "dipeptide transport" // "chemotaxis"	0.572787	0.167761
ynfF	putative selenate reductase, oxidoreductase subunit	oxidation-reduction process	-0.810073	0.166055
hicA	toxin of the HicA-HicB toxin-antitoxin system	RNA phosphodiester bond hydrolysis, endonucleolytic // "nucleic acid phosphodiester bond hydrolysis" // "mRNA catabolic process"	-0.180677	0.165591
aceF	AceF-dihydrolipoate // "AceF-S-acetyldihydrolipoate" // "AceF-lipoate" // "pyruvate dehydrogenase, E2 subunit"	oxidation-reduction process // "metabolic process" // "pyruvate metabolic process" // "acetyl-CoA biosynthetic process from pyruvate" // "glycolytic process"	-0.108742	0.162158
moeA	molybdopterin molybdenumtransferase	molybdenum incorporation into molybdenum-molybdopterin complex // "molybdopterin cofactor biosynthetic process" // "Mo-molybdopterin cofactor biosynthetic process"	0.166173	0.160958
infC	protein chain initiation factor IF-3	ribosome disassembly // "response to cold" // "translational initiation" // "translation"	-0.127953	0.160604
ybdM	conserved protein		-0.614256	0.158906
groL	GroEL chaperonin	chaperone mediated protein folding requiring cofactor // "protein refolding" // "cell division" // "response to heat" // "cell cycle" // "virion assembly" // "protein folding"	0.751627	0.15882
pyrG	CTP synthase	pyrimidine nucleotide biosynthetic process // "'de novo' CTP biosynthetic process" // "glutamine metabolic process" // "CTP biosynthetic process"	-0.363542	0.15834
ppiD	periplasmic folding chaperone	protein peptidyl-prolyl isomerization // "chaperone-mediated protein folding"	0.304998	0.157762
pykA	pyruvate kinase II	protein homotetramerization // "phosphorylation" // "metabolic process" // "glycolytic process"	0.0153426	0.15767
rplF	50S ribosomal subunit protein L6	ribosomal large subunit assembly // "cytoplasmic translation" // "translation" // "response to antibiotic"	0.273875	0.157019
ynbE	predicted lipoprotein		-1.26389	0.155999
atoE	predicted short chain fatty acid transporter	transport	-0.505695	0.155848
wbbI	&beta;-1,6-galactofuranosyltransferase	lipopolysaccharide biosynthetic process // "O antigen biosynthetic process"	-0.0656157	0.155836
yoeF	conserved protein	cellular biogenic amine metabolic process	-0.560494	0.155632
pth	peptidyl-tRNA hydrolase	translation // "misfolded or incompletely synthesized protein catabolic process"	-0.0460131	0.15523
yeeO	FMN / FAD exporter	transmembrane transport // "carbohydrate derivative transport" // "dipeptide transmembrane transport" // "FAD transmembrane transport" // "drug transmembrane transport" // "transport"	0.163558	0.154546
yieP	predicted transcriptional regulator	regulation of transcription, DNA-templated // "transcription, DNA-templated"	-1.10249	0.153492
sdaA	L-serine deaminase I	gluconeogenesis // "L-serine catabolic process"	0.451355	0.152582
gntU	gluconate transporter GntU	carbohydrate transmembrane transport // "cation transmembrane transport" // "carbohydrate transport" // "transport" // "gluconate transmembrane transport" // "D-gluconate metabolic process" // "gluconate transport"	-1.05178	0.152177
recD	RecD	DNA duplex unwinding // "double-strand break repair via homologous recombination" // "nucleic acid phosphodiester bond hydrolysis" // "defense response to virus" // "DNA repair" // "cellular response to DNA damage stimulus" // "double-strand break repair" // "DNA recombination"	-0.0587558	0.152062
srlD	sorbitol-6-phosphate dehydrogenase	protein homotetramerization // "metabolic process" // "sorbitol catabolic process" // "oxidation-reduction process"	-0.399942	0.151267
thrS	threonine-tRNA ligase	tRNA aminoacylation // "tRNA aminoacylation for protein translation" // "regulation of translation" // "translation" // "threonyl-tRNA aminoacylation" // "negative regulation of translational initiation"	-0.224117	0.150006
yjbJ	predicted stress response protein		-1.04005	0.149358
proQ	RNA chaperone, involved in posttranscriptional control of ProP levels	cellular response to DNA damage stimulus // "posttranscriptional regulation of gene expression" // "positive regulation of transport"	0.380904	0.145159
hisJ	histidine ABC transporter - periplasmic binding protein	amino acid transport // "transport"	0.720861	0.145004
tnaA	tryptophanase	protein homotetramerization // "aromatic amino acid family metabolic process" // "tryptophan metabolic process" // "cellular amino acid metabolic process" // "tryptophan catabolic process"	-0.35149	0.144844
rpoB	RNA polymerase, &beta; subunit	transcription, DNA-templated	0.655689	0.144706
corA	Ni<sup>2+</sup> / Co<sup>2+</sup> / Mg<sup>2+</sup> transporter	magnesium ion transmembrane transport // "transmembrane transport" // "metal ion transport" // "ion transport" // "transport" // "nickel cation transmembrane transport" // "magnesium ion transport" // "cobalt ion transport"	0.486839	0.14407
hemC	OHMETHYLBILANESYN-MONOMER	porphyrin-containing compound biosynthetic process // "tetrapyrrole biosynthetic process" // "protoporphyrinogen IX biosynthetic process" // "peptidyl-pyrromethane cofactor linkage" // "heme biosynthetic process"	-0.173016	0.143064
yhcD	predicted outer membrane protein	transmembrane transport // "pilus assembly" // "transport"	-0.573457	0.142952
ybeD	conserved protein		1.78098	0.142892
smtA	tRNA <b>cmo</b><sup>5</sup>U34 methyltransferase	tRNA processing // "tRNA modification" // "tRNA methylation" // "tRNA wobble uridine modification" // "methylation"	0.0152561	0.142599
argS	arginine-tRNA ligase	arginyl-tRNA aminoacylation // "tRNA aminoacylation for protein translation" // "translation"	0.28339	0.142222
trxA	oxidized thioredoxin // "thioredoxin 1"	cellular response to oxidative stress // "protein folding" // "sulfate assimilation" // "oxidation-reduction process" // "viral process" // "glycerol ether metabolic process" // "cell redox homeostasis"	-0.0887213	0.141248
adhE	aldehyde-alcohol dehydrogenase	metabolic process // "alcohol metabolic process" // "carbon utilization" // "ethanol biosynthetic process" // "oxidation-reduction process"	-0.876906	0.140946
fklB	FKBP-type peptidyl-prolyl <i>cis-trans</i> isomerase (rotamase)	chaperone-mediated protein folding // "protein peptidyl-prolyl isomerization" // "protein folding"	0.810285	0.140941
tonB	TonB energy transducing system - TonB subunit	siderophore transmembrane transport // "transport" // "siderophore transport" // "colicin transport" // "cobalamin transport" // "bacteriocin transport" // "protein transport"	-0.635627	0.139184
rpsU	30S ribosomal subunit protein S21	translation	0.0334921	0.138784
grxD	glutaredoxin 4	oxidation-reduction process // "cell redox homeostasis"	-0.0731625	0.138357
sucB	SucB-dihydrolipoate // "SucB-S-succinyldihydrolipoate" // "SucB-lipoate" // "dihydrolipoyltranssuccinylase"	metabolic process // "L-lysine catabolic process to acetyl-CoA via saccharopine" // "tricarboxylic acid cycle"	0.403688	0.137725
rpsB	30S ribosomal subunit protein S2	translation	0.059763	0.137565
ydhF	predicted oxidoreductase	oxidation-reduction process	-0.500578	0.136159
acrD	AcrAD-TolC multidrug efflux pump - permease subunit	drug export // "transport" // "drug transmembrane transport" // "response to drug"	-0.287645	0.135865
gatZ	tagatose-1,6-bisphosphate aldolase 2 subunit GatZ	galactitol catabolic process // "D-tagatose 6-phosphate catabolic process" // "galactitol metabolic process"	-0.00252945	0.135637
acnB	bifunctional aconitate hydratase 2 and 2-methylisocitrate dehydratase	metabolic process // "regulation of translation" // "glyoxylate cycle" // "propionate catabolic process, 2-methylcitrate cycle" // "tricarboxylic acid cycle"	0.688776	0.134928
rpoC	RNA polymerase, &beta;' subunit	transcription, DNA-templated	0.354988	0.134496
hemL	glutamate-1-semialdehyde aminotransferase	tetrapyrrole biosynthetic process // "protoporphyrinogen IX biosynthetic process" // "porphyrin-containing compound biosynthetic process"	0.271277	0.134165
glcB	MALSYNG-MONOMER	tricarboxylic acid cycle // "glyoxylate cycle" // "glyoxylate catabolic process"	-0.0591275	0.132436
rplT	50S ribosomal subunit protein L20	negative regulation of translation // "ribosomal large subunit assembly" // "translation"	0.179208	0.132279
recA	DNA strand exchange and recombination protein with protease and nuclease activity	strand invasion // "mitotic recombination" // "DNA recombinase assembly" // "response to ionizing radiation" // "DNA metabolic process" // "cell motility" // "cellular response to DNA damage stimulus" // "DNA repair" // "SOS response" // "DNA recombination"	-0.0343246	0.132004
aceA	isocitrate lyase	carboxylic acid metabolic process // "metabolic process" // "tricarboxylic acid cycle" // "glyoxylate cycle"	0.644002	0.131557
minD	membrane ATPase of the MinC-MinD-MinE system that regulates septum placement	chromosome segregation // "negative regulation of cell division" // "metabolic process" // "barrier septum site selection" // "cell division" // "barrier septum assembly" // "cell cycle"	-0.000549473	0.131338
thrA	aspartate kinase / homoserine dehydrogenase	aspartate family amino acid biosynthetic process // "cellular amino acid biosynthetic process" // "metabolic process" // "cellular amino acid metabolic process" // "phosphorylation" // "oxidation-reduction process" // "threonine biosynthetic process" // "lysine biosynthetic process via diaminopimelate" // "homoserine biosynthetic process"	0.567595	0.13041
psd	phosphatidylserine decarboxylase, proenzyme // "phosphatidylserine decarboxylase, &beta; subunit" // "phosphatidylserine decarboxylase, &alpha; subunit"	lipid metabolic process // "phosphatidylethanolamine biosynthetic process" // "phospholipid biosynthetic process"	0.378711	0.129985
frlR	predicted DNA-binding transcriptional regulator	regulation of transcription, DNA-templated // "transcription, DNA-templated"	-0.0401154	0.129545
acrA	AcrAB-TolC multidrug efflux pump - membrane fusion protein	bile acid and bile salt transport // "transmembrane transport" // "transport" // "drug transmembrane transport" // "response to antibiotic"	0.484268	0.129177
ahpC	alkyl hydroperoxide reductase, AhpC component	cell redox homeostasis // "cellular oxidant detoxification" // "iron assimilation by chelation and transport" // "response to oxidative stress" // "cellular response to sulfate starvation" // "response to hydroperoxide" // "response to alkyl hydroperoxide" // "oxidation-reduction process"	-0.269282	0.125192
hldE	fused heptose 7-phosphate kinase/heptose 1-phosphate adenyltransferase	carbohydrate phosphorylation // "biosynthetic process" // "ADP-L-glycero-beta-D-manno-heptose biosynthetic process" // "lipopolysaccharide core region biosynthetic process" // "phosphorylation" // "metabolic process" // "lipopolysaccharide biosynthetic process" // "carbohydrate metabolic process"	0.991871	0.124905
csgG	curli secretion channel	single-species biofilm formation // "biological adhesion" // "protein transmembrane transport"	-0.410821	0.12459
prlC	oligopeptidase A	signal peptide processing // "DNA replication" // "proteolysis"	1.63229	0.124584
pyrD	dihydroorotate dehydrogenase, type 2	UMP biosynthetic process // "'de novo' UMP biosynthetic process" // "oxidation-reduction process" // "'de novo' pyrimidine nucleobase biosynthetic process" // "pyrimidine nucleotide biosynthetic process"	-0.901804	0.124361
lrhA	LrhA DNA-binding transcriptional dual regulator	positive regulation of transcription, DNA-templated // "negative regulation of transcription, DNA-templated" // "regulation of transcription, DNA-templated" // "transcription, DNA-templated"	-0.416148	0.124171
fdnG	formate dehydrogenase N, &alpha; subunit	cellular respiration // "formate oxidation" // "oxidation-reduction process" // "anaerobic respiration"	-2.323	0.124063
icd	isocitrate dehydrogenase	response to oxidative stress // "oxidation-reduction process" // "electron transport chain" // "glyoxylate cycle" // "tricarboxylic acid cycle"	0.557688	0.123829
metG	methionine-tRNA ligase	methionyl-tRNA aminoacylation // "tRNA aminoacylation for protein translation" // "translation"	0.301219	0.122472
agaI	predicted galactosamine-6-phosphate isomerase	N-acetylneuraminate catabolic process // "UDP-N-acetylglucosamine biosynthetic process" // "N-acetylglucosamine catabolic process" // "N-acetylglucosamine metabolic process" // "carbohydrate metabolic process"	-0.547695	0.122015
ompA	outer membrane porin A	ion transmembrane transport // "cellular response to DNA damage stimulus" // "viral entry into host cell" // "detection of virus" // "ion transport" // "conjugation" // "transport"	-0.54839	0.121732
rfbB	dTDP-glucose 4,6-dehydratase	nucleotide-sugar metabolic process // "dTDP-rhamnose biosynthetic process" // "extracellular polysaccharide biosynthetic process" // "lipopolysaccharide biosynthetic process" // "O antigen biosynthetic process" // "nucleotide-sugar biosynthetic process"	0.29207	0.120458
ftsZ	essential cell division protein FtsZ	cell septum assembly // "metabolic process" // "FtsZ-dependent cytokinesis" // "cell division" // "protein polymerization" // "cell cycle" // "barrier septum assembly"	-0.0190692	0.119796
hslV	peptidase component of the HslVU protease	protein catabolic process // "proteolysis involved in cellular protein catabolic process" // "metabolic process" // "response to heat" // "proteolysis"	2.09099	0.119475
ffh	protein component of the signal recognition particle (SRP)	metabolic process // "SRP-dependent cotranslational protein targeting to membrane" // "protein targeting to membrane"	0.075778	0.118268
gpmA	2,3-bisphosphoglycerate-dependent phosphoglycerate mutase	regulation of pentose-phosphate shunt // "gluconeogenesis" // "metabolic process" // "glycolytic process"	0.0146261	0.117782
groS	GroES cochaperonin	response to unfolded protein // "chaperone mediated protein folding requiring cofactor" // "protein folding" // "cell division" // "response to heat" // "cell cycle" // "virion assembly"	0.928797	0.117209
gyrB	DNA gyrase, subunit B	DNA unwinding involved in DNA replication // "DNA-dependent DNA replication" // "chromosome segregation" // "response to drug" // "response to antibiotic" // "DNA topological change" // "transcription, DNA-templated"	0.355003	0.116197
mglA	D-galactose / D-galactoside ABC transporter - ATP binding subunit	methylgalactoside transport // "carbohydrate transmembrane transport" // "metabolic process" // "carbohydrate transport" // "transport" // "cellular response to DNA damage stimulus" // "galactose transport"	1.17118	0.113252
nrdA	ribonucleoside diphosphate reductase 1, &alpha; subunit	metabolic process // "deoxyribonucleotide biosynthetic process" // "oxidation-reduction process" // "DNA replication" // "nucleobase-containing small molecule interconversion"	0.113159	0.113167
yeiQ	predicted dehydrogenase, NAD-dependent	mannitol metabolic process // "metabolic process" // "oxidation-reduction process"	0.396176	0.112583
ynjE	molybdopterin synthase sulfurtransferase	metabolic process	-1.22029	0.111522
hupA	transcriptional dual regulator HU-&alpha; (HU-2)	chromosome condensation // "cellular response to DNA damage stimulus" // "transcription, DNA-templated"	-0.0460356	0.11109
dapD	tetrahydrodipicolinate succinylase	cellular amino acid biosynthetic process // "lysine biosynthetic process via diaminopimelate" // "diaminopimelate biosynthetic process" // "lysine biosynthetic process"	0.220884	0.107727
rpsJ	30S ribosomal subunit protein S10	transcription antitermination // "translation"	-0.503222	0.107663
pgm	PHOSPHOGLUCMUT-MONOMER	organic substance metabolic process // "galactose catabolic process" // "glycogen biosynthetic process" // "carbohydrate metabolic process" // "glucose metabolic process"	0.218329	0.107374
rpsP	30S ribosomal subunit protein S16	DNA metabolic process // "nucleic acid phosphodiester bond hydrolysis" // "translation" // "ribosomal small subunit assembly"	-0.176032	0.106749
rpsI	30S ribosomal subunit protein S9	maturation of SSU-rRNA from tricistronic rRNA transcript (SSU-rRNA, 5.8S rRNA, LSU-rRNA) // "translation"	-0.0882117	0.106658
surA	peptidyl-prolyl <i>cis-trans</i> isomerase (PPIase)	protein peptidyl-prolyl isomerization // "maintenance of stationary phase" // "biofilm formation" // "Gram-negative-bacterium-type cell outer membrane assembly" // "chaperone mediated protein folding requiring cofactor" // "protein stabilization" // "protein folding"	0.486	0.105816
ubiE	bifunctional 2-octaprenyl-6-methoxy-1,4-benzoquinone methylase and S-adenosylmethionine:2-DMK methyltransferase	aerobic respiration // "methylation" // "menaquinone biosynthetic process" // "ubiquinone biosynthetic process"	0.0652413	0.105285
fumA	fumarase A	generation of precursor metabolites and energy // "tricarboxylic acid cycle"	1.1968	0.103309
asnS	asparagine-tRNA ligase	asparaginyl-tRNA aminoacylation // "tRNA aminoacylation for protein translation" // "translation"	0.281128	0.102844
sucC	succinyl-CoA synthetase, &beta; subunit	metabolic process // "tricarboxylic acid cycle"	0.388243	0.102183
manZ	mannose PTS permease - ManZ subunit	mannose transport // "glucose import into cell" // "fructose import" // "N-acetylglucosamine transport" // "carbohydrate transport" // "transport" // "phosphoenolpyruvate-dependent sugar phosphotransferase system"	0.0409845	0.100574
yejB	peptide ABC transporter - membrane subunit	transmembrane transport // "transport" // "microcin transport"	-0.0605946	0.10055
rpsT	30S ribosomal subunit protein S20	negative regulation of catalytic activity // "translation"	0.0938252	0.0992891
metH	cobalamin-dependent methionine synthase	homocysteine metabolic process // "tetrahydrofolate interconversion" // "protein methylation" // "cellular metabolic process" // "pteridine-containing compound metabolic process" // "methylation" // "cellular amino acid biosynthetic process" // "methionine biosynthetic process"	0.633046	0.096572
lsrA	AI-2 ABC transporter - ATP binding subunit	transmembrane transport // "metabolic process" // "transport"	-0.0880034	0.0960034
ykfJ	conserved protein	RNA processing	-0.455699	0.0952758
lldD	L-lactate dehydrogenase	oxidation-reduction process // "lactate metabolic process" // "lactate oxidation" // "anaerobic respiration" // "L-fucose catabolic process" // "aerobic respiration"	0.611785	0.094809
mscS	mechanosensitive channel MscS	ion transmembrane transport // "transmembrane transport" // "ion transport" // "transport" // "cellular water homeostasis"	-0.565208	0.0946077
ribE	6,7-dimethyl-8-ribityllumazine synthase	riboflavin biosynthetic process	0.780343	0.094588
dosP	c-di-GMP phosphodiesterase, heme-regulated	response to oxygen levels // "signal transduction by protein phosphorylation" // "phosphorelay signal transduction system" // "regulation of transcription, DNA-templated" // "transcription, DNA-templated" // "response to stimulus"	-0.452797	0.0944578
pykF	pyruvate kinase I	protein homotetramerization // "response to heat" // "phosphorylation" // "metabolic process" // "glycolytic process"	-0.119269	0.0936118
pgk	PGK	phosphorylation // "glycolytic process"	0.193614	0.0922791
rpsR	30S ribosomal subunit protein S18	translation	-0.131654	0.0920179
mak	EG11288-MONOMER	carbohydrate phosphorylation // "hexose metabolic process" // "phosphorylation" // "carbohydrate metabolic process"	0.280707	0.091892
valS	valine-tRNA ligase	positive regulation of translational fidelity // "cytosolic valyl-tRNA aminoacylation" // "valyl-tRNA aminoacylation" // "tRNA aminoacylation for protein translation" // "translation"	0.445128	0.0916844
galK	GALACTOKIN-MONOMER	metabolic process // "galactose metabolic process" // "carbohydrate metabolic process" // "carbohydrate phosphorylation" // "galactose catabolic process via UDP-galactose" // "phosphorylation"	-0.521115	0.09082
rplE	50S ribosomal subunit protein L5	ribosomal large subunit assembly // "translation"	0.0831727	0.0898915
rpsD	30S ribosomal subunit protein S4	positive regulation of translational fidelity // "maintenance of translational fidelity" // "regulation of translation" // "translation" // "regulation of transcription, DNA-templated" // "DNA-templated transcription, termination" // "transcription, DNA-templated" // "response to antibiotic" // "transcription antitermination" // "negative regulation of translational initiation"	0.025722	0.0896551
iscS	cysteine desulfurase	[2Fe-2S] cluster assembly // "transport" // "tRNA processing" // "tRNA pseudouridine synthesis" // "iron-sulfur cluster assembly" // "oxazole or thiazole biosynthetic process"	2.07339	0.0895442
qorA	quinone oxidoreductase	oxidation-reduction process	-0.0990798	0.0893333
gyrA	DNA gyrase, subunit A	DNA unwinding involved in DNA replication // "DNA-dependent DNA replication" // "DNA topological change" // "DNA metabolic process" // "chromosome segregation" // "response to drug" // "response to antibiotic" // "transcription, DNA-templated"	0.910412	0.0885871
lpxP	PALMITOTRANS-MONOMER	lipid A biosynthetic process // "lipopolysaccharide biosynthetic process" // "response to cold" // "Kdo2-lipid A biosynthetic process"	-0.964211	0.0880188
glpK	glycerol kinase	metabolic process // "glycerol-3-phosphate metabolic process" // "carbohydrate metabolic process" // "glycerol catabolic process" // "cellular response to DNA damage stimulus" // "phosphorylation" // "glycerol metabolic process"	0.359622	0.0877481
ptsI	PTS enzyme I	carbohydrate transport // "transport" // "phosphorylation" // "phosphoenolpyruvate-dependent sugar phosphotransferase system"	-0.484678	0.0874722
ispA	FPPSYN-MONOMER	isoprenoid biosynthetic process // "geranyl diphosphate biosynthetic process" // "farnesyl diphosphate biosynthetic process"	0.173897	0.0865075
yddA	putative transport protein, ABC superfamily - fused membrane component, ATP-binding component	metabolic process // "transmembrane transport" // "transport"	-0.823157	0.0864694
tolC	TolC outer membrane channel	transmembrane transport // "response to antibiotic" // "transport" // "enterobactin transport" // "response to organic cyclic compound"	-0.10915	0.0859416
uup	ATP-binding protein with possible role in replication	metabolic process // "regulation of transposon integration" // "transport"	0.11367	0.0858416
pflB	pyruvate formate-lyase (inactive)	threonine catabolic process // "metabolic process" // "glucose metabolic process" // "carbohydrate metabolic process"	-0.618674	0.0853572
rplQ	50S ribosomal subunit protein L17	translation	0.111231	0.0852248
gapA	glyceraldehyde 3-phosphate dehydrogenase	glucose metabolic process // "oxidation-reduction process" // "glycolytic process"	-0.221265	0.0845714
iscA	iron-sulfur cluster assembly protein	protein maturation by iron-sulfur cluster transfer // "sulfur compound metabolic process" // "iron-sulfur cluster assembly"	1.62742	0.0832062
ydhS	conserved protein with FAD/NAD(P)-binding domain	oxidation-reduction process	-1.00471	0.0826977
rpmI	50S ribosomal subunit protein L35	translation	0.215758	0.082217
yfhR	predicted peptidase		-0.707309	0.081564
mscK	potassium dependent mechanosensitive channel MscK	transmembrane transport // "potassium ion transport" // "ion transport" // "transport" // "cellular water homeostasis"	-0.259166	0.0807137
dsbB	protein disulfide oxidoreductase - DsbB<sub>oxidised</sub> // "protein disulfide oxidoreductase - DsbB<sub>reduced</sub>"	response to heat // "electron transport chain" // "oxidation-reduction process"	-0.115589	0.0801371
mglB	D-galactose / D-galactoside ABC transporter - periplasmic binding protein	galactose transport // "methylgalactoside transport" // "carbohydrate transport" // "chemotaxis" // "transport"	0.793073	0.0801061
insG	IS1 predicted transposase	transposition, DNA-mediated // "transposition" // "DNA recombination"	0.218251	0.0796651
galU	UTP:glucose-1-phosphate uridylyltransferase	osmoregulated periplasmic glucan biosynthetic process // "protein homotetramerization" // "lipopolysaccharide core region biosynthetic process" // "biosynthetic process" // "galactose catabolic process via UDP-galactose" // "UDP-glucose metabolic process" // "colanic acid biosynthetic process"	0.0145825	0.079495
rimM	ribosome maturation protein	ribosomal small subunit biogenesis // "ribosome biogenesis" // "rRNA processing" // "ribosomal small subunit assembly" // "maturation of SSU-rRNA"	0.00572934	0.0786364
yaiV	predicted DNA-binding transcriptional regulator	transcription, DNA-templated	-0.877496	0.0785713
ghrB	GhrB	metabolic process // "ketogluconate catabolic process" // "oxidation-reduction process" // "D-gluconate metabolic process"	0.307141	0.0785606
alaS	alanine-tRNA ligase	tRNA modification // "regulation of translational fidelity" // "tRNA aminoacylation" // "translation" // "alanyl-tRNA aminoacylation" // "negative regulation of transcription, DNA-templated"	0.502395	0.0780078
kdsA	3-deoxy-D-<i>manno</i>-octulosonate 8-phosphate synthase	protein homotetramerization // "lipopolysaccharide biosynthetic process" // "biosynthetic process" // "metabolic process" // "keto-3-deoxy-D-manno-octulosonic acid biosynthetic process"	-0.167927	0.0775528
recG	RecG DNA helicase	RNA secondary structure unwinding // "DNA duplex unwinding" // "cellular response to DNA damage stimulus" // "DNA recombination" // "DNA repair"	0.438526	0.0764085
treF	cytoplasmic trehalase	metabolic process // "trehalose metabolic process" // "trehalose catabolic process" // "cellular hyperosmotic response"	-0.134366	0.0762907
aldA	aldehyde dehydrogenase A	metabolic process // "protein homotetramerization" // "oxidation-reduction process" // "rhamnose catabolic process" // "L-fucose catabolic process"	2.159	0.075836
deoD	purine nucleoside phosphorylase	purine nucleoside metabolic process // "nucleoside metabolic process" // "nucleobase-containing compound metabolic process" // "cellular response to DNA damage stimulus" // "purine nucleoside interconversion" // "purine nucleoside catabolic process"	0.400339	0.0752147
dnaK	chaperone protein DnaK	regulation of nucleic acid-templated transcription // "protein complex assembly" // "protein complex disassembly" // "chaperone mediated protein folding requiring cofactor" // "chaperone cofactor-dependent protein refolding" // "cellular response to unfolded protein" // "protein folding" // "protein unfolding" // "response to heat" // "DNA replication"	1.26822	0.0731762
chbF	monoacetylchitobiose-6-phosphate hydrolase	metabolic process // "carbohydrate metabolic process" // "oxidation-reduction process" // "diacetylchitobiose catabolic process"	-0.167457	0.0729631
nfuA	iron-sulfur cluster scaffold protein	sulfur compound metabolic process // "protein maturation by iron-sulfur cluster transfer" // "protein maturation" // "response to oxidative stress" // "cellular response to iron ion starvation" // "carbon utilization" // "iron-sulfur cluster assembly"	1.49604	0.0721728
mnmE	GTPase, involved in modification of U34 in tRNA	tRNA processing // "tRNA modification" // "chaperone-mediated protein folding" // "tRNA wobble uridine modification" // "response to pH" // "tRNA methylation" // "xenobiotic metabolic process"	-0.0413624	0.0720133
hisB	imidazoleglycerol-phosphate dehydratase / histidinol-phosphatase	dephosphorylation // "cellular amino acid biosynthetic process" // "metabolic process" // "histidine biosynthetic process"	0.996818	0.0713643
bamC	Outer Membrane Protein Assembly Complex - BamC subunit	Gram-negative-bacterium-type cell outer membrane assembly // "protein insertion into membrane"	0.450347	0.07067
rplR	50S ribosomal subunit protein L18	translation	0.318275	0.070547
mntR	MntR transcriptional dual regulator	regulation of transcription, DNA-templated // "transcription, DNA-templated" // "positive regulation of DNA-templated transcription, initiation" // "negative regulation of transcription, DNA-templated"	0.513026	0.0702117
prfC	peptide chain release factor RF3	regulation of translational termination // "translational termination" // "translation"	0.167965	0.0699901
hflK	regulator of FtsH protease	negative regulation of catalytic activity // "response to heat"	0.738156	0.0695056
rplP	50S ribosomal subunit protein L16	translation	0.12391	0.0677026
agp	glucose-1-phosphatase	glucose catabolic process // "dephosphorylation"	-0.343027	0.0674599
ydcN	SutR DNA-binding transcriptional dual regulator	negative regulation of transcription, DNA-templated // "positive regulation of transcription, DNA-templated" // "regulation of transcription, DNA-templated" // "transcription, DNA-templated"	-0.336864	0.0671143
atpD	ATP synthase F<sub>1</sub> complex - beta subunit	plasma membrane ATP synthesis coupled proton transport // "ATP metabolic process" // "proton transport" // "ATP hydrolysis coupled proton transport" // "ATP synthesis coupled proton transport" // "ion transport" // "transport" // "ATP biosynthetic process"	0.26442	0.0659907
yaaI	predicted protein		-0.28938	0.0651035
rplS	50S ribosomal subunit protein L19	translation	-0.107576	0.0647576
tig	chaperone protein Tig; trigger factor	protein peptidyl-prolyl isomerization // "protein unfolding" // "chaperone-mediated protein folding" // "response to heat" // "protein folding" // "protein transport" // "cell division" // "protein complex assembly" // "cell cycle" // "'de novo' cotranslational protein folding"	0.403732	0.0639163
fdoG	formate dehydrogenase-O, &alpha; subunit	formate oxidation // "oxidation-reduction process" // "cellular response to DNA damage stimulus" // "cellular respiration" // "anaerobic respiration"	0.182078	0.0629671
rplM	50S ribosomal subunit protein L13	negative regulation of translation // "translation"	-0.303566	0.0628936
tsf	protein chain elongation factor EF-Ts	positive regulation of GTPase activity // "translation" // "translational elongation"	0.28225	0.0628683
ptsG	glucose PTS permease - PtsG subunit	glucose transmembrane transport // "carbohydrate transmembrane transport" // "glucose import into cell" // "glucose transport" // "phosphorylation" // "carbohydrate transport" // "transport" // "phosphoenolpyruvate-dependent sugar phosphotransferase system"	0.959471	0.0625938
sdaB	L-serine deaminase II	gluconeogenesis // "L-serine catabolic process"	0.185449	0.0613845
yjbB	EG11919-MONOMER	sodium ion transmembrane transport // "cellular phosphate ion homeostasis" // "sodium-dependent phosphate transport" // "phosphate ion transmembrane transport"	0.0963971	0.0611274
gss	fused glutathionylspermidine amidase / glutathionylspermidine synthetase	spermidine metabolic process // "glutathione metabolic process" // "metabolic process"	0.183532	0.061003
nfrA	bacteriophage N4 receptor, outer membrane protein		-0.412946	0.0589772
uvrA	excision nuclease subunit A	nucleic acid phosphodiester bond hydrolysis // "cellular response to DNA damage stimulus" // "nucleotide-excision repair" // "DNA repair" // "SOS response"	0.207027	0.0565446
mngB	&alpha;-mannosidase	protein deglycosylation // "mannose metabolic process" // "carbohydrate metabolic process" // "metabolic process"	-0.537221	0.0553056
gltF	periplasmic protein		-0.309851	0.0544879
hslU	ATPase component of the HslVU protease	proteolysis // "protein unfolding" // "response to heat"	1.58341	0.0543741
lipA	lipoyl synthase	oxidation-reduction process // "protein lipoylation" // "lipoate biosynthetic process"	0.186742	0.0539474
clpX	ClpX	multi-organism process // "protein catabolic process" // "protein unfolding" // "proteolysis" // "viral process" // "cell division" // "protein folding"	0.735898	0.0537561
rplC	50S ribosomal subunit protein L3	translation	-0.18534	0.0536317
lon	DNA-binding, ATP-dependent protease La	cellular response to stress // "protein catabolic process" // "misfolded or incompletely synthesized protein catabolic process" // "response to heat" // "proteolysis"	1.5642	0.0521788
aphA	acid phosphatase / phosphotransferase	dephosphorylation // "metabolic process"	-0.126985	0.0505287
pnp	polynucleotide phosphorylase	RNA phosphodiester bond hydrolysis, exonucleolytic // "response to heat" // "mRNA catabolic process" // "RNA processing"	0.091018	0.0487536
ptsP	PtsP-phosphorylated // "phosphoenolpyruvate-protein phosphotransferase PtsP, enzyme I<sup>Ntr</sup>"	phosphoenolpyruvate-dependent sugar phosphotransferase system // "carbohydrate transport" // "transport" // "response to organonitrogen compound" // "protein phosphorylation" // "phosphorylation"	0.146001	0.0484029
yeeZ	predicted epimerase, with NAD(P)-binding Rossmann-fold domain		0.0204669	0.0466057
modC	molybdate ABC transporter - ATP binding subunit	metal ion transport // "transmembrane transport" // "metabolic process" // "transition metal ion transport" // "molybdate ion transport" // "transport"	0.537925	0.0465072
rpmD	50S ribosomal subunit protein L30	translation	0.244147	0.0461678
yieL	predicted xylanase	carbohydrate metabolic process	-0.613169	0.0460522
rimP	ribosome maturation factor RimP	ribosomal small subunit biogenesis // "ribosome biogenesis" // "translation" // "ribosomal small subunit assembly"	-0.139306	0.0457125
hflC	regulator of FtsH protease	regulation of peptidase activity // "negative regulation of catalytic activity" // "response to heat"	0.523584	0.0453272
tsx	nucleoside channel; receptor of phage T6 and colicin K	nucleoside transmembrane transport // "transmembrane transport" // "transport" // "nucleoside transport" // "viral entry into host cell" // "ion transport"	-0.167364	0.0452514
deaD	DeaD, DEAD-box RNA helicase	RNA secondary structure unwinding // "positive regulation of translation" // "mRNA stabilization" // "ribosomal large subunit assembly" // "RNA catabolic process" // "cellular response to cold"	0.0367306	0.0448991
ppsA	phosphoenolpyruvate synthetase	pyruvate metabolic process // "phosphorylation" // "gluconeogenesis"	0.435611	0.0448193
hsdR	host restriction; endonuclease R	nucleic acid phosphodiester bond hydrolysis // "DNA modification" // "DNA restriction-modification system"	0.0259807	0.0433805
rpoA	RNA polymerase, &alpha; subunit	transcription, DNA-templated	0.156781	0.0429127
lpxA	UDP-N-acetylglucosamine acyltransferase	lipid metabolic process // "lipid biosynthetic process" // "lipid A biosynthetic process"	0.0237959	0.0421808
eno	enolase	glycolytic process	-0.180072	0.0420876
puuD	&gamma;-glutamyl-&gamma;-aminobutyrate hydrolase	glutamine metabolic process // "putrescine catabolic process"	1.35365	0.041019
prc	tail-specific protease	response to antibiotic // "protein catabolic process" // "proteolysis"	0.395456	0.0395483
aceE	subunit of E1p component of pyruvate dehydrogenase complex	metabolic process // "oxidation-reduction process" // "glycolytic process"	-0.190429	0.0394025
glpD	glycerol-3-phosphate dehydrogenase, aerobic	anaerobic respiration // "aerobic respiration" // "glycerol-3-phosphate metabolic process" // "glycerol catabolic process" // "glycerol metabolic process" // "glycerol-3-phosphate catabolic process" // "oxidation-reduction process"	0.57452	0.0393127
panC	pantothenate synthetase	pantothenate biosynthetic process // "biosynthetic process" // "pantothenate biosynthetic process from valine"	-0.0806636	0.0382264
hisD	histidinal dehydrogenase / histidinol dehydrogenase	cellular amino acid biosynthetic process // "metabolic process" // "oxidation-reduction process" // "histidine biosynthetic process"	1.09283	0.0380073
serA	PGLYCDEHYDROG-MONOMER	cellular amino acid biosynthetic process // "metabolic process" // "oxidation-reduction process" // "L-serine biosynthetic process"	0.325998	0.0375745
rplY	50S ribosomal subunit protein L25	negative regulation of translation // "translation"	0.288368	0.0367299
sdhB	succinate:quinone oxidoreductase, iron-sulfur cluster binding protein	oxidation-reduction process // "tricarboxylic acid cycle" // "aerobic respiration"	0.776332	0.0360537
rhlE	ATP-dependent RNA helicase	RNA secondary structure unwinding // "response to heat" // "ribosome biogenesis" // "ribosome assembly"	-0.473055	0.0355254
yqhD	NADPH-dependent aldehyde reductase	oxidation-reduction process // "response to reactive oxygen species"	-0.515276	0.0353974
guaA	GMP synthetase	purine nucleotide biosynthetic process // "glutamine metabolic process" // "GMP biosynthetic process"	0.224088	0.0349901
accB	biotinylated biotin-carboxyl carrier protein // "carboxybiotin-carboxyl-carrier protein" // "biotin carboxyl carrier protein"	fatty acid metabolic process // "lipid metabolic process" // "fatty acid biosynthetic process"	0.360776	0.0345814
artP	L-arginine ABC transporter - ATP binding subunit	metabolic process // "amino acid transmembrane transport" // "L-arginine import into cell" // "amino acid transport" // "transport"	-0.268991	0.0340554
gltA	citrate synthase	metabolic process // "tricarboxylic acid cycle"	0.627409	0.0322604
smpB	small protein B	trans-translation // "trans-translation-dependent protein tagging"	-0.383411	0.0301489
mreB	dynamic cytoskeletal protein MreB	FtsZ-dependent cytokinesis // "negative regulation of cell division" // "cell morphogenesis" // "regulation of chromosome segregation" // "regulation of cell shape"	0.536625	0.0292616
rplB	50S ribosomal subunit protein L2	cytoplasmic translation // "translation"	0.0240258	0.0291038
rplI	50S ribosomal subunit protein L9	translation	-0.113365	0.0282668
ydfC	Qin prophage; predicted protein		-0.151579	0.0281006
ribB	3,4-dihydroxy-2-butanone 4-phosphate synthase	riboflavin biosynthetic process	-0.738004	0.0271421
nuoG	NADH:ubiquinone oxidoreductase, chain G	oxidation-reduction process // "ATP synthesis coupled electron transport" // "aerobic respiration"	0.0784608	0.026714
gpmM	2,3-bisphosphoglycerate-independent phosphoglycerate mutase	response to oxidative stress // "metabolic process" // "glucose catabolic process" // "glycolytic process"	-1.73771	0.0251735
rplA	50S ribosomal subunit protein L1	maturation of LSU-rRNA // "regulation of translation" // "translation" // "negative regulation of translational initiation"	-0.232554	0.0241834
rplD	50S ribosomal subunit protein L4	negative regulation of translation // "negative regulation of endoribonuclease activity" // "regulation of translation" // "translation" // "regulation of transcription, DNA-templated" // "response to antibiotic" // "DNA-templated transcription, termination" // "transcription, DNA-templated"	-0.092858	0.0239593
cydA	cytochrome <i>bd</i>-I terminal oxidase subunit I	oxidative phosphorylation // "aerobic electron transport chain" // "oxidation-reduction process"	-1.7111	0.0227748
fusA	elongation factor G	translational elongation // "translation"	0.0689046	0.0204349
argH	ARGSUCCINLYA-MONOMER	protein tetramerization // "arginine biosynthetic process via ornithine" // "cellular amino acid biosynthetic process" // "arginine biosynthetic process"	0.319421	0.0204014
glnH	L-glutamine ABC transporter - periplasmic binding protein	ionotropic glutamate receptor signaling pathway // "glutamine transport" // "amino acid transport" // "transport"	0.579104	0.0197715
yihD	conserved protein		-0.386094	0.0196902
trkA	NAD-binding component of TrK potassium transporter	oxidation-reduction process // "secondary metabolite biosynthetic process" // "cation transmembrane transport" // "potassium ion transmembrane transport" // "ion transport" // "transport" // "potassium ion transport"	0.281925	0.0177338
glmS	L-glutamine:D-fructose-6-phosphate aminotransferase	fructose 6-phosphate metabolic process // "carbohydrate derivative biosynthetic process" // "carbohydrate metabolic process" // "glutamine metabolic process" // "UDP-N-acetylglucosamine biosynthetic process"	0.348117	0.0170853
yecJ	predicted protein		0.0410472	0.0152667
mfd	transcription-repair coupling factor	cellular response to DNA damage stimulus // "transcription-coupled nucleotide-excision repair, DNA damage recognition" // "regulation of transcription, DNA-templated" // "DNA repair"	0.961976	0.0151457
wcaL	predicted colanic biosynthesis glycosyl transferase	slime layer polysaccharide biosynthetic process // "lipopolysaccharide biosynthetic process"	-0.224672	0.0143798
grxC	oxidized glutaredoxin 3 // "reduced glutaredoxin 3"	glutaredoxin biosynthetic process // "oxidation-reduction process" // "cell redox homeostasis" // "deoxyribonucleotide biosynthetic process"	-0.0495603	0.0139319
typA	ribosome-dependent GTPase, ribosome assembly factor	ribosomal large subunit assembly // "metabolic process" // "response to heat" // "response to cold" // "translation"	0.357997	0.0134533
ssb	ssDNA-binding protein	positive regulation of catalytic activity // "DNA recombination" // "cellular response to DNA damage stimulus" // "DNA repair" // "recombinational repair" // "mismatch repair" // "DNA replication" // "SOS response"	0.511414	0.0124919
idnK	D-gluconate kinase, thermosensitive	carbohydrate metabolic process // "phosphorylation" // "L-idonate catabolic process" // "D-gluconate catabolic process" // "D-gluconate metabolic process"	0.0909104	0.00997383
galE	UDP-glucose 4-epimerase	carbohydrate metabolic process // "galactose metabolic process" // "galactose catabolic process via UDP-galactose" // "colanic acid biosynthetic process"	-0.761003	0.0084444
arcA	ArcA-Phosphorylated DNA-binding transcriptional dual regulator // "ArcA transcriptional dual regulator"	transcription, DNA-templated // "negative regulation of transcription, DNA-templated" // "positive regulation of transcription, DNA-templated" // "regulation of transcription, DNA-templated" // "phosphorelay signal transduction system"	-0.142923	0.00648309
yhbY	predicted RNA-binding protein		0.0376431	0.00512543
sucD	succinyl-CoA synthetase, &alpha; subunit	nucleoside triphosphate biosynthetic process // "succinate metabolic process" // "succinyl-CoA metabolic process" // "protein autophosphorylation" // "metabolic process" // "tricarboxylic acid cycle"	0.318375	0.00417232
gcvP	glycine decarboxylase	glycine decarboxylation via glycine cleavage system // "glycine catabolic process" // "glycine metabolic process" // "oxidation-reduction process"	0.247949	0.00197192
nagA	<i>N</i>-acetylglucosamine-6-phosphate deacetylase	N-acetylglucosamine metabolic process // "protein homotetramerization" // "N-acetylneuraminate catabolic process" // "carbohydrate metabolic process" // "N-acetylglucosamine catabolic process"	-0.704555	0.00159582
rpsC	30S ribosomal subunit protein S3	translation	0.0516609	0.00108426
mukB	cell division protein involved in chromosome partitioning	DNA replication // "sister chromatid cohesion" // "cell division" // "chromosome condensation" // "chromosome segregation" // "cell cycle"	0.279024	-0.000489993
mdh	malate dehydrogenase	carboxylic acid metabolic process // "oxidation-reduction process" // "carbohydrate metabolic process" // "malate metabolic process" // "glycolytic process" // "tricarboxylic acid cycle" // "anaerobic respiration" // "fermentation"	0.0925064	-0.000937412
accD	acetyl-CoA carboxyltransferase, &beta; subunit	fatty acid metabolic process // "lipid metabolic process" // "regulation of translation" // "malonyl-CoA biosynthetic process" // "long-chain fatty acid biosynthetic process" // "negative regulation of translation" // "fatty acid biosynthetic process"	0.357621	-0.00118807
katG	hydroperoxidase I	cellular oxidant detoxification // "cellular response to hydrogen peroxide" // "response to oxidative stress" // "oxidation-reduction process" // "hydrogen peroxide catabolic process"	-0.101447	-0.00138399
dcrB	periplasmic protein involved in bacteriophage sensitivity		0.193412	-0.00276806
yjiT	conserved protein		-0.136595	-0.00309401
fbaA	fructose bisphosphate aldolase class II	gluconeogenesis // "carbohydrate metabolic process" // "glycolytic process"	0.225976	-0.00452354
gatA	galactitol PTS permease - GatA subunit	carbohydrate transmembrane transport // "galactitol transport" // "phosphorylation" // "galactitol metabolic process" // "carbohydrate transport" // "transport" // "phosphoenolpyruvate-dependent sugar phosphotransferase system"	-0.0621745	-0.00488719
rng	ribonuclease G	RNA phosphodiester bond hydrolysis // "nucleic acid phosphodiester bond hydrolysis" // "RNA processing" // "rRNA processing" // "cell division" // "cell cycle"	0.310983	-0.00543927
clpB	ClpB chaperone	protein metabolic process // "protein processing" // "response to heat" // "response to unfolded protein"	1.00831	-0.00601255
rluD	23S rRNA pseudouridine synthase	RNA modification // "rRNA processing" // "pseudouridine synthesis" // "enzyme-directed rRNA pseudouridine synthesis" // "ribosomal large subunit assembly"	-0.0553877	-0.00602225
serS	serine-tRNA ligase	tRNA aminoacylation for protein translation // "selenocysteinyl-tRNA(Sec) biosynthetic process" // "selenocysteine biosynthetic process" // "translation" // "seryl-tRNA aminoacylation"	-0.375006	-0.00616685
atpA	ATP synthase F<sub>1</sub> complex - alpha subunit	ATP metabolic process // "proton transport" // "ion transport" // "transport" // "ATP biosynthetic process" // "plasma membrane ATP synthesis coupled proton transport" // "ATP hydrolysis coupled proton transport" // "ATP synthesis coupled proton transport"	0.45543	-0.00627531
pepD	peptidase D	peptide catabolic process // "metabolic process" // "proteolysis"	0.127161	-0.00846484
rpsG	30S ribosomal subunit protein S7	translation // "ribosomal small subunit assembly" // "negative regulation of translation"	-0.0328951	-0.00881066
iscR	IscR DNA-binding transcriptional dual regulator	regulation of transcription, DNA-templated // "transcription, DNA-templated"	2.19492	-0.00889972
tpiA	triosephosphate isomerase	glyceraldehyde-3-phosphate biosynthetic process // "glycerol catabolic process" // "metabolic process" // "pentose-phosphate shunt" // "gluconeogenesis" // "glycolytic process"	-0.508355	-0.00924079
rep	Rep helicase, a single-stranded DNA-dependent ATPase	bacterial-type DNA replication // "nucleic acid phosphodiester bond hydrolysis" // "DNA replication" // "DNA unwinding involved in DNA replication"	0.106235	-0.00988458
nuoF	NADH:ubiquinone oxidoreductase, chain F	oxidation-reduction process // "aerobic respiration"	0.687668	-0.0106579
yebC	conserved protein	response to ionizing radiation // "regulation of transcription, DNA-templated" // "transcription, DNA-templated"	0.324585	-0.0108038
ydiU	conserved protein		0.697596	-0.0133991
panD	PanD &beta; cleavage product // "PanD &alpha; cleavage product" // "PanD proenzyme, &pi; protein"	alanine biosynthetic process // "protein autoprocessing" // "pantothenate biosynthetic process"	0.309423	-0.0139936
nanK	<i>N</i>-acetylmannosamine kinase	carbohydrate phosphorylation // "N-acetylmannosamine metabolic process" // "cellular response to DNA damage stimulus" // "carbohydrate metabolic process" // "phosphorylation" // "N-acetylneuraminate catabolic process"	-0.764522	-0.0147636
rpsM	30S ribosomal subunit protein S13	ribosome biogenesis // "translation"	0.0398648	-0.0159991
nusA	transcription termination/antitermination L factor	regulation of DNA-templated transcription, termination // "regulation of transcription, DNA-templated" // "DNA-templated transcription, termination" // "transcription, DNA-templated" // "DNA repair" // "transcription antitermination"	0.178324	-0.016224
accA	acetyl-CoA carboxyltransferase, &alpha; subunit	fatty acid metabolic process // "lipid metabolic process" // "malonyl-CoA biosynthetic process" // "long-chain fatty acid biosynthetic process" // "fatty acid biosynthetic process"	0.655599	-0.0169221
rpsN	30S ribosomal subunit protein S14	translation	0.326469	-0.0179784
upp	uracil phosphoribosyltransferase	nucleoside metabolic process // "pyrimidine nucleoside salvage" // "pyrimidine nucleobase metabolic process" // "pyrimidine-containing compound salvage" // "uracil salvage" // "UMP salvage" // "metabolic process"	-0.484002	-0.0186355
hupB	transcriptional dual regulator HU-&beta;, NS1 (HU-1)	chromosome condensation // "transcription, DNA-templated"	0.428605	-0.0193866
rpsA	30S ribosomal subunit protein S1	negative regulation of cytoplasmic translation // "translation"	0.565666	-0.0200092
yliF	predicted diguanylate cyclase		-0.75897	-0.0201972
ftsY	SRP receptor	metabolic process // "protein targeting to membrane" // "SRP-dependent cotranslational protein targeting to membrane"	0.491159	-0.0207176
proS	proline-tRNA ligase	regulation of translational fidelity // "tRNA aminoacylation for protein translation" // "translation" // "prolyl-tRNA aminoacylation"	0.265604	-0.0208337
ydcD	hypothetical protein		-0.869081	-0.0214107
zwf	GLU6PDEHYDROG-MONOMER	cell-cell signaling involved in quorum sensing // "pentose-phosphate shunt" // "quorum sensing" // "oxidation-reduction process" // "glucose metabolic process" // "carbohydrate metabolic process"	0.0947674	-0.0228009
ppiC	peptidyl-prolyl <i>cis-trans</i> isomerase C (rotamase C)	metabolic process // "protein peptidyl-prolyl isomerization"	0.177773	-0.0229676
murB	UDP-<i>N</i>-acetylenolpyruvoylglucosamine reductase	cell wall organization // "oxidation-reduction process" // "cell division" // "regulation of cell shape" // "cell cycle" // "peptidoglycan biosynthetic process"	0.280662	-0.023022
bglB	6-phospho-&beta;-glucosidase B; cryptic	glycosyl compound metabolic process // "single-organism carbohydrate catabolic process" // "carbohydrate metabolic process" // "metabolic process"	-0.601513	-0.0251954
ycjW	predicted DNA-binding transcriptional regulator, LacI type	regulation of transcription, DNA-templated // "cellular response to DNA damage stimulus" // "transcription, DNA-templated"	-0.106769	-0.0257231
glpA	anaerobic glycerol-3-phosphate dehydrogenase subunit A	glycerol-3-phosphate catabolic process // "anaerobic respiration" // "glycerol catabolic process" // "polyol catabolic process" // "glycerol-3-phosphate metabolic process" // "oxidation-reduction process"	-0.7763	-0.0261606
rplL	50S ribosomal subunit protein L7 // "50S ribosomal subunit protein L12"	translation	0.0398852	-0.0283492
sucA	subunit of E1(0) component of 2-oxoglutarate dehydrogenase	metabolic process // "tricarboxylic acid cycle" // "oxidation-reduction process" // "glycolytic process"	0.76748	-0.028645
ybbN	chaperone and weak protein oxidoreductase	cellular response to oxidative stress // "sulfate assimilation" // "oxidation-reduction process" // "chaperone-mediated protein folding" // "cell redox homeostasis" // "glycerol ether metabolic process"	1.49425	-0.0309945
nagK	<i>N</i>-acetyl-D-glucosamine kinase	carbohydrate phosphorylation // "phosphorylation" // "carbohydrate metabolic process" // "N-acetylglucosamine metabolic process" // "peptidoglycan turnover"	0.323126	-0.0315078
mlaC	phospholipid ABC transporter - periplasmic binding protein	phospholipid transport	0.345268	-0.0315334
fabA	&beta;-hydroxyacyl-ACP dehydratase/isomerase	lipid metabolic process // "fatty acid metabolic process" // "lipid biosynthetic process" // "fatty acid biosynthetic process"	0.689078	-0.0322611
aroG	2-dehydro-3-deoxyphosphoheptonate aldolase	biosynthetic process // "chorismate biosynthetic process" // "aromatic amino acid family biosynthetic process" // "cellular amino acid biosynthetic process"	0.0315082	-0.0323801
cheZ	CheZ	protein dephosphorylation // "metabolic process" // "archaeal or bacterial-type flagellum-dependent cell motility" // "regulation of chemotaxis" // "bacterial-type flagellum-dependent swimming motility" // "chemotaxis"	0.55357	-0.0337859
nuoC	NADH:ubiquinone oxidoreductase, chain CD	oxidation-reduction process // "metabolic process" // "transport"	0.585241	-0.0340161
deoB	phosphopentomutase	nucleotide catabolic process // "deoxyribonucleotide catabolic process" // "cellular metabolic compound salvage" // "nucleotide metabolic process" // "metabolic process" // "cellular response to DNA damage stimulus" // "5-phosphoribose 1-diphosphate biosynthetic process"	0.371703	-0.0347139
glcF	glycolate oxidase, predicted iron-sulfur subunit	oxidation-reduction process // "glycolate catabolic process"	-0.144931	-0.0349078
mepS	G7147-MONOMER	cell wall organization // "capsule polysaccharide biosynthetic process" // "peptidoglycan turnover" // "peptidoglycan metabolic process" // "proteolysis"	0.189409	-0.0387839
thiI	ThiI	tRNA thio-modification // "tRNA 4-thiouridine biosynthesis" // "thiazole biosynthetic process" // "thiamine diphosphate biosynthetic process" // "thiamine biosynthetic process"	0.0888857	-0.039851
yihI	GAP-like protein that activates GTPase activity of Der	ribosome biogenesis // "positive regulation of GTPase activity" // "negative regulation of ribosome biogenesis"	-0.189382	-0.0405498
fdx	oxidized ferredoxin // "reduced ferredoxin"	oxidation-reduction process // "iron-sulfur cluster assembly"	1.03705	-0.0410307
yccA	putative carrier/transport protein; substrate or modulator of FtsH-mediated proteolysis	negative regulation of apoptotic process // "regulation of proteolysis"	0.617499	-0.0415632
ygfZ	folate-binding protein	iron-sulfur cluster assembly // "RNA modification" // "tRNA processing"	0.151864	-0.0416887
infB	protein chain initiation factor IF2	translation // "translational initiation"	0.246955	-0.0440874
csiE	stationary phase inducible protein	regulation of transcription, DNA-templated	-0.0087165	-0.04461
dsdA	D-serine ammonia-lyase	D-serine biosynthetic process // "L-serine metabolic process" // "D-serine metabolic process" // "D-amino acid metabolic process" // "cellular amino acid metabolic process" // "cellular response to DNA damage stimulus" // "D-serine catabolic process" // "detoxification of nitrogen compound"	0.787319	-0.0456636
ybiO	mechanosensitive channel YbiO	ion transport // "transport" // "transmembrane transport" // "cellular response to osmotic stress"	-0.592976	-0.0458116
maeB	malate dehydrogenase	malate metabolic process // "oxidation-reduction process" // "metabolic process"	0.865105	-0.0467095
fbp	fructose-1,6-bisphosphatase I	fructose catabolic process // "protein homotetramerization" // "dephosphorylation" // "carbohydrate biosynthetic process" // "metabolic process" // "carbohydrate metabolic process" // "gluconeogenesis"	0.399469	-0.0480597
glnS	glutamine-tRNA ligase	tRNA aminoacylation // "tRNA aminoacylation for protein translation" // "glutamyl-tRNA aminoacylation" // "translation" // "glutaminyl-tRNA aminoacylation"	0.490505	-0.048683
rho	transcription termination factor Rho; polarity suppressor	regulation of transcription, DNA-templated // "DNA-templated transcription, termination" // "transcription, DNA-templated"	-0.206111	-0.0497905
accC	biotin carboxylase	fatty acid metabolic process // "lipid metabolic process" // "malonyl-CoA biosynthetic process" // "negative regulation of fatty acid biosynthetic process" // "fatty acid biosynthetic process"	0.657844	-0.050382
pck	PEPCARBOXYKIN-MONOMER	metabolic process // "gluconeogenesis"	-0.130977	-0.0515069
rsfS	ribosomal silencing factor	regulation of translation // "mature ribosome assembly" // "negative regulation of translation" // "negative regulation of ribosome biogenesis"	-0.0565314	-0.0520897
dhaK	dihydroxyacetone kinase subunit K	glycerol to glycerone phosphate metabolic process // "glycerol catabolic process" // "cellular response to DNA damage stimulus" // "phosphorylation" // "ketone catabolic process" // "monosaccharide catabolic process" // "glycerol metabolic process"	-0.0326738	-0.0566467
ahpF	alkyl hydroperoxide reductase, AhpF component	cell redox homeostasis // "response to reactive oxygen species" // "oxidation-reduction process"	-0.142025	-0.0582532
malP	maltodextrin phosphorylase	metabolic process // "carbohydrate metabolic process" // "glycogen catabolic process" // "alpha-glucan catabolic process"	0.0947765	-0.0616811
malE	maltose ABC transporter - periplasmic binding protein	carbohydrate transport // "cell chemotaxis" // "detection of maltose stimulus" // "transport" // "cellular response to DNA damage stimulus" // "maltodextrin transport" // "maltose transport"	0.308666	-0.063003
intG	predicted defective phage integrase	establishment of integrated proviral latency // "viral entry into host cell" // "DNA integration" // "DNA recombination"	0.330771	-0.063384
tdcB	catabolic threonine dehydratase	metabolic process // "cellular amino acid metabolic process" // "L-threonine catabolic process to propionate" // "threonine catabolic process" // "L-serine catabolic process"	-3.39878	-0.0672838
rplX	50S ribosomal subunit protein L24	translation	0.0982587	-0.0677436
ackA	acetate kinase	metabolic process // "single-species biofilm formation on inanimate substrate" // "acetate metabolic process" // "organic acid metabolic process" // "propionate biosynthetic process" // "acetate biosynthetic process" // "acetyl-CoA biosynthetic process" // "phosphorylation"	-0.867309	-0.0690427
ycfP	conserved protein		-0.305252	-0.0701872
trpS	tryptophan-tRNA ligase	tryptophanyl-tRNA aminoacylation // "tRNA aminoacylation for protein translation" // "translation"	0.860649	-0.0712138
gnd	6-phosphogluconate dehydrogenase, decarboxylating	D-gluconate catabolic process // "oxidation-reduction process" // "D-gluconate metabolic process" // "pentose-phosphate shunt"	0.502332	-0.0716391
cspE	transcription antiterminator and regulator of RNA stability	transcription antitermination // "regulation of transcription, DNA-templated" // "transcription, DNA-templated" // "negative regulation of DNA-templated transcription, termination"	0.0409131	-0.071801
ybeL	conserved protein		-0.625101	-0.0726085
narZ	nitrate reductase Z, &alpha; subunit	anaerobic electron transport chain // "anaerobic respiration" // "oxidation-reduction process" // "nitrate metabolic process" // "nitrate assimilation"	-0.485719	-0.0726924
orn	oligoribonuclease	DNA metabolic process // "RNA phosphodiester bond hydrolysis, exonucleolytic" // "RNA phosphodiester bond hydrolysis" // "nucleic acid phosphodiester bond hydrolysis" // "RNA catabolic process"	-0.0274097	-0.0729089
pepT	peptidase T	peptide catabolic process // "metabolic process" // "peptide metabolic process" // "proteolysis"	-1.59259	-0.073204
ydcP	predicted peptidase	proteolysis	-0.0120397	-0.073433
nrdB	ribonucleoside diphosphate reductase 1, &beta; subunit, ferritin-like	deoxyribonucleoside diphosphate metabolic process // "deoxyribonucleotide biosynthetic process" // "oxidation-reduction process" // "DNA replication" // "nucleobase-containing small molecule interconversion"	0.0489906	-0.0741892
wecC	UDP-<i>N</i>-acetyl-D-mannosamine dehydrogenase	UDP-glucuronate biosynthetic process // "polysaccharide biosynthetic process" // "oxidation-reduction process" // "enterobacterial common antigen biosynthetic process"	0.410622	-0.0749011
inaA	pH-inducible protein involved in stress response	metabolic process	0.40154	-0.0755138
rplO	50S ribosomal subunit protein L15	translation	0.414722	-0.0774966
ygdH	conserved protein	cytokinin biosynthetic process	-0.236296	-0.078167
galT	galactose-1-phosphate uridylyltransferase	carbohydrate phosphorylation // "galactose metabolic process" // "carbohydrate metabolic process" // "galactose catabolic process via UDP-galactose"	-0.795432	-0.0801568
dapE	<i>N</i>-succinyl-L-diaminopimelate desuccinylase subunit	metabolic process // "proteolysis" // "lysine biosynthetic process via diaminopimelate" // "diaminopimelate biosynthetic process" // "lysine biosynthetic process" // "cellular amino acid biosynthetic process"	0.141863	-0.0814537
ndk	nucleoside diphosphate kinase	nucleoside triphosphate biosynthetic process // "pyrimidine nucleotide metabolic process" // "purine nucleotide metabolic process" // "phosphorylation" // "nucleotide metabolic process" // "CTP biosynthetic process" // "UTP biosynthetic process" // "GTP biosynthetic process" // "nucleoside diphosphate phosphorylation"	1.20011	-0.0815485
ybiT	putative transport protein, ABC superfamily - ATP binding component	metabolic process // "response to cold" // "transport"	0.379886	-0.083216
tktA	transketolase I	metabolic process // "pentose-phosphate shunt, non-oxidative branch"	0.617748	-0.0832253
uhpA	UhpA-Phosphorylated // "UhpA transcriptional activator"	transcription, DNA-templated // "carbohydrate transport" // "transport" // "regulation of transcription, DNA-templated" // "phosphorelay signal transduction system"	-0.104137	-0.0886001
glf	GALPMUT-MONOMER	lipopolysaccharide biosynthetic process // "O antigen biosynthetic process"	0.425199	-0.0898615
yhaC	predicted protein	cellular response to DNA damage stimulus	-0.833289	-0.0910919
mdfA	multidrug efflux pump MdfA (multifunctional)	potassium ion transmembrane transport // "sodium ion transmembrane transport" // "regulation of cellular pH" // "drug transmembrane transport" // "transmembrane transport" // "response to antibiotic" // "transport"	-0.144713	-0.0929741
clpA	ClpA	protein unfolding // "response to oxidative stress" // "protein metabolic process" // "proteolysis"	0.449373	-0.0945981
kdgT	2-dehydro-3-deoxy-D-gluconate:H<sup>+</sup> symporter	proton transport // "carbohydrate transport" // "transport" // "2-keto-3-deoxygluconate transport" // "gluconate transmembrane transport"	0.275609	-0.0951013
gpp	guanosine-5'-triphosphate, 3'-diphosphate pyrophosphatase	guanosine pentaphosphate catabolic process // "guanosine tetraphosphate biosynthetic process" // "response to starvation" // "phosphorus metabolic process" // "nucleobase-containing small molecule interconversion"	0.125882	-0.0953207
gpt	xanthine-guanine phsophoribosyltransferase	nucleoside metabolic process // "purine ribonucleoside salvage" // "GMP salvage" // "IMP salvage" // "XMP salvage"	-0.308127	-0.0953304
adk	adenylate kinase	nucleotide phosphorylation // "nucleotide biosynthetic process" // "nucleobase-containing compound metabolic process" // "AMP salvage" // "RNA biosynthetic process" // "phospholipid biosynthetic process" // "translation" // "ADP biosynthetic process" // "phosphorylation" // "purine ribonucleotide interconversion"	0.24018	-0.0953766
rpmH	50S ribosomal subunit protein L34	translation	0.199941	-0.0955312
rplN	50S ribosomal subunit protein L14	translation	0.10654	-0.0961046
ndh	NADH:quinone oxidoreductase II	copper ion homeostasis // "anaerobic respiration" // "oxidation-reduction process" // "aerobic electron transport chain" // "aerobic respiration"	-0.371439	-0.0962942
mnmH	EG11768-MONOMER	selenium compound metabolic process // "tRNA seleno-modification" // "tRNA wobble uridine modification"	-0.159455	-0.0970106
rpmA	50S ribosomal subunit protein L27	translation	0.48301	-0.0970227
glpQ	glycerophosphoryl diester phosphodiesterase, periplasmic	lipid metabolic process // "glycerol metabolic process"	0.115789	-0.0971871
hldD	ADP-L-glycero-D-mannoheptose-6-epimerase	lipopolysaccharide biosynthetic process // "carbohydrate metabolic process" // "ADP-L-glycero-beta-D-manno-heptose biosynthetic process" // "lipopolysaccharide core region biosynthetic process"	-0.0685288	-0.097671
yeiI	predicted kinase	phosphorylation	-0.15992	-0.0983093
hns	H-NS DNA-binding transcriptional dual regulator	regulation of translation // "regulation of transcription, DNA-templated" // "transcription, DNA-templated"	-0.0963781	-0.098518
atpE	ATP synthase F<sub>0</sub> complex - subunit c	proton transport // "ATP hydrolysis coupled proton transport" // "ATP synthesis coupled proton transport" // "ion transport" // "transport" // "ATP biosynthetic process"	0.664341	-0.0999622
bfr	bacterioferritin	cellular iron ion homeostasis // "iron ion transport" // "oxidation-reduction process" // "intracellular sequestering of iron ion"	-0.256934	-0.100701
ddpF	YddO	metabolic process // "protein transport" // "peptide transport" // "transport"	-0.0630707	-0.10456
rpiA	ribose-5-phosphate isomerase A	pentose-phosphate shunt, non-oxidative branch // "pentose-phosphate shunt" // "D-ribose metabolic process"	-0.143875	-0.105513
talB	transaldolase B	pentose-phosphate shunt // "carbohydrate metabolic process" // "pentose-phosphate shunt, non-oxidative branch"	-0.07773	-0.106126
fadB	dodecenoyl-CoA &delta;-isomerase, enoyl-CoA hydratase, 3-hydroxybutyryl-CoA epimerase, 3-hydroxyacyl-CoA dehydrogenase	fatty acid catabolic process // "fatty acid beta-oxidation" // "oxidation-reduction process" // "lipid catabolic process" // "metabolic process" // "fatty acid metabolic process" // "lipid metabolic process"	2.18025	-0.106318
gtrB	CPS-53 (KpLE1) prophage; bactoprenyl glucosyl transferase	metabolic process	0.661276	-0.106496
eda	multifunctional 2-keto-3-deoxygluconate 6-phosphate aldolase and 2-keto-4-hydroxyglutarate aldolase and oxaloacetate decarboxylase	metabolic process	-0.094383	-0.106759
hisS	histidine-tRNA ligase	tRNA aminoacylation for protein translation // "translation" // "histidyl-tRNA aminoacylation"	0.260779	-0.107801
intS	CPS-53 (KpLE1) prophage; prophage CPS-53 integrase	provirus excision // "viral entry into host cell" // "DNA integration" // "DNA recombination" // "establishment of integrated proviral latency"	0.049749	-0.108395
yihA	cell division protein; predicted checkpoint GTPase	cell septum assembly // "metabolic process" // "cell division" // "cell cycle" // "barrier septum assembly" // "cytokinesis"	0.0288701	-0.108553
ydhV	predicted oxidoreductase	oxidation-reduction process	-1.00467	-0.111632
sbp	sulfate / thiosulfate ABC transporter - periplasmic binding protein Sbp	sulfate transmembrane transport // "sulfate transport" // "transport" // "sulfur compound metabolic process"	-0.649861	-0.11173
modE	ModE transcriptional dual regulator	transmembrane transport // "molybdate ion transport" // "regulation of transcription, DNA-templated" // "transport" // "transcription, DNA-templated"	-0.147302	-0.112388
rplU	50S ribosomal subunit protein L21	translation	0.430264	-0.112983
atpF	ATP synthase F<sub>0</sub> complex - b subunit	plasma membrane ATP synthesis coupled proton transport // "proton transport" // "ATP synthesis coupled proton transport" // "ion transport" // "transport" // "ATP biosynthetic process"	0.523848	-0.113604
uvrB	DNA repair; excision nuclease subunit B	nucleic acid phosphodiester bond hydrolysis // "nucleotide-excision repair" // "cellular response to DNA damage stimulus" // "DNA repair" // "SOS response"	-0.277943	-0.115108
yedD	predicted protein		0.324034	-0.116865
fabF	&beta;-ketoacyl-ACP synthase II	metabolic process // "fatty acid metabolic process" // "lipid metabolic process" // "fatty acid biosynthetic process"	0.664381	-0.117133
ycaO	protein involved in &beta;-methylthiolation of ribosomal protein S12	peptidyl-L-beta-methylthioaspartic acid biosynthetic process from peptidyl-aspartic acid	0.143727	-0.118211
dadA	D-amino acid dehydrogenase	oxidation-reduction process // "D-amino acid catabolic process" // "L-alanine oxidation to pyruvate via D-alanine" // "D-alanine catabolic process"	1.65845	-0.118235
crp	CRP transcriptional dual regulator	regulation of transcription, DNA-templated // "positive regulation of transcription, DNA-templated" // "negative regulation of transcription, DNA-templated" // "carbon catabolite repression of transcription" // "transcription, DNA-templated"	-0.0896464	-0.11833
yhbS	predicted acyltransferase with acyl-CoA N-acyltransferase domain	N-terminal protein amino acid acetylation // "metabolic process"	-0.403457	-0.118903
tpx	lipid hydroperoxide peroxidase	cellular oxidant detoxification // "cell redox homeostasis" // "oxidation-reduction process" // "cellular response to oxidative stress"	-0.227591	-0.120226
yggR	putative transporter	transport	-0.0875231	-0.120323
sdaC	SDAC-MONOMER	transport	0.0915079	-0.120453
ybeZ	predicted protein with nucleoside triphosphate hydrolase domain		0.871498	-0.120617
yjjU	predicted esterase	metabolic process // "cellular response to DNA damage stimulus" // "lipid catabolic process" // "lipid metabolic process"	0.56829	-0.12112
rfbA	dTDP-glucose pyrophosphorylase	extracellular polysaccharide biosynthetic process // "biosynthetic process" // "dTDP-rhamnose biosynthetic process" // "lipopolysaccharide biosynthetic process" // "O antigen biosynthetic process"	0.417328	-0.122356
aceB	MALATE-SYNTHASE	tricarboxylic acid cycle // "glyoxylate cycle"	1.10178	-0.122528
yhjH	c-di-GMP phosphodiesterase	regulation of bacterial-type flagellum-dependent cell motility // "metabolic process"	0.0474409	-0.124034
dnaJ	chaperone protein DnaJ	regulation of nucleic acid-templated transcription // "oxidation-reduction process" // "chaperone cofactor-dependent protein refolding" // "viral process" // "protein folding" // "protein unfolding" // "protein refolding" // "response to heat" // "DNA replication"	1.23401	-0.125163
proW	glycine betaine / proline ABC transporter - membrane subunit	choline transport // "amino acid transport" // "transport"	0.769952	-0.126044
rpoS	RNA polymerase, sigma S (sigma 38) factor	regulation of gene expression // "DNA-templated transcription, initiation" // "transcription, DNA-templated" // "response to stress" // "transcription initiation from bacterial-type RNA polymerase promoter" // "regulation of transcription, DNA-templated"	0.313098	-0.126181
thiE	THIE-MONOMER	thiamine diphosphate biosynthetic process // "thiamine biosynthetic process"	0.0142295	-0.126368
glgC	glucose-1-phosphate adenylyltransferase	biosynthetic process // "metabolic process" // "glycogen metabolic process" // "carbohydrate metabolic process" // "glycogen biosynthetic process"	-0.224045	-0.129401
bamA	Outer Membrane Protein Assembly Complex - BamA subunit	membrane assembly // "cell adhesion" // "Gram-negative-bacterium-type cell outer membrane assembly" // "protein insertion into membrane"	0.370768	-0.135905
ecpR	MatA DNA-binding transcriptional dual regulator	regulation of bacterial-type flagellum-dependent cell motility // "regulation of transcription, DNA-templated" // "transcription, DNA-templated"	-0.902108	-0.136015
zntR	ZntR transcriptional activator	regulation of transcription, DNA-templated // "transcription, DNA-templated" // "positive regulation of transcription, DNA-templated"	1.09497	-0.136635
glnD	PII uridylyltransferase / uridylyl removing enzyme	regulation of nitrogen utilization // "metabolic process" // "nitrogen compound metabolic process" // "cellular protein modification process"	-0.19145	-0.136653
tufA	elongation factor Tu	response to antibiotic // "translational elongation" // "translation"	0.163071	-0.138195
ydeP	acid resistance protein	response to acidic pH // "oxidation-reduction process"	-0.308916	-0.138935
zapB	cell division factor ZapB	cell septum assembly // "contractile ring localization" // "barrier septum assembly" // "cell cycle" // "cell division" // "FtsZ-dependent cytokinesis"	-0.191386	-0.139023
dps	stationary phase nucleoid protein that sequesters iron and protects DNA from damage	response to stress // "chromosome condensation" // "response to starvation" // "oxidation-reduction process" // "cellular iron ion homeostasis"	-0.807925	-0.140037
atpG	ATP synthase F<sub>1</sub> complex - gamma subunit	plasma membrane ATP synthesis coupled proton transport // "proton transport" // "ATP synthesis coupled proton transport" // "ion transport" // "transport" // "ATP biosynthetic process"	0.441319	-0.140273
rpsK	30S ribosomal subunit protein S11	maturation of SSU-rRNA from tricistronic rRNA transcript (SSU-rRNA, 5.8S rRNA, LSU-rRNA) // "ribosomal small subunit assembly" // "translation"	0.0194511	-0.142123
rpsE	30S ribosomal subunit protein S5	maintenance of translational fidelity // "translation" // "response to antibiotic"	0.277966	-0.142646
aroK	shikimate kinase I	shikimate metabolic process // "phosphorylation" // "aromatic amino acid family biosynthetic process" // "cellular amino acid biosynthetic process" // "chorismate biosynthetic process"	0.277138	-0.143841
cysI	sulfite reductase, hemoprotein subunit	sulfate reduction // "sulfate assimilation" // "hydrogen sulfide biosynthetic process" // "oxidation-reduction process" // "cysteine biosynthetic process" // "cellular amino acid biosynthetic process"	-0.465218	-0.145427
cysQ	adenosine-3'(2'),5'-bisphosphate nucleotidase	dephosphorylation // "phosphatidylinositol phosphorylation" // "sulfate assimilation"	0.0296404	-0.147801
cspA	CspA DNA-binding transcriptional activator	transcription antitermination // "regulation of transcription, DNA-templated" // "negative regulation of DNA-templated transcription, termination" // "response to cold" // "transcription, DNA-templated"	-0.525729	-0.15077
fabD	MALONYL-COA-ACP-TRANSACYL-MONOMER	metabolic process // "fatty acid metabolic process" // "lipid metabolic process" // "fatty acid biosynthetic process"	0.406932	-0.151148
ybiA	conserved protein	carbohydrate derivative metabolic process // "RNA modification" // "metabolic process" // "movement of cell or subcellular component"	-0.886423	-0.152074
ychF	ribosome-binding ATPase, inhibitor of catalase activity	metabolic process // "negative regulation of catalytic activity" // "response to oxidative stress"	0.233117	-0.152475
malK	maltose ABC transporter - ATP binding subunit	transmembrane transport // "metabolic process" // "carbohydrate transport" // "transport" // "maltose transport" // "maltodextrin transport"	-0.0192042	-0.155256
purR	PurR transcriptional repressor	negative regulation of purine nucleotide biosynthetic process // "negative regulation of transcription, DNA-templated" // "regulation of transcription, DNA-templated" // "purine nucleotide biosynthetic process" // "transcription, DNA-templated"	-0.220596	-0.156483
phnM	RPnTP hydrolase	organic phosphonate catabolic process	-0.642151	-0.157369
sodB	superoxide dismutase (Fe)	removal of superoxide radicals // "response to superoxide" // "oxidation-reduction process" // "superoxide metabolic process"	0.667057	-0.157379
yidI	predicted inner membrane protein		-0.600996	-0.158107
aspA	aspartate ammonia-lyase	protein tetramerization // "cellular amino acid biosynthetic process" // "aspartate metabolic process"	-0.494641	-0.15964
opgG	periplasmic protein associated with synthesis of osmoregulated periplasmic glucans (OPGs)	glucan biosynthetic process // "beta-glucan biosynthetic process" // "carbohydrate biosynthetic process" // "carbohydrate metabolic process" // "response to osmotic stress"	0.108027	-0.161468
dnaC	chromosome replication; initiation and chain elongation	DNA replication // "DNA strand elongation involved in DNA replication" // "DNA replication, synthesis of RNA primer"	-0.360937	-0.161529
pheT	phenylalanine-tRNA ligase &beta;-chain	tRNA processing // "phenylalanyl-tRNA aminoacylation" // "translation"	0.328692	-0.163259
manA	MANNPISOM-MONOMER	carbohydrate metabolic process // "GDP-mannose biosynthetic process" // "mannose catabolic process" // "colanic acid biosynthetic process"	-0.470463	-0.163312
grcA	stress-induced alternate pyruvate formate-lyase subunit	threonine catabolic process // "metabolic process" // "response to stress"	-1.96746	-0.164275
bglX	&beta;-D-glucoside glucohydrolase, periplasmic	glucan catabolic process // "carbohydrate metabolic process" // "metabolic process"	0.263728	-0.165549
mtlD	mannitol-1-phosphate 5-dehydrogenase	mannitol catabolic process // "mannitol metabolic process" // "metabolic process" // "oxidation-reduction process"	-0.302217	-0.16601
fkpA	peptidyl-prolyl cis-trans isomerase; in protein folding	chaperone-mediated protein folding // "protein peptidyl-prolyl isomerization" // "protein folding" // "protein refolding"	0.45544	-0.171383
feoB	Fe<sup>2+</sup> transporter FeoB	ferrous iron transmembrane transport // "ion transport" // "transport" // "cellular response to DNA damage stimulus" // "iron ion homeostasis" // "ferrous iron transport"	-3.00141	-0.17196
sseA	EG11600-MONOMER	metabolic process // "response to antibiotic"	-0.153605	-0.172168
dacA	D-alanyl-D-alanine carboxypeptidase, fraction A; penicillin-binding protein 5	cell wall organization // "peptidoglycan metabolic process" // "cell wall macromolecule metabolic process" // "cell division" // "peptidoglycan biosynthetic process" // "regulation of cell shape" // "proteolysis"	0.381722	-0.174185
lpd	lipoamide dehydrogenase	response to oxidative stress // "cell redox homeostasis" // "2-oxoglutarate metabolic process" // "pyruvate metabolic process" // "oxidation-reduction process" // "glycolytic process" // "glycine decarboxylation via glycine cleavage system"	0.706874	-0.174249
gudD	<i>D</i>-glucarate dehydratase	glucarate catabolic process // "metabolic process" // "D-glucarate catabolic process"	0.240957	-0.176163
aspC	aspartate aminotransferase, PLP-dependent	biosynthetic process // "cellular amino acid metabolic process" // "L-phenylalanine biosynthetic process" // "L-phenylalanine biosynthetic process from chorismate via phenylpyruvate"	0.769952	-0.177639
ydgA	conserved protein	movement of cell or subcellular component	-0.241155	-0.179208
yeeX	conserved protein		-0.94029	-0.17951
rpsL	30S ribosomal subunit protein S12	maintenance of translational fidelity // "RNA folding" // "positive regulation of RNA splicing" // "Group I intron splicing" // "response to antibiotic" // "translation"	0.0182469	-0.180533
greA	transcription elongation factor GreA	regulation of transcription, DNA-templated // "transcription, DNA-templated" // "DNA-templated transcription, elongation" // "regulation of DNA-templated transcription, elongation"	0.101498	-0.183875
yqeB	conserved protein with NAD(P)-binding Rossman fold		-0.0735704	-0.188242
pfkA	6-phosphofructokinase I	glycolytic process through fructose-6-phosphate // "protein homotetramerization" // "carbohydrate phosphorylation" // "metabolic process" // "fructose 6-phosphate metabolic process" // "cellular carbohydrate catabolic process" // "phosphorylation" // "glucose catabolic process" // "glycolytic process"	-1.15743	-0.189598
prpR	PrpR DNA-binding transcriptional dual regulator	regulation of transcription, DNA-templated // "transcription, DNA-templated" // "propionate catabolic process, 2-methylcitrate cycle" // "negative regulation of transcription, DNA-templated" // "positive regulation of transcription, DNA-templated" // "phosphorelay signal transduction system"	1.32468	-0.189786
aidB	isovaleryl-CoA dehydrogenase and DNA-binding transcriptional repressor	lipid homeostasis // "fatty acid beta-oxidation using acyl-CoA dehydrogenase" // "cellular response to DNA damage stimulus" // "metabolic process" // "negative regulation of transcription, DNA-templated" // "oxidation-reduction process"	-0.324106	-0.192779
dmsA	dimethyl sulfoxide reductase, chain A	oxidation-reduction process // "transport" // "anaerobic respiration"	-3.07076	-0.197144
gfcD	putative lipoprotein		-0.717096	-0.198313
yggC	conserved protein with nucleoside triphosphate hydrolase domain	pyrimidine nucleoside salvage // "UMP biosynthetic process" // "pyrimidine nucleobase metabolic process" // "phosphorylation"	-0.35557	-0.200774
raiA	stationary phase translation inhibitor and ribosome stability factor	primary metabolic process // "regulation of translation" // "negative regulation of translational elongation" // "negative regulation of translational initiation" // "response to cold"	-0.689206	-0.203289
lepA	elongation factor 4	positive regulation of translation // "translation" // "response to salt stress" // "response to cold" // "response to pH" // "translational elongation"	0.320034	-0.205107
dapF	diaminopimelate epimerase	lysine biosynthetic process via diaminopimelate // "lysine biosynthetic process" // "cellular amino acid biosynthetic process"	1.02261	-0.205736
malI	MalI DNA-binding transcriptional repressor	regulation of transcription, DNA-templated // "transcription, DNA-templated" // "negative regulation of transcription, DNA-templated"	-0.0350667	-0.206739
wecG	UDPMANACATRANS-MONOMER	biosynthetic process // "enterobacterial common antigen biosynthetic process"	0.334297	-0.207664
secA	protein translocation ATPase	intracellular protein transport // "chaperone-mediated protein folding" // "protein transport" // "transport" // "protein import" // "protein transport by the Sec complex" // "intracellular protein transmembrane transport" // "protein targeting"	0.746445	-0.209915
gspL	putative protein secretion protein for export	protein transport // "transport"	-0.754298	-0.21239
fnr	FNR DNA-binding transcriptional dual regulator	transcription, DNA-templated // "response to nitric oxide" // "regulation of transcription, DNA-templated" // "anaerobic respiration"	0.544621	-0.212597
gmhA	D-sedoheptulose 7-phosphate isomerase	lipopolysaccharide biosynthetic process // "carbohydrate metabolic process" // "D-glycero-D-manno-heptose 7-phosphate biosynthetic process" // "lipopolysaccharide core region biosynthetic process"	-0.0194804	-0.21403
ftnA	ferritin iron storage protein	response to oxidative stress // "cellular iron ion homeostasis" // "iron ion transport" // "cellular response to DNA damage stimulus" // "oxidation-reduction process" // "intracellular sequestering of iron ion"	0.258913	-0.214696
slyA	SlyA DNA-binding transcriptional activator	regulation of transcription, DNA-templated // "pathogenesis" // "transcription, DNA-templated"	-0.591059	-0.215713
frmR	regulator protein	regulation of transcription, DNA-templated // "transcription, DNA-templated" // "negative regulation of transcription, DNA-templated"	0.223692	-0.218955
clpP	ClpP	proteasomal protein catabolic process // "proteolysis" // "response to heat" // "misfolded or incompletely synthesized protein catabolic process" // "response to temperature stimulus"	0.646597	-0.221692
prmB	protein-glutamine N-methyltransferase	methylation // "DNA methylation on adenine" // "protein methylation" // "peptidyl-glutamine methylation"	0.280408	-0.221759
yeiB	conserved inner membrane protein	transport	0.572733	-0.222391
yfaQ	predicted protein		-0.656903	-0.230949
lptB	LptB	transmembrane transport // "metabolic process" // "transport" // "lipopolysaccharide transport"	0.240884	-0.233963
fruK	1-phosphofructokinase	carbohydrate phosphorylation // "carbohydrate metabolic process" // "phosphorylation" // "fructose catabolic process"	0.758565	-0.234758
tktB	transketolase II	metabolic process // "pentose-phosphate shunt, non-oxidative branch"	-0.295694	-0.236264
nusB	transcription antitermination protein NusB	regulation of transcription, DNA-templated // "DNA-templated transcription, termination" // "transcription, DNA-templated"	0.76281	-0.238247
yidC	inner-membrane protein insertion factor	protein homooligomerization // "protein transport" // "transport" // "protein complex assembly" // "protein insertion into membrane" // "protein folding"	0.599991	-0.239248
relA	RELA-MONOMER	response to starvation // "metabolic process" // "guanosine tetraphosphate biosynthetic process" // "phosphorylation" // "guanosine tetraphosphate metabolic process" // "nucleobase-containing small molecule interconversion"	0.315157	-0.239548
yejK	nucleoid-associated protein		0.2499	-0.242667
dusC	tRNA-dihydrouridine synthase C	tRNA dihydrouridine synthesis // "tRNA processing" // "oxidation-reduction process"	-0.321519	-0.246683
cho	endonuclease of nucleotide excision repair	nucleic acid phosphodiester bond hydrolysis // "cellular response to DNA damage stimulus" // "DNA repair" // "SOS response"	0.0443793	-0.25391
yejM	predicted hydrolase, inner membrane	metabolic process	0.112471	-0.255101
ypdE	broad-specificity exoaminopeptidase	proteolysis	-0.44368	-0.256269
hpt	hypoxanthine-guanine phosphoribosyltransferase	nucleoside metabolic process // "purine ribonucleoside salvage" // "IMP salvage" // "GMP salvage"	0.240713	-0.256673
rlmM	23S rRNA 2'-<i>O</i>-ribose C2498 methyltransferase	methylation // "rRNA processing" // "enzyme-directed rRNA 2'-O-methylation"	0.287926	-0.258682
nudC	NADH pyrophosphatase	metabolic process	0.29666	-0.258722
insJ	IS150 protein InsA		-0.144663	-0.262939
topA	DNA topoisomerase I	DNA topological change	1.27279	-0.262993
hyuA	phenylhydantoinase	pyrimidine nucleobase catabolic process	-0.659299	-0.263064
mgtA	MGTA-MONOMER	magnesium ion transmembrane transport // "cation transmembrane transport" // "metabolic process" // "magnesium ion transport"	1.35451	-0.264252
ttdA	L-tartrate dehydratase, &alpha; subunit	tartrate metabolic process // "metabolic process" // "biofilm formation"	-0.603638	-0.26514
yggL	predicted protein		-0.068605	-0.265498
hscA	chaperone for [Fe-S] cluster biosynthesis	protein maturation by iron-sulfur cluster transfer // "protein folding" // "cellular response to cold" // "iron-sulfur cluster assembly"	1.31848	-0.26817
yehI	conserved protein		-0.363845	-0.276426
galM	galactose-1-epimerase	hexose metabolic process // "galactose metabolic process" // "carbohydrate metabolic process" // "galactose catabolic process via UDP-galactose"	-0.0401391	-0.278922
appY	AppY DNA-binding transcriptional activator	regulation of transcription, DNA-templated // "transcription, DNA-templated" // "cellular response to phosphate starvation" // "positive regulation of transcription, DNA-templated"	-1.50654	-0.281575
yebT	conserved protein		-0.0541411	-0.282662
paaK	phenylacetate-CoA ligase	metabolic process // "phenylacetate catabolic process"	0.962985	-0.289727
deoA	thymidine phosphorylase / uracil phosphorylase	pyrimidine nucleotide metabolic process // "thymidine metabolic process" // "metabolic process" // "pyrimidine nucleoside metabolic process" // "pyrimidine nucleobase metabolic process" // "cellular response to DNA damage stimulus"	0.103047	-0.29017
rluB	23S rRNA pseudouridine 2605 synthase	RNA modification // "rRNA processing" // "pseudouridine synthesis" // "enzyme-directed rRNA pseudouridine synthesis"	-0.190168	-0.290544
ycjF	conserved inner membrane protein		1.63219	-0.29273
fruB	FruB - his299 phosphorylated // "fructose PTS permease - FruB subunit"	fructose import // "phosphorylation" // "carbohydrate transport" // "transport" // "phosphoenolpyruvate-dependent sugar phosphotransferase system"	0.37705	-0.297279
ybaY	predicted outer membrane lipoprotein		-0.24121	-0.298471
narH	nitrate reductase A, &beta; subunit	oxidation-reduction process // "nitrate metabolic process" // "nitrate assimilation" // "anaerobic respiration"	-2.43178	-0.299288
rffG	dTDP-glucose 4,6-dehydratase 2	enterobacterial common antigen biosynthetic process // "nucleotide-sugar metabolic process" // "extracellular polysaccharide biosynthetic process" // "lipopolysaccharide biosynthetic process"	0.477219	-0.299315
yhiI	predicted HlyD family secretion protein	protein secretion	0.5461	-0.300685
ykfC	CP4-6 prophage; conserved protein		-0.118928	-0.304276
znuA	Zn<sup>2+</sup> ABC transporter - periplasmic binding protein	response to zinc ion // "metal ion transport" // "cell adhesion" // "zinc II ion transport" // "ion transport" // "transport"	-0.178487	-0.307697
oppA	peptide ABC transporter - periplasmic binding protein	transmembrane transport // "chaperone-mediated protein folding" // "response to heat" // "peptide transport" // "transport" // "protein transport" // "oligopeptide transport"	0.494841	-0.308652
rpmB	50S ribosomal subunit protein L28	translation	0.145275	-0.309214
slyD	FKBP-type peptidyl prolyl cis-trans isomerase	chaperone-mediated protein folding // "protein peptidyl-prolyl isomerization" // "protein folding" // "protein stabilization" // "protein maturation by protein folding" // "response to heat" // "protein maturation" // "protein refolding"	0.631228	-0.310577
ybjI	5-amino-6-(5-phospho-D-ribitylamino)uracil phosphatase	dephosphorylation // "riboflavin biosynthetic process" // "metabolic process"	0.0419912	-0.322098
ibpB	small heat shock protein IbpB	protein stabilization // "stress response to copper ion" // "response to heat"	2.92451	-0.325312
ykfA	CP4-6 prophage; predicted GTP-binding protein	ribosomal large subunit assembly	-0.115791	-0.327015
proV	glycine betaine / proline ABC transporter - ATP binding subunit	metabolic process // "amino acid transmembrane transport" // "glycine betaine transport" // "amino acid transport" // "transport"	0.894902	-0.33105
speA	arginine decarboxylase, biosynthetic	putrescine biosynthetic process from arginine // "polyamine biosynthetic process" // "putrescine biosynthetic process" // "spermidine biosynthetic process" // "arginine catabolic process"	0.604098	-0.333726
atpC	ATP synthase F1 complex - epsilon subunit	plasma membrane ATP synthesis coupled proton transport // "proton transport" // "ATP synthesis coupled proton transport" // "ion transport" // "transport" // "ATP biosynthetic process"	0.206137	-0.337316
dnaA	chromosomal replication initiator protein DnaA; DNA-binding transcriptional dual regulator	DNA replication // "negative regulation of DNA replication" // "regulation of transcription, DNA-templated" // "transcription, DNA-templated" // "DNA replication initiation" // "regulation of DNA replication"	-0.324778	-0.337943
osmY	periplasmic chaperone, osmotically induced	hyperosmotic response // "chaperone-mediated protein folding"	-0.322562	-0.339958
malQ	AMYLOMALT-MONOMER	glycogen metabolic process // "carbohydrate metabolic process" // "maltose catabolic process"	0.446697	-0.342738
macB	macrolide ABC exporter - ATP binding / membrane subunit	xenobiotic transport // "metabolic process" // "transport" // "antibiotic transport" // "drug transmembrane transport" // "response to antibiotic"	0.557435	-0.34311
polA	DNA polymerase I, 5' --> 3' polymerase, 5' --> 3' and 3' --> 5' exonuclease	nucleobase-containing compound metabolic process // "DNA biosynthetic process" // "nucleic acid phosphodiester bond hydrolysis" // "cellular response to DNA damage stimulus" // "base-excision repair" // "DNA-dependent DNA replication" // "DNA repair" // "DNA replication"	0.285799	-0.350466
frr	ribosome recycling factor	translational termination // "cytoplasmic translational termination" // "translation"	0.0319926	-0.351751
serC	PSERTRANSAM-MONOMER	lysine biosynthetic process via diaminopimelate and N-succinyl-2-amino-6-ketopimelate // "cellular amino acid biosynthetic process" // "L-serine metabolic process" // "pyridoxine biosynthetic process" // "pyridoxal phosphate biosynthetic process" // "L-serine biosynthetic process"	0.133121	-0.353386
thrC	THRESYN-MONOMER	cellular amino acid biosynthetic process // "cellular amino acid metabolic process" // "threonine biosynthetic process"	-0.116032	-0.354512
ptrB	oligopeptidase B	proteolysis	-0.00579153	-0.355495
yraN	conserved protein	nucleic acid phosphodiester bond hydrolysis	0.0696936	-0.356371
yfjD	predicted inner membrane protein	oxidation-reduction process	0.0713749	-0.356459
ygiC	predicted enzyme with ATPase activity	metabolic process	0.329268	-0.375946
carB	carbamoyl phosphate synthetase, &beta; chain	urea cycle // "nitrogen compound metabolic process" // "'de novo' UMP biosynthetic process" // "pyrimidine nucleobase biosynthetic process" // "cellular amino acid biosynthetic process" // "arginine biosynthetic process" // "pyrimidine nucleotide biosynthetic process"	-0.382288	-0.379244
epmA	EF-P-lysine lysyltransferase	lysyl-tRNA aminoacylation // "tRNA aminoacylation for protein translation" // "protein-N6-(L-lysyl)-L-lysine modification to protein-N6-(beta-lysyl)-L-lysine" // "protein-lysine lysylation" // "post-translational protein modification"	-0.500693	-0.38408
mdtM	multidrug efflux pump / bile salt:H<sup>+</sup> antiporter / Na<sup>+</sup>:H<sup>+</sup> antiporter / K<sup>+</sup>:H<sup>+</sup> antiporter	potassium ion transmembrane transport // "drug export" // "sodium ion transmembrane transport" // "transmembrane transport" // "regulation of cellular pH" // "drug transmembrane transport" // "response to antibiotic" // "transport"	-0.531674	-0.384144
fur	Fur transcriptional dual regulator	regulation of transcription, DNA-templated // "transcription, DNA-templated" // "negative regulation of transcription, DNA-templated"	0.000808837	-0.393579
dacB	<i>meso</i>-diaminopimelic acid-D-alanyl endopeptidase / D-alanyl-D-alanine carboxypeptidase	proteolysis // "cell division" // "peptidoglycan metabolic process" // "peptidoglycan catabolic process" // "peptidoglycan turnover" // "cell wall macromolecule catabolic process" // "FtsZ-dependent cytokinesis" // "response to antibiotic" // "peptidoglycan biosynthetic process" // "regulation of cell shape" // "cell cycle" // "cell wall organization"	0.262337	-0.395988
rpsS	30S ribosomal subunit protein S19	ribosomal small subunit assembly // "translation"	-0.0684427	-0.403561
glmU	fused N-acetylglucosamine-1-phosphate uridyltransferase and glucosamine-1-phosphate acetyltransferase	cell wall organization // "metabolic process" // "lipopolysaccharide biosynthetic process" // "cell morphogenesis" // "lipid A biosynthetic process" // "peptidoglycan biosynthetic process" // "regulation of cell shape" // "UDP-N-acetylglucosamine biosynthetic process"	0.0682524	-0.405231
infA	protein chain initiation factor IF-1	translation // "translational initiation"	-0.194888	-0.408324
torR	TorR transcriptional dual regulator	transcription, DNA-templated // "regulation of transcription, DNA-templated" // "phosphorelay signal transduction system"	-0.0176493	-0.412977
mutL	MutL	cellular response to DNA damage stimulus // "DNA repair" // "regulation of DNA recombination" // "mismatch repair"	0.0222297	-0.41857
dsbA	protein disulfide oxidoreductase - DsbA<sub>oxidised</sub> // "protein disulfide oxidoreductase - DsbA<sub>reduced</sub>"	oxidation-reduction process // "cell redox homeostasis" // "cellular response to antibiotic"	0.496312	-0.426025
dsdC	DsdC DNA-binding transcriptional dual regulator	regulation of transcription, DNA-templated // "transcription, DNA-templated"	0.172056	-0.42626
glmM	phosphoglucosamine mutase	organic substance metabolic process // "carbohydrate metabolic process" // "UDP-N-acetylglucosamine biosynthetic process" // "protein autophosphorylation"	0.213691	-0.429195
ybjT	conserved protein with NAD(P)-binding Rossmann-fold domain	metabolic process	0.401188	-0.432152
glnA	adenylyl-[glutamine synthetase] // "glutamine synthetase"	nitrogen compound metabolic process // "nitrogen fixation" // "glutamine biosynthetic process" // "nitrogen utilization" // "ammonia assimilation cycle"	0.226038	-0.437967
asd	aspartate semialdehyde dehydrogenase	lysine biosynthetic process // "cellular amino acid biosynthetic process" // "cellular amino acid metabolic process" // "'de novo' L-methionine biosynthetic process" // "isoleucine biosynthetic process" // "threonine biosynthetic process" // "methionine biosynthetic process" // "cellular response to DNA damage stimulus" // "oxidation-reduction process" // "diaminopimelate biosynthetic process" //…	0.766389	-0.440457
yjiA	P-loop guanosine triphosphatase	metabolic process // "cellular response to DNA damage stimulus"	0.398888	-0.448872
phnK	predicted carbon-phosphorus lyase subunit	organic phosphonate catabolic process // "transport"	-0.374273	-0.45168
trmI	tRNA m<sup>7</sup>G46 methyltransferase	tRNA methylation // "tRNA modification" // "RNA (guanine-N7)-methylation" // "methylation" // "tRNA processing"	-0.00272924	-0.452627
yejH	predicted ATP-dependent helicase; implicated in DNA repair	cellular response to DNA damage stimulus // "DNA repair" // "RNA secondary structure unwinding" // "response to UV" // "response to drug" // "double-strand break repair" // "response to ionizing radiation" // "translation" // "cell division"	-0.335077	-0.460431
gstB	glutathione S-transferase B	oxidation-reduction process // "glutathione metabolic process"	0.794123	-0.472534
yaaU	putative transport protein YaaU, major facilitator superfamily (MFS)	response to oxidative stress // "transmembrane transport" // "transport"	-0.756809	-0.476829
purB	adenylosuccinate lyase	protein tetramerization // "purine nucleotide metabolic process" // "purine ribonucleotide biosynthetic process" // "IMP biosynthetic process" // "'de novo' AMP biosynthetic process" // "cellular response to DNA damage stimulus" // "'de novo' IMP biosynthetic process" // "purine nucleotide biosynthetic process"	0.104097	-0.486099
dicC	Qin prophage; DNA-binding transcriptional regulator for DicB	regulation of transcription, DNA-templated // "cell division" // "cell cycle" // "transcription, DNA-templated"	-0.763932	-0.490427
pfo	pyruvate:flavodoxin oxidoreductase	metabolic process // "response to oxidative stress" // "electron transport chain" // "oxidation-reduction process"	-0.64542	-0.496418
caiF	CaiF transcriptional activator	carnitine metabolic process // "regulation of transcription, DNA-templated" // "transcription, DNA-templated"	-1.42767	-0.499432
emrA	EmrAB-TolC multidrug efflux pump - membrane fusion protein	transmembrane transport // "drug transmembrane transport" // "response to antibiotic" // "transport"	-0.216635	-0.506245
ptsH	HPr - phosphorylated // "HPr"	positive regulation of catalytic activity // "protein phosphorylation" // "carbohydrate transport" // "transport" // "phosphorylation" // "phosphoenolpyruvate-dependent sugar phosphotransferase system" // "positive regulation of glycogen catabolic process"	-0.512126	-0.50727
erpA	essential respiratory protein A	protein maturation by iron-sulfur cluster transfer // "sulfur compound metabolic process" // "aerobic respiration" // "anaerobic respiration" // "iron-sulfur cluster assembly" // "protein maturation"	1.44057	-0.510811
uxuB	MANNONOXIDOREDUCT-MONOMER	metabolic process // "mannitol metabolic process" // "oxidation-reduction process" // "D-glucuronate catabolic process"	0.158653	-0.510982
rraA	ribonuclease E inhibitor protein A	regulation of endoribonuclease activity // "regulation of RNA metabolic process" // "negative regulation of endoribonuclease activity" // "RNA catabolic process"	-0.900033	-0.519612
ydjK	putative transport protein, major facilitator superfamily	transmembrane transport // "transport"	-0.102529	-0.519901
tyrR	TyrR DNA-binding transcriptional dual regulator	metabolic process // "transcription, DNA-templated" // "negative regulation of transcription, DNA-templated" // "aromatic compound catabolic process" // "regulation of transcription, DNA-templated" // "phosphorelay signal transduction system"	-0.371176	-0.523036
holE	DNA polymerase III, &theta; subunit	DNA biosynthetic process // "DNA replication"	-0.0370655	-0.523627
xylR	XylR transcriptional dual regulator	transcription, DNA-templated // "regulation of transcription, DNA-templated"	-0.19567	-0.524501
csrD	regulator of CsrB and CsrC decay	regulation of RNA metabolic process // "ncRNA catabolic process"	0.0699778	-0.531387
potG	putrescine ABC transporter - ATP binding subunit	polyamine transport // "metabolic process" // "polyamine transmembrane transport" // "transmembrane transport" // "transport" // "putrescine transport"	-0.155155	-0.535556
suhB	inositol monophosphatase	signal transduction // "inositol metabolic process" // "phosphatidylinositol phosphorylation" // "inositol phosphate dephosphorylation"	-0.40091	-0.540962
glgA	glycogen synthase	cellular response to DNA damage stimulus // "glycogen biosynthetic process"	-0.110623	-0.541772
rodZ	transmembrane component of cytoskeleton	regulation of cell shape	-0.234295	-0.556439
uxuA	MANNONDEHYDRAT-MONOMER	glucuronate catabolic process // "cellular response to DNA damage stimulus" // "D-glucuronate catabolic process"	0.020251	-0.572954
mrp	P-loop NTPase family protein		0.632145	-0.57389
yjeJ	predicted protein		0.166844	-0.590105
glyQ	glycine-tRNA ligase, &alpha; subunit	glycyl-tRNA aminoacylation // "translation"	0.412855	-0.593334
otsA	TREHALOSE6PSYN-MONOMER	cellular response to DNA damage stimulus // "trehalose metabolism in response to cold stress" // "response to stress" // "trehalose biosynthetic process" // "response to osmotic stress"	-0.747826	-0.604744
ptrA	protease III	protein processing // "proteolysis"	0.138583	-0.604842
entF	<i>holo</i> [EntF peptidyl-carrier protein] // "apo-serine activating enzyme"	biosynthetic process // "metabolic process" // "amino acid activation for nonribosomal peptide biosynthetic process" // "enterobactin biosynthetic process"	-1.20584	-0.60489
map	methionine aminopeptidase	protein initiator methionine removal // "proteolysis"	-0.00111598	-0.609218
bioH	pimeloyl-[acp] methyl ester esterase	biotin biosynthetic process	0.529332	-0.626826
frvA	predicted PTS permease - FrvA subunit	carbohydrate transmembrane transport // "phosphorylation" // "carbohydrate transport" // "transport" // "phosphoenolpyruvate-dependent sugar phosphotransferase system"	-0.469302	-0.641029
ycaQ	conserved protein		0.282057	-0.653419
srlQ	D-arabinose 5-phosphate isomerase	lipopolysaccharide biosynthetic process // "carbohydrate metabolic process" // "keto-3-deoxy-D-manno-octulosonic acid biosynthetic process" // "lipopolysaccharide core region biosynthetic process" // "biofilm formation"	-0.404914	-0.664717
nikB	nickel ABC transporter - membrane subunit	nickel cation transport // "ion transport" // "transport" // "nickel cation transmembrane transport"	-2.82543	-0.665726
fliM	flagellar motor switch protein FliM	positive chemotaxis // "bacterial-type flagellum-dependent cell motility" // "metabolic process" // "archaeal or bacterial-type flagellum-dependent cell motility" // "chemotaxis"	-0.0784998	-0.66793
yigZ	predicted elongation factor		0.346603	-0.68452
ascB	6-phospho-&beta;-glucosidase AscB	glycosyl compound metabolic process // "single-organism carbohydrate catabolic process" // "cellobiose catabolic process" // "carbohydrate metabolic process" // "metabolic process"	0.157566	-0.689289
ihfB	integration host factor (IHF), &beta; subunit	regulation of transcription, DNA-templated // "conjugation" // "regulation of translation" // "transcription, DNA-templated" // "DNA recombination"	0.0261091	-0.727283
rcsB	RcsB-P<SUP>asp56</SUP> // "RcsB"	positive regulation of transcription, DNA-templated // "negative regulation of transcription, DNA-templated" // "regulation of transcription, DNA-templated" // "phosphorelay signal transduction system" // "transcription, DNA-templated"	-0.106206	-0.744947
rhsA	RhsA protein in rhs element	self proteolysis	-0.584267	-0.74659
fhuB	iron (III) hydroxamate ABC transporter - membrane subunit	iron ion homeostasis // "ion transport" // "transport"	-0.426572	-0.750153
mhpA	3-(3-hydroxyphenyl)propionate 2-hydroxylase	secondary metabolite biosynthetic process // "aromatic compound catabolic process" // "3-(3-hydroxy)phenylpropionate catabolic process" // "3-phenylpropionate catabolic process" // "phenylpropanoid catabolic process" // "oxidation-reduction process"	-0.184829	-0.755372
sgbH	3-keto-L-gulonate 6-phosphate decarboxylase	carbohydrate catabolic process // "metabolic process" // "'de novo' pyrimidine nucleobase biosynthetic process" // "carbohydrate metabolic process"	-0.923665	-0.793934
xylE	xylose:H<sup>+</sup> symporter	transmembrane transport // "D-xylose transport" // "carbohydrate transport" // "transport"	-0.211144	-0.805677
fhuA	ferrichrome / phage / antibiotic outer membrane porin FhuA	siderophore transmembrane transport // "siderophore transport" // "iron ion homeostasis" // "ion transport" // "transport"	-1.61634	-0.807406
rbsK	ribokinase	carbohydrate phosphorylation // "D-ribose metabolic process" // "carbohydrate metabolic process" // "phosphorylation" // "D-ribose catabolic process"	0.564621	-0.843254
wecB	UDP-<i>N</i>-acetylglucosamine 2-epimerase	metabolic process // "UDP-N-acetylglucosamine metabolic process" // "enterobacterial common antigen biosynthetic process"	0.394488	-0.863699
torC	trimethylamine N-oxide reductase, cytochrome c-type subunit	oxidation-reduction process // "aerobic respiration" // "anaerobic respiration"	-0.567397	-0.865601
mrcA	peptidoglycan glycosyltransferase / peptidoglycan D,D-transpeptidase - MrcA	cell wall organization // "metabolic process" // "response to antibiotic" // "regulation of cell shape" // "peptidoglycan biosynthetic process"	0.234271	-0.931504
cobS	COBS-MONOMER	cobalamin biosynthetic process	0.635975	-0.983527
wzc	protein-tyrosine kinase	extracellular polysaccharide biosynthetic process // "polysaccharide biosynthetic process" // "peptidyl-tyrosine phosphorylation" // "peptidyl-tyrosine autophosphorylation" // "lipopolysaccharide biosynthetic process" // "phosphorylation" // "colanic acid biosynthetic process"	-0.666635	-0.994216
livM	branched chain amino acid / phenylalanine ABC transporter - membrane subunit	isoleucine transmembrane transport // "L-valine transmembrane transport" // "leucine import across plasma membrane" // "phenylalanine transport" // "branched-chain amino acid transport" // "amino acid transport" // "transport"	0.397138	-1.01644
mutM	formamidopyrimidine DNA glycosylase	nucleic acid phosphodiester bond hydrolysis // "metabolic process" // "base-excision repair" // "DNA repair" // "nucleotide-excision repair" // "base-excision repair, AP site formation" // "cellular response to DNA damage stimulus"	2.36075	-1.06985
allD	ureidoglycolate dehydrogenase	metabolic process // "allantoin catabolic process" // "oxidation-reduction process" // "purine nucleobase metabolic process" // "allantoin assimilation pathway"	-0.577485	-1.11223
seqA	SeqA, negative modulator of initiation of replication	sister chromatid cohesion // "protein homotetramerization" // "nucleoid organization" // "negative regulation of DNA replication" // "regulation of transcription, DNA-templated" // "negative regulation of DNA-dependent DNA replication initiation"	-0.219083	-1.14701
yoaE	predicted inner membrane protein	oxidation-reduction process	-0.225509	-1.87221
