# Supplementary material for: The absence of the queuosine tRNA modification leads to pleiotropic phenotypes revealing perturbations of metal and oxidative stress homeostasis in Escherichia coli K12
Source: Metallomics. 2022 Sep 9;14(9):mfac065. doi: 10.1093/mtomcs/mfac065 (PMC9508795; doi:10.1093/mtomcs/mfac065)
Supplement: mfac065_Supplemental_Files [file mfac065_supplemental_files.zip › Supplemental_file_6._RNAseq_plotted_data.csv]

gene	mean_tgt_lb	mean_wt_lb	mean_wt_ni	gene_group
aaeA	6.666361311	5.249550864	13.36801092	NA
aaeB	5.29668	4.508741	10.44733	NA
aaeR	34.74625	28.17799	48.80736	NA
aaeX	27.50653	14.74692333	31.92511	NA
aas	59.70396	26.92446667	38.44319	NA
aat	43.17	31.15180333	55.56333	NA
abgA	4.131039	3.006060333	4.855972	NA
abgB	4.67683	3.946700333	8.224832	NA
abgR	36.65753	19.12269667	24.97116	NA
abgT	4.537327	3.110896667	4.462711	NA
abrB	11.97475	24.32475333	11.13865	NA
accA	462.8876	170.5232667	200.9507	NA
accB	821.169	364.1721	542.6074	NA
accC	564.3444569	205.8157563	281.7555512	NA
accD	533.8080622	240.1644888	460.0526394	NA
aceA	1400.064	515.0448333	3576.023	NA
aceB	1046.95	279.0701333	2169.913	NA
aceE	285.593	186.3848333	483.6147	NA
aceF	234.371	147.0414333	331.9476	NA
aceK	204.5264	73.44025333	378.2459	NA
ackA	290.1234549	308.7901399	239.8087299	NA
acnA	127.7576	53.16681667	427.6815	NA
acnB	2741.989	990.2411	1270.386	NA
acpH	23.55559	11.52306333	40.18137	NA
acpP	10019.68	5328.025	8251.23	NA
acpS	80.68109	55.4092	60.57361	NA
acpT	66.63219	37.42402333	69.20678	NA
acrA	166.6472	68.24708333	134.6901	NA
acrB	146.6637	73.12538667	112.7247	NA
acrD	7.566104	5.257744667	7.415226	NA
acrE	3.567855	3.122550333	3.433904	NA
acrF	5.280457093	4.024111443	5.386989045	NA
acrR	74.0221138	50.4869755	82.2548189	NA
acrZ	340.0955	259.2359667	272.6866	NA
acs	640.6990159	134.8229388	612.1389895	NA
actP	187.7572	31.96266333	105.1508	NA
ada	14.35093837	10.21064598	38.84175338	NA
add	222.3419674	92.3095959	129.2653777	NA
adeD	28.93474103	25.53608149	20.51006793	NA
adeP	19.61131232	13.53303893	20.79864686	NA
adeQ	4.364967	3.446317333	3.773148	NA
adhE	430.718	462.1740667	928.8587	NA
adhP	11.41407	8.789638	81.80402	NA
adiA	8.532333307	8.321773345	7.977230478	NA
adiC	4.385791555	5.757447911	4.900385571	NA
adiY	3.885189	20.14285	2.655644	NA
adk	639.2339538	314.1930756	317.0117259	NA
aegA	7.868208425	18.0511928	8.475793842	NA
aer	425.3790692	111.1730536	32.70574134	NA
aes	25.31588	22.49456333	16.92378	NA
afuB	3.442402	2.955807	4.171562	NA
afuC	6.758975	5.686014	5.597254	NA
agaA	21.87695	16.15549333	14.07303	NA
agaB	3.035372607	2.673061169	2.494011526	NA
agaC	2.821817	2.990004	2.688355	NA
agaD	3.725978	3.148210333	3.358395	NA
agaI	3.670328	3.030098333	3.704943	NA
agaR	61.76254	31.59778333	46.66559	NA
agaS	8.291628462	6.174578963	4.850185223	NA
agaV	26.70626	15.79960667	11.65722	NA
agaW	9.223131	6.769017333	6.348663	NA
agp	328.5148	241.9883333	324.8667	NA
agrA	23.72005	14.41281667	19.72171	NA
agrB	12.70365	11.79883867	12.1527	NA
ahpC	5899.078	4145.552667	4712.837	NA
ahpF	282.98	182.1357333	204.119	NA
ahr	14.33909	11.35913367	88.76849	NA
aidB	6.583554	4.661516667	59.2068	NA
ais	3.87514	3.490663333	28.01186	NA
alaA	178.4281026	71.40943828	65.82659183	NA
alaC	66.58002	22.82756667	123.2876	NA
alaE	14.57386	27.41838	391.0387	NA
alaS	547.0455	224.5325333	369.152	NA
aldA	3746.916	507.5291667	2555.51	NA
aldB	8.185145648	5.808023349	231.8536452	NA
alkA	17.21792	8.069788667	18.11088	NA
alkB	7.623946	5.204874667	17.78987	NA
allA	12.25001	6.824720333	9.595081	NA
allB	4.368589	4.178036333	6.301678	NA
allC	10.88656	6.872737667	7.455193	NA
allD	5.430103	4.66444	3.292412	NA
allE	19.42278	10.73417667	16.0829	NA
allR	146.8756	60.46276	355.007	NA
allS	5.088186101	4.749398481	4.727569299	NA
alpA	4.259308	3.636335667	2.515058	NA
alr	65.27907	32.75154	50.8442	NA
alsA	31.29073	11.39922333	6.145367	NA
alsB	86.80598	30.75253667	15.40836	NA
alsC	30.331	13.46429333	6.28908	NA
alsE	61.42269	26.65057333	9.5438	NA
alsK	72.5113	34.88806	15.61122	NA
alx	20.25889	8.802523333	9.560791	NA
amiA	61.48442	39.20538667	49.99556	NA
amiB	51.53337058	23.94844424	51.95977837	NA
amiC	108.8851	46.08742333	58.94818	NA
amiD	60.93954155	40.89264302	93.18126522	NA
amn	195.5337	103.1867467	160.467	NA
ampC	23.66474	17.23382333	15.65431	NA
ampD	105.6743898	67.87146917	57.85287653	NA
ampE	68.5593	33.35215667	31.65991	NA
ampG	81.4228	36.28551	23.07849	NA
ampH	118.1243	64.79296	73.7714	NA
amtB	12.56804	6.140882333	14.3302	NA
amyA	38.91436	25.9761	158.7986	NA
anmK	64.58012	34.02123667	54.07055	NA
ansA	54.87444	24.72652667	77.77863	NA
ansB	66.32945	515.2992333	10.73424	NA
ansP	5.442308	4.207295	8.073609	NA
apaG	119.129	78.62646333	122.574	NA
apaH	77.79938	40.30697667	81.4784	NA
apbE	17.35976	12.65506667	17.6878	NA
aphA	461.131783	296.9188715	135.1845508	NA
appA	10.61473061	6.782390134	21.88239391	NA
appY	5.508172	10.12150633	13.71249	NA
apt	154.6219	86.75229333	81.53284	NA
aqpZ	8.475210007	5.405803863	22.68410706	NA
araA	12.32454	9.499956333	26.0464	NA
araB	8.11497	6.187359333	15.50518	NA
araC	127.0417	71.17070333	115.5793	NA
araD	7.787162159	7.441337115	15.5879497	NA
araE	12.05068505	8.018540872	12.21237599	NA
araF	22.31975	17.74738667	34.38154	NA
araG	15.38603032	11.81645547	15.03237948	NA
araH	15.9782	10.96987533	23.28903	NA
araJ	13.02628	9.605152333	16.77268	NA
arcA	1232.978	804.5808	1357.273	NA
arcB	137.3259	90.66075	61.21226	NA
arfA	41.77119	12.17424767	34.56211	NA
arfB	37.72292	24.45184	47.9749	NA
argA	16.34634	11.08762333	18.22665	NA
argB	22.33235	10.84609233	22.9171	NA
argC	16.3337	9.899367667	11.93047	NA
argD	22.15541	9.255657	17.1763	NA
argE	125.9334	61.55169	81.39631	NA
argF	25.67033797	12.26116199	16.23386671	NA
argG	54.06038	30.93964	81.51494	NA
argH	32.27097	14.71057333	32.9853	NA
argI	9.155733	5.732319333	4.242315	NA
argK	4.196879	3.351534333	4.487346	NA
argO	23.56443	21.29938667	30.45309	NA
argP	114.7474	71.65144	81.10033	NA
argR	200.2798	140.3927667	182.0666	NA
argS	73.1649	34.74687667	107.6953	NA
argT	472.8655064	91.45671209	371.44378	NA
argW	8.934504	4.578262667	7.304989	NA
ariR	5.801244	2.787267333	8.725243	NA
arnA	8.818957527	6.752222419	45.93519728	NA
arnB	8.112724	4.913617333	94.53197	NA
arnC	7.69271	4.253056667	37.53347	NA
arnD	3.962363	3.765535333	20.2034	NA
arnE	4.844252	4.372848333	9.887636	NA
arnF	20.27036	12.736572	14.50581	NA
arnT	4.397588	3.359609	10.53786	NA
aroA	72.81615	28.94382333	80.59934	NA
aroB	269.7691	123.7262667	212.5931	NA
aroC	150.7066	61.65128333	103.237	NA
aroD	52.87001	26.26783	42.83506	NA
aroE	37.86322	9.192766	24.66548	NA
aroF	65.69935	27.78337333	52.32308	NA
aroG	208.464	118.0902	222.7276	NA
aroH	31.219	18.13294667	59.04083	NA
aroK	250.5025	121.8829	187.3969	NA
aroL	85.56745	52.92132333	56.05879	NA
aroM	17.75051352	13.0131738	68.51277551	NA
aroP	43.31981	19.34325333	30.05842	NA
arpA	5.835901	4.443021	5.957653	NA
arrS	12.30035	11.25424267	335.1147	NA
arsB	4.311173	3.721982667	15.24546	NA
arsC	14.57331	12.27318333	31.42191	NA
arsR	8.27647	4.638789	37.87642	NA
artI	134.7047	106.6785133	313.9165	NA
artJ	40.31437	32.66743667	30.88429	NA
artM	55.3633	37.53957333	101.3524	NA
artP	113.6996	79.86454	279.0795	NA
artQ	43.06454	26.86077	88.50629	NA
ascB	18.74411	9.635410667	15.75179	NA
ascF	12.04525	7.305644667	11.30747	NA
ascG	22.32332	8.649308333	17.38334	NA
asd	656.4183	225.6523667	374.3882	NA
aslA	7.927244	6.029812	9.748469	NA
aslB	10.9994	5.717702	7.50761	NA
asmA	95.5428	57.79381667	60.3281	NA
asnA	36.02749	15.00060667	14.51748	NA
asnB	94.40762	43.79544	66.27081	NA
asnC	16.45331	8.733004	29.12394	NA
asnS	413.9100094	196.5694367	396.2307539	NA
aspA	2333.897	1929.792333	332.6781	NA
aspC	414.3485	141.6766333	518.1213	NA
aspS	169.627	82.60492667	247.7995	NA
asr	12.30694122	14.11117053	83.90098332	NA
astA	58.76757	11.51923333	93.17433	NA
astB	28.65530407	9.441701536	41.54791622	NA
astC	77.40646	15.13050333	135.2877	NA
astD	39.7688	10.70614	54.30622	NA
astE	18.0530268	6.950657097	25.68479556	NA
atoA	2.275856892	2.162313268	2.409968915	NA
atoB	3.464495319	2.667224674	4.525804315	NA
atoC	42.23952	35.87425	16.54868	NA
atoD	2.907686	2.865662333	3.7599	NA
atoE	3.357045	2.701687	3.58795	NA
atoS	24.06554885	28.09688189	11.55580921	NA
atpA	1731.458	739.2960333	952.9369	NA
atpB	1027.136932	416.0680351	580.8138233	NA
atpC	1566.673753	794.8399047	779.72149	NA
atpD	1234.866	599.4531333	663.9079	NA
atpE	1955.694324	719.1068225	843.6977182	NA
atpF	2193.255	891.7362667	1209.409	NA
atpG	1444.942	621.2700333	791.0647	NA
atpH	888.3376	357.0977667	480.2612	NA
atpI	507.5409	251.3227	325.6726	NA
avtA	182.4923	70.21993	107.3504	NA
azoR	59.97933859	29.22048179	69.01829349	NA
azuC	5.986719	2.594062	9.502325	NA
bacA	75.10625	31.50428667	52.40046	NA
baeR	56.18227	28.91641667	43.3667	NA
baeS	6.697242	4.147927333	9.359554	NA
bamA	555.9025501	249.6671325	361.0902381	NA
bamB	262.9363	100.1731033	183.0911	NA
bamC	553.3698735	235.6209681	309.6537991	NA
bamD	759.7018	360.0835	453.5035	NA
bamE	586.7813	375.6607	516.0588	NA
barA	33.40993	27.68636667	25.18797	NA
basR	39.44911	23.50886	40.19879	NA
basS	33.32631676	19.94452658	30.21375626	NA
bax	407.138	223.5864	410.5639	NA
bcp	760.0368927	365.6593844	329.6129362	NA
bcr	51.31461	24.49198333	72.69009	NA
bcsA	6.257555	4.224126667	5.104586	NA
bcsB	11.2472273	6.981147791	7.891509607	NA
bcsC	16.63331	10.38114667	23.24888	NA
bcsE	108.7927	79.32252667	109.3801	NA
bcsF	18.57744163	10.41007747	11.10576441	NA
bcsG	54.30935433	32.71306827	38.81313119	NA
bcsQ	7.980802	5.483903333	10.48008	NA
bcsZ	8.493824968	6.349839735	6.401304742	NA
bdcA	12.24023609	6.455901859	12.70388335	NA
bdcR	50.56796	29.57652	33.23623	NA
bdm	3.60499	3.684764333	100.0684	NA
bepA	113.0737671	51.15768866	121.440656	NA
betA	117.7768	27.21380667	40.44591	NA
betB	204.8778	39.22797667	94.77321	NA
betI	269.9990289	58.01704994	159.3391243	NA
betT	79.42194	16.90099333	43.34176	NA
bfd	16.5984	10.77880333	18.64674	NA
bfr	39.41451	28.36924667	702.0964	NA
bglA	162.0377	60.44297667	89.88366	NA
bglB	3.819402	3.303599333	2.937416	NA
bglF	21.18511	13.64845667	14.46643	NA
bglG	5.27545734	4.405479769	3.853444846	NA
bglH	3.093249139	2.601415959	2.928380295	NA
bglJ	3.90766	6.134517	4.367804	NA
bglX	78.88060754	38.18281364	52.38747361	NA
bhsA	5.9264	5.434422	164.3425	NA
bioA	6.122623	4.463022333	5.013951	NA
bioB	6.455559441	4.447408768	6.506888536	NA
bioC	4.717377	3.499219	4.154554	NA
bioD	6.856073	3.816508	7.356973	NA
bioF	5.679017	3.669713333	4.196964	NA
bioH	51.35508	20.43301	29.1514	NA
birA	62.88228	23.67827667	35.54057	NA
bisC	40.73324	19.39267	32.49243	NA
blc	16.64378552	18.4243241	146.2677493	NA
blr	94.47759	132.4198667	118.2877	NA
bluF	43.86034	15.17444567	40.96688	NA
bluR	94.97647	63.08933333	123.9068	NA
bolA	327.9699	259.0908667	700.3088	NA
borD	101.6772	82.46898333	14.66821	NA
brnQ	76.22423	40.80890333	71.95641	NA
bsmA	307.8055	303.8985	274.0071	NA
bssR	4.945222	40.86073333	44.15969	NA
bssS	567.3914	325.6073667	281.0911	NA
btuB	122.4265394	43.04511838	44.89769153	NA
btuC	46.59782	24.88274	36.34796	NA
btuD	35.44141	20.85609333	90.37006	NA
btuE	58.77963	30.74365	189.8149	NA
btuF	34.30861	14.86308	18.68143	NA
btuR	81.91931	34.54224333	33.29776	NA
cadA	28.44583	104.3483633	20.46374	NA
cadB	10.35054	96.10047	14.18514	NA
cadC	11.59668	14.52655333	6.546072	NA
caiA	11.66836502	10.91376249	7.901520215	NA
caiB	8.473802435	5.279342607	5.720956719	NA
caiC	6.029449	5.264123333	5.136843	NA
caiD	4.183435685	3.293813641	3.457596859	NA
caiE	4.332442	3.221953667	4.131333	NA
caiF	14.71145	24.29962667	8.405946	NA
caiT	3.433281	2.844989667	2.920489	NA
can	804.4459	267.3713667	788.2558	NA
carA	20.30154	10.67454867	7.318502	NA
carB	18.67085	13.9298	8.978484	NA
casA	3.219314787	2.514426903	4.179017323	NA
casB	5.298613	4.143972	6.607136	NA
casC	5.832358	5.586035333	7.980448	NA
casD	7.201082	4.808543667	10.98191	NA
casE	7.280551844	4.693816312	10.107084	NA
cbeA	4.007004107	4.524105529	6.077887641	NA
cbl	5.859741	4.171546667	529.0345	NA
cbpA	64.74954	57.91618667	266.3647	NA
cbpM	31.61946266	23.92893954	90.76531168	NA
cbrA	4.057469	3.070243	6.284686	NA
cbrB	7.856557	8.497186	14.38975	NA
cbrC	10.4316041	8.78089634	13.12034769	NA
cbtA	4.03701	3.049469667	3.512243	NA
cca	106.1671	65.88609	127.0952	NA
ccmA	23.86139	37.84879333	17.71268	NA
ccmB	8.56427	9.786341333	5.926296	NA
ccmC	11.74561	9.149987333	9.093012	NA
ccmD	3.934542	2.541150667	2.549544	NA
ccmE	17.1313992	13.251635	9.742569216	NA
ccmF	20.8796	9.763302333	7.592747	NA
ccmH	28.88506	13.718771	11.3988	NA
cdaR	92.82451	38.29709	33.22337	NA
cdd	71.48739	31.55033667	41.57108	NA
cdh	25.55925	15.70374	50.49426	NA
cdsA	129.0735602	52.20640843	84.37563273	NA
cedA	18.78538	12.85630667	27.23161	NA
cfa	78.90625039	54.60912779	569.1474298	NA
chaA	86.96742	34.29454667	42.61907	NA
chaB	10.36648952	14.22940768	153.6397629	NA
chaC	20.34172	12.79711433	97.54714	NA
chbA	15.54987	8.584194667	9.22401	NA
chbB	98.40011525	81.42289517	86.26600675	NA
chbC	14.07089	8.678663667	12.01517	NA
chbF	6.640426	4.164728	7.917521	NA
chbG	12.31922	9.073530333	17.14494	NA
chbR	15.83572	10.30466933	12.05867	NA
cheA	336.3725987	170.5306335	7.874171338	NA
cheB	93.72821	30.95617333	3.687068	NA
cheR	171.8154	93.17243333	6.696859	NA
cheW	716.188385	471.6023934	19.32068026	NA
cheY	314.1676667	128.5809387	8.950856985	NA
cheZ	380.0294	150.7734	11.90681	NA
chiA	10.58442	7.35252	15.13551	NA
chiP	50.33576711	39.03150134	7.286696549	NA
chiX	7.517762	6.180420667	5.920982	NA
cho	19.53568	10.92924733	25.28512	NA
chpB	32.74233	11.18850767	25.66442	NA
chpS	26.02685	7.765663	18.79788	NA
cirA	6.0043	5.526133667	7.894547	NA
citC	2.675532	3.234501667	3.262945	NA
citD	2	2.042790333	3.347199	NA
citE	3.817138	3.169364667	4.459129	NA
citF	2.654848	2.526977	2.573186	NA
citG	2.971227	2.860805667	3.9285	NA
citT	3.494446	3.355793	3.585984	NA
citX	2.805629	2.674641667	2.663792	NA
clcA	59.84651	33.25734667	78.30157	NA
clcB	5.059618	4.317010333	7.328168	NA
clpA	894.4818	370.6328667	563.2224	NA
clpB	1074.9	299.2446	323.0667	NA
clpP	1639.962399	607.5809791	578.8851376	NA
clpS	320.3866	161.8391333	234.6134	NA
clpX	1260.444847	435.1796285	545.6914681	NA
clsA	107.9932014	60.94384435	124.0642078	NA
clsB	4.993596	5.263089	61.27172	NA
clsC	22.72744	9.112333	38.45529	NA
cmk	225.715	103.9351333	207.8887	NA
cmoA	32.65688	17.11489333	58.59978	NA
cmoB	24.91804	12.03577667	37.9079	NA
cmtA	2.472625	2.475119	2.625058	NA
cmtB	3.631176	5.170986	5.945509	NA
cnu	52.01952	94.65516333	156.3299	NA
coaA	139.8037	75.21432333	68.61904	NA
coaD	35.26876	19.23902	19.9206	NA
coaE	63.9113	57.14676667	66.98806	NA
cobB	164.5497068	72.83123722	114.4649479	NA
cobC	24.83533	13.21488667	22.02361	NA
cobS	9.997587	3.331844667	9.596595	NA
cobT	14.64714	7.404769	18.45597	NA
cobU	27.82952	11.09058467	32.85062	NA
codA	51.5546833	23.91804128	50.77644135	NA
codB	6.816505	4.887404667	5.172676	NA
cof	41.22420652	28.73606045	31.86539608	NA
copA	49.07951	30.44805	44.20964	NA
corA	81.21576	33.14901	66.86789	NA
cpdA	224.9924	155.9365667	161.148	NA
cpdB	176.8016245	109.097356	59.8315918	NA
cpsB	3.54273	2.844619	6.446993	NA
cpsG	3.739353	3.156892333	9.875614	NA
cptA	114.05	75.92254	75.13722	NA
cpxA	152.1941	73.10404	125.2078	NA
cpxP	317.3272	106.16401	324.3777	NA
cpxR	272.8486	132.7186667	235.9278	NA
cra	379.0025	223.8782667	172.3083	NA
creA	115.333	51.42297333	71.75874	NA
creB	71.61318	27.31448667	36.33129	NA
creC	28.2655	13.68218	18.37417	NA
creD	5.734898	4.234926	6.96189	NA
crfC	40.99909925	32.99891404	8.911796463	NA
crp	1701.182	1055.319333	1060.717	NA
crr	872.1625514	656.2086656	1152.067997	NA
csdA	47.53721	30.77037667	55.71022	NA
csdE	55.90744	37.63612667	46.93049	NA
csgA	7.922646	6.528210333	12.04423	NA
csgB	2.503626351	2.504594972	3.307840126	NA
csgC	37.28695	19.25474333	5.943213	NA
csgD	8.145906	5.990090667	25.75851	NA
csgE	2.7211	3.304080333	4.760578	NA
csgF	3.91580904	2.90040597	4.03986331	NA
csgG	6.227997	4.512440333	9.102899	NA
csiD	33.50289	10.439787	1171.252	NA
csiE	79.66705294	45.59046064	536.9449265	NA
csiR	27.60316	16.00779667	168.5386	NA
cspA	2020.107	1529.366	419.8659	NA
cspB	61.7532	107.9661567	100.27	NA
cspC	4614.442	2089.672	1528.439	NA
cspD	1804.322239	1267.320796	4927.319889	NA
cspE	14032.84	7663.569667	3961.892	NA
cspF	22.98454	23.40499	30.30842	NA
cspG	53.72302019	59.3761301	30.783637	NA
cspH	5.534616717	6.016552217	6.067772289	NA
cspI	5.230001	3.392973667	16.29141	NA
csrA	1384.391	1083.4199	2171.767	NA
csrB	1888.429	1080.7291	15693.02	NA
csrD	49.17094	27.06605333	54.37081	NA
cstA	796.2111	190.1016	406.0169	NA
cueO	28.85648	15.40011	34.75078	NA
cueR	68.81181251	41.20150433	113.0197852	NA
curA	27.25478	11.16546	58.045	NA
cusA	3.718362	3.329568667	5.571463	NA
cusB	3.913556	3.100118667	4.098874	NA
cusC	3.182698	3.045855667	5.368699	NA
cusF	3.996025	3.696470667	5.972658	NA
cusR	19.66650095	11.17161024	22.72567671	NA
cusS	14.84398	9.786166333	16.62953	NA
cutA	109.3564575	55.35827623	91.86382594	NA
cutC	56.08477	33.98546667	101.4082	NA
cvpA	22.64708	17.29691	24.69847	NA
cvrA	35.70172	22.25055333	33.68653	NA
cyaA	130.6892	94.99809667	197.8746	NA
cyaR	28.89495433	28.45353417	13.56067336	NA
cyaY	77.82278953	34.20112396	44.79333274	NA
cybB	113.7528	64.52901	78.80276	NA
cybC	72.55985575	45.1394406	70.86195451	NA
cycA	566.9652	83.00071333	273.8391	NA
cydA	230.2849616	427.6186095	453.2897166	NA
cydB	246.6014	287.3603667	371.9317	NA
cydC	54.51906	38.47346667	60.64576	NA
cydD	30.24657	20.1221	33.10574	NA
cydX	8.025717	12.154319	11.19371	NA
cynR	14.8562	9.155237667	12.90293	NA
cynS	5.860925	5.079294667	7.882871	NA
cynT	6.331336	5.350419667	8.981493	NA
cynX	6.358895	3.93624	6.631823	NA
cyoA	2218.415	603.5475333	868.7516	NA
cyoB	1546.747	459.8523333	582.3408	NA
cyoC	765.0113	241.7410667	260.0842	NA
cyoD	775.7962	244.1884333	278.2138	NA
cyoE	848.6804	249.174	264.5796	NA
cysA	10.27153	6.388247	880.3386	NA
cysB	128.2595	89.75357	514.1948	NA
cysC	5.428503	3.554717667	291.6812	NA
cysD	6.97011839	6.008617063	2383.170845	NA
cysE	274.3781	101.4034867	274.7882	NA
cysG	47.62907	34.02213333	34.19338	NA
cysH	8.507242	5.735242667	1173.942	NA
cysI	6.070829	4.778831333	1254.367	NA
cysJ	6.704469231	5.05644924	1781.984539	NA
cysK	429.247	285.6534333	10896.42	NA
cysM	45.94744916	16.64459344	293.3041381	NA
cysN	9.026508	6.280604333	1512.872	NA
cysP	7.136697112	5.569724699	1069.105588	NA
cysQ	113.8851	66.15909	206.1565	NA
cysS	137.8995	64.26683333	72.71938	NA
cysU	4.701065	3.162576333	394.5454	NA
cysW	6.381806	5.077389667	411.0153	NA
cysZ	62.06858097	39.11019508	52.30556313	NA
cytR	331.8135	158.0677667	130.0238	NA
dacA	208.0051	92.87926667	131.55	NA
dacB	68.33334	33.0542	39.74808	NA
dacC	114.3346	63.92068	260.4098	NA
dacD	10.65472	6.082827333	11.874	NA
dadA	1371.086	256.4848667	1465.607	NA
dadX	1022.27	220.511	962.1891	NA
dam	85.36202	49.02537333	72.59803	NA
damX	296.7634685	155.2096664	248.5640723	NA
dapA	749.5298312	409.7189139	602.5454072	NA
dapB	131.0991011	52.12283684	76.66693488	NA
dapD	1016.257426	516.8174721	730.117808	NA
dapE	109.5674	57.79325667	63.50376	NA
dapF	143.6884235	40.94196206	86.56850073	NA
dauA	14.80377	10.41140333	12.74809	NA
dbpA	10.70148633	6.300058327	58.88947769	NA
dcd	302.4070338	177.7950975	165.5984533	NA
dcm	49.83633784	25.8577029	41.47840452	NA
dcp	59.95376382	23.25556273	90.82500604	NA
dcrB	508.39	262.9866	212.5456	NA
dctA	1410.689	221.5171667	319.8989	NA
dctR	2.514893	2.922165333	43.01516	NA
dcuA	287.732	417.9738	191.4536	NA
dcuB	7.657425	11.57213933	6.297748	NA
dcuC	7.611947	131.8272367	5.097541	NA
dcuD	7.145882	4.628422333	4.34026	NA
dcuR	80.60390537	47.86543049	42.60318871	NA
dcuS	52.10425	24.88844333	19.89311	NA
dcyD	71.03709997	38.41294312	329.1733717	NA
ddlA	196.4036	83.12690333	112.8972	NA
ddlB	146.2734	110.4685333	135.3355	NA
ddpA	9.536041543	4.394249109	19.25520806	NA
ddpB	5.997975	3.47868	9.242118	NA
ddpC	7.016131	4.482365333	12.45046	NA
ddpD	4.00649	3.462903333	8.417934	NA
ddpF	8.900302362	5.341661303	24.04888164	NA
ddpX	12.21653	5.337636667	29.84238	NA
deaD	39.05211	21.87817667	89.77822	NA
dedA	65.17685	30.45974333	57.49685	NA
dedD	172.1041879	74.13064108	110.1343306	NA
def	293.7357736	205.1248592	356.0756194	NA
degP	364.5287	152.6590667	271.3775	NA
degQ	57.66904	26.92174333	62.38394	NA
degS	55.01424	31.16078333	43.3492	NA
deoA	139.1364	70.02085	101.1974	NA
deoB	814.8207648	358.7215419	501.0323659	NA
deoC	169.1778938	103.4346829	80.33670396	NA
deoD	1418.43	623.6562667	498.0793	NA
deoR	79.0718256	46.900798	63.03485943	NA
der	83.25837	43.47893333	111.9345	NA
dfp	149.7468	75.98140667	101.7246	NA
dgcZ	13.41245	7.943447333	18.87571	NA
dgkA	92.05374824	60.02499944	73.99696493	NA
dgoA	6.32401	4.277518333	5.389001	NA
dgoD	6.894537	5.539877	8.819224	NA
dgoK	10.06819	7.805704667	11.70159	NA
dgoR	32.53841	15.84246667	30.04324	NA
dgoT	4.976792316	3.244064214	5.426125754	NA
dgt	73.87317	38.19991	41.55742	NA
dhaK	1376.261	819.1994	121.9586	NA
dhaL	766.2504	439.6397333	61.69292	NA
dhaM	778.2205495	429.7618872	53.76468558	NA
dhaR	27.2355	12.32807333	18.1217	NA
diaA	142.8948	77.11185	95.46686	NA
dicA	77.57679	85.21263333	129.9906	NA
dicB	2.000021787	2.520965856	2.990557732	NA
dicC	2.902156	2.826604667	3.095068	NA
dinB	21.93670646	15.39071704	30.27805768	NA
dinD	26.69559362	18.60002491	18.15380365	NA
dinF	26.35119	14.01636333	11.52558	NA
dinG	30.86685349	23.46021728	24.10431839	NA
dinI	69.24471	44.34118667	46.61675	NA
dinJ	36.91461092	38.69731477	76.3903979	NA
dinQ	1247.252	1111.427167	1785.925	NA
djlA	54.3825	31.79541	46.56084	NA
djlB	3.258688	2.894187	3.480646	NA
djlC	4.545022	3.770208333	6.080155	NA
dkgA	74.4847796	53.15278227	223.5376326	NA
dkgB	27.12448	20.14733667	41.91299	NA
dksA	1708.779	781.5600667	776.0619	NA
dld	170.5195	88.67803	237.0265	NA
dmlA	10.22024	8.244308333	35.23189	NA
dmlR	143.6452	91.64986	102.112	NA
dmsA	14.60892197	62.07901345	5.31095236	NA
dmsB	16.81704	34.92707	5.029889	NA
dmsC	24.17699772	39.28759449	13.64172339	NA
dmsD	28.49753	14.52703	21.83273	NA
dnaA	95.7648	70.20540333	127.4697	NA
dnaB	134.6545	72.96085667	105.47	NA
dnaC	26.44536	19.81290333	46.27253	NA
dnaE	95.12111	42.22196667	62.25394	NA
dnaG	79.06281	40.57828667	100.3489	NA
dnaJ	668.6153	165.23	246.0456	NA
dnaK	6850.341	1640.128667	2003.939	NA
dnaN	88.8239	48.42911	90.76234	NA
dnaQ	61.41872103	40.85189437	89.93700972	NA
dnaT	28.54487	21.99033667	64.62913	NA
dnaX	125.3433	62.03891667	99.25041	NA
dosC	8.565364882	6.821105523	131.8771522	NA
dosP	5.31259	4.114168	45.21206	NA
dppA	1175.497	449.5273667	2974.124	NA
dppB	108.917104	29.03015097	234.4361552	NA
dppC	112.7458	41.71462333	220.7677	NA
dppD	184.7939	69.46080667	347.543	NA
dppF	182.1581	84.25365333	345.9268	NA
dps	508.2341	526.281	11164.01	NA
dsbA	422.7934281	176.847599	169.3405322	NA
dsbB	93.89688	59.71905	65.98004	NA
dsbC	161.1157	87.58252	128.1059	NA
dsbD	67.12268	25.19422667	39.37445	NA
dsbG	50.16597	22.99693	52.03536	NA
dsdA	1471.196	498.7807	25.74468	NA
dsdC	67.06106	34.37015667	25.18512	NA
dsdX	642.3993	192.9216333	10.62767	NA
dsrA	7.901964	4.923515	63.55752	NA
dsrB	55.13424125	32.65944349	76.78757972	NA
dtd	93.21023	30.09611333	74.37418	NA
dtpA	243.0842469	89.96782871	54.33988758	NA
dtpB	95.95988	135.1682	116.9802	NA
dtpC	10.79737	13.64926667	9.487577	NA
dtpD	6.671376	5.125026	9.853079	NA
dusA	58.74225746	29.57683671	34.26779853	NA
dusB	72.17598129	48.02255533	120.2568154	NA
dusC	10.04516	7.472228333	13.95326	NA
dut	203.0613	92.96653	110.7786	NA
dxr	40.65793	23.36170333	51.17065	NA
dxs	234.1078	108.06479	143.0091	NA
eaeH	2.496511	2.170228667	2.520542	NA
eamA	32.3668	8.195739667	43.59801	NA
eamB	8.186039425	5.016472329	9.660968459	NA
ebgA	17.10301804	9.244738432	7.885821847	NA
ebgC	10.28586	8.327719333	4.787994	NA
ebgR	50.56847	40.68087	21.13228	NA
ecnA	37.6048	21.11944333	28.70388	NA
ecnB	74.72290343	105.7693643	1449.357205	NA
eco	414.2410575	212.8036207	200.9765638	NA
ecpA	12.33925	10.20591567	9.397696	NA
ecpB	3.459457	2.756657333	3.60326	NA
ecpC	5.337911	4.201604667	6.262408	NA
ecpD	7.979101423	6.184290467	12.41819334	NA
ecpE	8.707875	8.10484	14.72008	NA
ecpR	2.514134	2.778324	2.391316	NA
eda	236.0948	146.8972333	162.0782	NA
edd	45.70105	32.35163333	30.89836	NA
efeB	50.90289	12.82713333	21.98966	NA
efeO	12.00532417	7.483464442	8.033992669	NA
efp	711.5596	306.3219	700.5129	NA
elaA	56.29951	28.59291333	58.11694	NA
elaB	104.3505	77.48790667	2506.519	NA
elaD	4.004145	3.576144333	3.98171	NA
elbB	150.241931	107.7361409	90.84351843	NA
elfA	5.097241209	4.439121514	5.500923121	NA
elfC	3.941069	3.584161667	5.406285	NA
elfD	2.84048	2.59276	3.026537	NA
elfG	6.787699006	4.847777987	8.839116219	NA
elyC	11.44182033	13.02561022	11.73608848	NA
emrA	28.41273	18.26772667	20.44624	NA
emrB	17.62434	8.561715667	13.47845	NA
emrD	11.91837	7.798814667	13.75123	NA
emrE	16.05605	13.42536	18.67873	NA
emrK	2.466738	2.440938333	2.758292	NA
emrY	3.726718	3.41871	2.656715	NA
emtA	54.67516	25.95163	45.05234	NA
endA	6.731604	10.95087933	6.263745	NA
eno	1244.592	827.0389667	1445.698	NA
entA	9.241521	6.855354333	8.47061	NA
entB	4.855632	6.552104667	5.08188	NA
entC	4.784083	4.479464333	3.079785	NA
entD	4.743117095	4.319093311	5.482864692	NA
entE	4.059069	4.920077	4.32896	NA
entF	5.99817	8.761103	6.147248	NA
entH	11.29734	5.776617333	8.223388	NA
entS	6.034337	5.699693667	2.945076	NA
envC	99.54893	49.73101333	54.3584	NA
envY	5.876792	5.599122333	8.032167	NA
envZ	178.7065375	86.79952373	78.5251247	NA
epd	253.6809	188.0277333	694.3035	NA
epmA	14.45372	11.95414	21.07732	NA
epmB	79.16271	44.04499333	67.91802	NA
epmC	84.50273	35.18631667	59.70496	NA
eptA	6.54271	4.382093333	18.30441	NA
eptB	56.85061	34.84967	30.48011	NA
eptC	46.11745218	23.43163742	41.1018148	NA
era	108.9664	59.98045333	131.0068	NA
erpA	245.3601	51.73870333	253.6688	NA
essD	7.036646	7.239629	7.321209	NA
etk	10.77913632	7.760745211	17.29965034	NA
etp	5.812996	3.725098333	9.467593	NA
ettA	322.926	148.5718333	245.8834	NA
eutA	3.367326	2.872699333	4.411836	NA
eutB	96.47269	52.40210333	118.0894	NA
eutC	27.32125	16.43107667	20.41715	NA
eutD	6.401372	4.245926	7.099717	NA
eutE	3.371748	2.619573667	3.560175	NA
eutG	3.513739421	2.952940839	4.720235175	NA
eutH	3.186838	3.382380667	4.869477	NA
eutJ	2.776538	2.439413333	2.846978	NA
eutK	19.96782	18.48641667	17.45762	NA
eutL	22.4352894	15.036646	14.86360472	NA
eutM	15.48561	9.744831667	11.95837	NA
eutN	2.703059	2.501733	3.748282	NA
eutP	5.066336747	2.625075125	3.831739732	NA
eutQ	3.696165	2.690052	5.102722	NA
eutR	8.870885	6.770996	15.18697	NA
eutS	3.798403281	2.610902451	3.965421746	NA
eutT	5.348764	4.451196667	5.413371	NA
evgA	109.4987	75.75704667	50.61256	NA
evgS	38.91493386	19.8993665	9.950762297	NA
exbB	84.84891	173.00044	53.30458	Fe import
exbD	47.259	117.1557167	34.95352	Fe import
exoX	63.96095	36.02398667	85.87527	NA
exuR	108.4121	89.62530667	126.0649	NA
exuT	27.56426756	28.03016147	19.24211413	NA
eyeA	63.26729132	33.9649881	105.7490505	NA
fabA	727.0812	263.7332667	374.106	NA
fabB	1217.219	307.7017667	376.0027	NA
fabD	522.3947	229.4264667	260.9929	NA
fabF	588.2689	214.9628667	404.6031	NA
fabG	1690.731	912.2582	1175.486	NA
fabH	339.0141006	117.0063525	209.5510735	NA
fabI	737.7333557	388.5765048	941.3084073	NA
fabR	472.0568	286.3777333	221.0723	NA
fabZ	512.2407	343.9144	460.5737	NA
fadA	176.1202699	40.68099156	90.61210597	NA
fadB	261.9355147	33.8408631	113.2452359	NA
fadD	86.04302	18.01543	117.595	NA
fadE	121.4260846	40.36676076	133.0166514	NA
fadH	82.13937	27.32316667	101.4387	NA
fadI	204.004	55.00058333	106.2742	NA
fadJ	193.3666	56.70742333	107.6457	NA
fadK	3.940867	3.587477	5.323804	NA
fadL	232.8843	92.45138333	244.4344	NA
fadM	11.455594	8.802337268	58.03238304	NA
fadR	130.2068	90.55116333	118.3552	NA
fau	35.29486093	32.17470447	40.77062023	NA
fbaA	2136.773219	1061.110659	2392.261816	NA
fbaB	44.44206	29.92882667	1368.099	NA
fbp	582.9764	257.8486667	140.3453	NA
fdhD	33.05148353	25.70292224	33.42528439	NA
fdhE	315.0751949	169.3186593	185.1076553	NA
fdhF	13.8599	25.83345	13.11539	NA
fdnG	15.30813	37.65825	5.93608	NA
fdnH	17.43355	14.98688667	5.285208	NA
fdnI	26.93421	19.32186	8.555239	NA
fdoG	909.8394	466.3353	479.8084	NA
fdoH	540.5941	294.2541333	275.1662	NA
fdoI	361.2468	226.2777	219.6116	NA
fdrA	2.364115	2.514276667	2.605865	NA
fdx	212.1432	58.85646	207.1417	Fe-S assembly (ISC)
feaB	17.21342219	6.808701675	31.77855862	NA
feaR	139.4038	30.99094667	164.8427	NA
fecA	172.13	86.92751667	6.431036	Fe import
fecB	84.06638	66.34856	7.848284	Fe import
fecC	42.48214	29.76689	5.623659	Fe import
fecD	28.64633	20.23731	6.513967	Fe import
fecE	43.09592	32.21923667	13.76112	Fe import
fecI	22.59024	13.56733667	13.06519	NA
fecR	10.87494	8.408291	7.576887	NA
feoA	39.89226	222.6103	71.86706	Fe import
feoB	19.47358	128.5371633	39.16038	Fe import
feoC	15.66792	78.55332333	25.69182	Fe import
fepA	4.794054	4.382067333	4.898753	Fe import
fepB	12.20693	11.33572333	7.491633	Fe import
fepC	5.494626	7.738160333	3.736991	Fe import
fepD	7.471766	6.153976333	3.631891	Fe import
fepE	2.411371683	2.500789846	2.216039295	Fe import
fepG	6.000409	7.220091667	4.356609	Fe import
fes	3.832396	4.725190333	3.335146	NA
fetA	50.79431429	33.85435579	27.27544427	NA
fetB	32.81221	17.68061	17.79796	NA
ffh	239.0791	132.1070667	163.1172	NA
ffs	21.85941	35.57949333	8.033759	NA
fhlA	7.846809347	8.339982937	27.69402399	NA
fhuA	31.5368929	64.26793463	15.85112982	Fe import
fhuB	11.38329	9.052368333	8.583905	Fe import
fhuC	11.94464	17.92029333	8.431551	Fe import
fhuD	9.100191	11.56339933	7.396484	Fe import
fhuE	5.47768791	4.44671109	6.163913982	Fe import
fhuF	47.55872	42.93651667	17.9124	Fe import
fic	11.77610785	7.745126902	88.84783033	NA
fieF	86.80422	43.84616667	96.89146	NA
fimA	251.9398473	182.1755111	647.3276473	NA
fimB	62.88165	41.00963667	31.51963	NA
fimC	8.251954	5.710467333	20.96567	NA
fimD	5.594631	3.539402333	9.448826	NA
fimE	5.274991	5.850753667	15.58732	NA
fimF	4.048798	4.415153333	8.66824	NA
fimG	6.672365	5.385688333	10.57016	NA
fimH	9.082697	6.105032333	14.56808	NA
fimI	14.52408412	10.21474012	63.6886226	NA
fis	74.13608	32.48533	96.18984	NA
fiu	5.554834	4.053602667	6.211207	NA
fixA	4.299133	3.178449667	4.036915	NA
fixB	4.040138	3.308131667	4.172164	NA
fixC	4.001656	3.306197333	3.811871	NA
fixX	3.235894815	3.090984663	2.890527405	NA
fklB	603.5651	200.6707667	175.5247	NA
fkpA	708.3452	299.4839	307.6025	NA
fkpB	339.812	182.3649333	213.1121	NA
fldA	429.2035	290.1749333	620.3639	NA
fldB	135.2821019	83.03432117	103.4034877	NA
flgA	567.9405217	272.9828481	35.23164994	NA
flgB	1790.637859	1320.445211	95.5753235	NA
flgC	943.026	649.6469	46.38641	NA
flgD	1606.139	1013.516433	81.51734	NA
flgE	1949.173	1129.957533	103.1351	NA
flgF	1100.842	551.2712	57.97144	NA
flgG	1178.988	598.3849	64.95255	NA
flgH	373.5994839	184.0278309	24.72101523	NA
flgI	254.5815	133.8985333	15.80747	NA
flgJ	211.8619	116.9982667	14.54569	NA
flgK	388.8336	219.2728667	15.22202	NA
flgL	604.1457329	430.0110901	25.82879945	NA
flgM	375.3508	262.9803333	24.92071	NA
flgN	276.486	220.3890333	21.33532	NA
flhA	124.1967945	67.91838846	11.71631285	NA
flhB	134.9664	79.93489	9.507845	NA
flhC	227.3542	122.1658667	115.392	NA
flhD	213.8228	144.3841	151.2044	NA
flhE	66.15406	37.2444	6.730833	NA
fliA	1164.989	846.3132	43.57315	NA
fliC	5774.302	4389.868	93.42725	NA
fliD	446.8756	264.0548333	9.568158	NA
fliE	298.4067	104.63711	10.22976	NA
fliF	447.6844	283.8799333	17.99404	NA
fliG	440.6881	232.9455333	19.2075	NA
fliH	292.0079	161.0389333	17.79103	NA
fliI	304.8251	150.1817	14.56384	NA
fliJ	120.6191622	61.08239011	7.653199674	NA
fliK	256.8334	153.5960667	13.2893	NA
fliL	718.2514	497.3187333	34.54662	NA
fliM	597.3037	362.9683333	25.20495	NA
fliN	269.6153	152.9498667	12.17389	NA
fliO	266.1540102	190.3964554	11.76847497	NA
fliP	140.6108	77.49473667	6.820994	NA
fliQ	77.03396	41.19238333	4.68897	NA
fliR	55.79305	29.15018333	7.882728	NA
fliS	319.3366	192.9530667	8.78457	NA
fliT	147.4827	78.11775	5.568516	NA
fliY	332.0343998	139.8856395	2424.721009	NA
fliZ	769.3692	526.8554	38.55664	NA
flk	42.3733	20.49081667	26.10139	NA
flu	17.50089	12.69061333	26.42109	NA
flxA	190.5173	162.4918	11.73968	NA
fmt	231.2707	122.7533	212.6635	NA
fnr	447.722	181.5574333	467.4043	NA
focA	56.15621	118.5634267	97.07121	NA
focB	10.3651	6.146021	11.00471	NA
folA	78.58633	47.62902333	65.23294	NA
folB	40.76336	16.60124333	25.75203	NA
folC	96.69753	35.02669333	54.54684	NA
folD	112.1766466	75.39632819	117.4104593	NA
folE	416.1995	177.4683	339.4745	NA
folK	27.46375	14.84295	20.51636	NA
folM	26.65328116	10.75135056	33.7143422	NA
folP	82.39894	39.38333	38.30408	NA
folX	168.2107	67.04064	182.1419	NA
fpr	141.5802	78.99352	121.6818	NA
frc	3.032607847	2.646561401	2.936191962	NA
frdA	441.3377	443.4414333	58.08557	Anaerobic respiration
frdB	283.5267	308.4392333	41.43752	Anaerobic respiration
frdC	240.6717	242.5406	24.59214	Anaerobic respiration
frdD	259.7611	270.2258	37.48591	Anaerobic respiration
fre	398.4648	138.8736	276.3396	NA
frlA	7.942384	5.514471667	4.206522	NA
frlB	33.87487	26.93278	9.763208	NA
frlC	11.32287341	8.064753548	5.896545504	NA
frlD	13.46711	10.87322667	7.787579	NA
frlR	47.52141	28.31740333	36.29928	NA
frmA	105.4967895	49.11475218	62.28642132	NA
frmB	62.38173	34.15618	23.32839	NA
frmR	82.86736	40.99374333	56.71536	NA
frr	996.3977	567.6323667	955.6426	NA
frsA	53.73913	37.80745	73.63146	NA
fruA	142.8206	48.40540333	54.42043	NA
fruB	62.43019	27.29396333	40.18091	NA
fruK	59.11655342	19.91960226	37.83874593	NA
frvA	2.781274	2.145292	2.941876	NA
frvB	2.897402	2.468217	3.324133	NA
frvR	3.627905	3.121922667	3.40593	NA
frvX	5.069693	4.097810667	5.519241	NA
frwB	14.31759	6.511570667	4.980301	NA
frwC	11.9902694	5.427428015	3.988698204	NA
frwD	4.369149	2.971739667	4.243179	NA
fryA	4.499327	3.539973667	5.984737	NA
fryB	3.399522	2.775806333	9.490048	NA
fryC	3.151524	3.347544	6.22349	NA
fsaA	10.57289	9.645983333	10.50561	NA
fsaB	20.77504	16.71500333	11.89581	NA
fsr	47.69588	25.16280333	25.41657	NA
ftnA	1030.135174	504.0329619	620.1203106	NA
ftnB	135.1212	129.8127333	71.36007	NA
ftsA	167.3599	81.71852	153.1326	NA
ftsB	170.5113	75.98965	137.2964	NA
ftsE	99.20921	33.01404667	57.10712	NA
ftsH	1189.337126	365.0378793	430.3343248	NA
ftsI	141.3001	84.57576333	114.4592	NA
ftsK	139.5691687	77.50093978	84.88436648	NA
ftsL	98.7781	57.74622	93.71725	NA
ftsN	183.0114	85.03172333	124.6647	NA
ftsP	96.60222	53.20042	76.85618	NA
ftsQ	161.716	103.932	157.2405	NA
ftsW	122.9366182	65.18204019	107.9693002	NA
ftsX	87.15232	38.18738667	54.15801	NA
ftsY	102.1156	42.08095667	66.54085	NA
ftsZ	533.9106	316.5878667	583.989	NA
fucA	32.05087	19.27621	19.81306	NA
fucI	62.46395689	40.20114574	11.98288257	NA
fucK	37.33264	20.77961667	10.03851	NA
fucO	74.69955	48.93140667	35.03297	NA
fucP	16.30656157	14.70308303	5.749339196	NA
fucR	243.2911627	146.1112193	119.382187	NA
fucU	65.66316207	33.72241763	42.15022218	NA
fumA	1450.033	371.5448333	339.3738	NA
fumB	13.25509	15.30641667	7.197273	NA
fumC	137.5303	36.43321667	89.29186	NA
fur	605.3118411	352.074014	553.749252	NA
fusA	2415.855	1350.105	1706.35	NA
fxsA	388.1698	67.45530667	84.1799	NA
gabD	25.91896	16.66038333	603.1706	NA
gabP	8.194892	5.590187333	180.7657	NA
gabT	27.89973638	17.97897702	836.5618009	NA
gadA	4.26500666	3.657144011	171.4054221	NA
gadB	3.473716	2.815201333	305.3261	NA
gadC	5.148411	4.244664	342.7095	NA
gadE	4.928092	6.996033667	418.6998	NA
gadW	18.77932	18.44214	194.6675	NA
gadX	11.65614	16.07747333	339.2469	NA
gadY	5.066263	5.034417667	136.1289	NA
galE	1120.669	1102.981033	183.2191	NA
galK	886.6162	734.6702667	136.7866	NA
galM	1143.81	683.9341667	262.9709	NA
galP	716.0362316	811.833378	106.9927745	NA
galR	108.8063	54.28444667	74.10814	NA
galS	395.6284745	109.6267638	173.3722084	NA
galT	893.6321	894.3446667	135.4574	NA
galU	180.3639	104.1758633	183.1567	NA
gapA	8884.261	6038.288	8107.942	NA
garD	97.61804	108.1092	37.29194	NA
garK	62.92998	34.59199667	47.14668	NA
garL	96.99996237	91.57858295	61.03346983	NA
garP	73.05993	92.47273667	26.87152	NA
garR	76.99611	47.78111	96.74188	NA
gatA	1954.967	1160.302233	1594.382	NA
gatB	986.4156	643.1850333	762.4718	NA
gatD	458.8919	241.0565	320.6102	NA
gatY	4456.125	2426.393333	3434.389	NA
gatZ	4329.084	2492.147	3466.394	NA
gcd	18.61824	7.236811667	119.0299	NA
gcl	3.28151	2.703567333	6.29903	NA
gcvA	52.05025	23.34362	48.94694	NA
gcvH	971.1133	565.0578333	462.9815	NA
gcvP	413.7367	202.1686667	238.7819	NA
gcvR	256.5537	173.1857333	239.9592	NA
gcvT	1358.82	767.9263667	677.2803	NA
gdhA	170.5045	71.87526667	174.5919	NA
gfcA	8.818679319	5.065109869	15.29566918	NA
gfcB	3.13253	3.981546667	7.380264	NA
gfcC	3.145713	2.888947	5.357276	NA
gfcD	4.443366	4.217513333	7.911572	NA
gfcE	4.777052	4.250972667	9.42248	NA
ggt	9.061885889	5.639965242	45.7884947	NA
ghoS	6.533579	53.90702	12.13791	NA
ghoT	10.02352	33.78612	15.94976	NA
ghrA	85.55004	49.94143333	136.6726	NA
ghrB	454.9957	213.4093667	314.9958	NA
ghxP	5.162233	4.454209333	4.738247	NA
ghxQ	10.7495	7.421250333	13.24503	NA
glcA	4.370033	3.209653667	20.52864	NA
glcB	37.38433	22.67763333	94.07487	NA
glcC	290.3817	50.09850667	59.64562	NA
glcD	6.82853	3.270848	68.45821	NA
glcE	5.727194987	3.580310726	35.25214089	NA
glcF	12.03736	7.486634	43.64342	NA
glcG	35.85344	29.87161333	105.2301	NA
gldA	63.52171631	73.4689753	25.59118735	NA
glf	84.13165	34.32591333	71.96668	NA
glgA	150.8617	94.88792333	237.4712	NA
glgB	139.5814	64.28659667	223.1448	NA
glgC	250.6106	170.3663667	308.7065	NA
glgP	138.8737	92.95921667	191.9452	NA
glgS	93.02182723	86.97819165	192.6590262	NA
glgX	130.0867	73.34558667	199.8059	NA
glk	141.7139	85.48645	213.9921	NA
glmM	424.5905	213.3341333	156.7065	NA
glmS	331.8018	151.2129667	294.7989	NA
glmU	340.1198	188.0512	268.6956	NA
glnA	559.8539712	277.4645204	359.9820831	NA
glnB	194.7806	105.2789933	110.4612	NA
glnD	39.20276	26.01775667	43.23423	NA
glnE	52.76064	25.18040667	45.05788	NA
glnG	46.32112	27.25299	40.74511	NA
glnH	780.9150469	307.4043619	800.7972271	NA
glnK	2.528765	2.383008667	3.325144	NA
glnL	48.17625	28.07783	45.78837	NA
glnP	192.9877	43.1778	155.2022	NA
glnQ	203.9972	55.31267333	168.8297	NA
glnS	326.606184	135.3076961	209.8840649	NA
glnU	150.1827	61.26166667	23.96229	NA
glnV	156.0587	84.65579333	17.82126	NA
glnW	70.77257	50.40963667	14.28363	NA
glnX	103.8973	54.1007	11.66558	NA
gloA	262.6260742	172.6852397	313.5170041	NA
gloB	79.00857	58.24332333	67.91717	NA
glpA	857.7595	863.2223667	304.2708	NA
glpB	601.0203829	547.7069165	238.38137	NA
glpC	493.776	375.5935667	200.4203	NA
glpD	5317.945	2078.125667	4498.264	NA
glpE	174.086151	56.58632359	97.85536774	NA
glpF	3957.403747	1328.945413	3959.961677	NA
glpG	99.27983	33.83172	40.90435	NA
glpK	7840.045	3571.245333	6707.021	NA
glpQ	2775.645	1492.638333	589.589	NA
glpT	4172.959	2230.376667	670.5378	NA
glpX	421.5608	169.8214667	201.0149	NA
glrK	37.88654	23.28066667	42.31599	NA
glrR	40.40399	17.38186	32.32272	NA
gltA	4705.708	1761.221667	2934.886	NA
gltB	126.4274199	58.30444106	153.2900698	NA
gltD	136.1533627	91.44524973	139.58784	NA
gltF	9.36621	6.556959667	6.322598	NA
gltI	268.4508591	114.6524849	284.0604502	NA
gltJ	78.05334943	23.15753385	59.08788777	NA
gltK	47.97624	17.65222	34.89246	NA
gltL	111.6102	45.03964667	73.04612	NA
gltP	134.0526	52.26818333	45.86991	NA
gltS	20.45294	14.97753	35.94131	NA
gltX	258.1841	125.4091667	292.6164	NA
gluQ	23.42584	16.52795	26.32092	NA
glvC	3.453928273	3.157831915	3.999993987	NA
glvG	5.328752	4.217186	6.2703	NA
glxK	4.08439	2.92213	6.509279	NA
glxR	3.957420969	2.630659298	4.176679791	NA
glyA	1042.554	490.5378667	676.1959	NA
glyQ	434.062	189.3766	353.7138	NA
glyS	394.5922	180.3143	286.2112	NA
glyT	769.6529	445.4655667	328.4473	NA
gmd	3.955576379	3.029163836	24.2821665	NA
gmhB	133.2948	71.98697333	91.60134	NA
gmk	174.9579	128.5026333	295.6518	NA
gmr	14.9255	10.97769667	60.75188	NA
gnd	956.2457	393.0280667	461.8926	NA
gnsA	53.33121889	28.0116783	6.700394794	NA
gnsB	336.4071	420.7725667	491.4579	NA
gntK	46.67111	69.19874	12.87913	NA
gntP	38.09056	32.46314333	5.927992	NA
gntR	107.5699	83.47500667	105.421	NA
gntT	133.3322	103.00431	27.99375	NA
gntU	22.94107	30.6973	7.862409	NA
gntX	106.6178	47.12603333	65.34327	NA
gor	145.8715	61.04221667	90.55171	NA
gph	142.0636707	60.01848054	95.47680016	NA
gpmA	1275.821	739.2841667	833.6872	NA
gpmM	155.3047	322.7150333	318.3387	NA
gpp	183.4791168	97.94804957	133.1610761	NA
gpsA	809.5182063	332.6345594	304.2985712	NA
gpt	54.87825	38.11645	52.22913	NA
grcA	113.8943	302.0622	107.8664	NA
greA	100.0465	56.02982333	117.0184	NA
greB	85.24453	59.32927333	65.03781	NA
groL	5591.701	1915.140667	1587.203	NA
groS	6725.472	2081.637	1885.843	NA
grpE	2463.808	706.8852667	481.683	NA
grxA	38.93532	21.55649333	30.79884	NA
grxB	151.0158	119.5894	582.5808	NA
grxC	703.5206088	425.1940092	438.177387	NA
grxD	243.4942699	147.9044323	276.1818499	NA
gshA	208.0615	110.5266667	209.7856	NA
gshB	174.7575	72.00077	126.6054	NA
gsiA	65.27315	34.18751	345.1464	NA
gsiB	50.65653	24.05542	256.3451	NA
gsiC	24.12467	12.11937	94.62583	NA
gsiD	13.1657675	6.105802006	43.99710628	NA
gsk	42.2556	29.30765333	43.81679	NA
gspA	3.585197891	2.707840194	3.74005635	NA
gspB	11.7366	7.629928333	15.95642	NA
gspC	3.294437	2.848197	3.850294	NA
gspD	5.323559	4.843495	6.36506	NA
gspE	3.611403429	3.922226847	3.665085727	NA
gspF	7.143817	6.451780333	6.324609	NA
gspG	3.439971	2.895791333	3.391321	NA
gspH	3.292527	3.430010333	3.432199	NA
gspI	3.58882	2.585180667	3.156205	NA
gspJ	3.692708732	2.622516421	4.026478946	NA
gspK	5.021652583	5.083027971	7.066439224	NA
gspL	6.715061	6.706847333	9.886021	NA
gspM	4.759918	3.937339333	4.868606	NA
gspO	7.583383	6.179526333	14.33917	NA
gss	73.00325768	37.5012014	73.95816961	NA
gstA	80.38675	53.24530333	230.0188	NA
gstB	102.2001	33.52558333	117.7548	NA
guaA	173.2638935	86.35926468	99.82447264	NA
guaB	26.86338	13.86152	20.47718	NA
guaC	182.8202	91.55137333	192.5821	NA
guaD	13.11158013	7.45046844	12.12832847	NA
gudD	15.77643	7.589451	16.83102	NA
gudP	17.82477442	20.9392493	10.17381448	NA
gudX	9.777960648	8.920473381	9.601522128	NA
gyrA	295.4502	91.40762333	166.5858	NA
gyrB	200.8999	91.39464667	130.9857	NA
hcaB	8.56259529	4.371891995	9.681552001	NA
hcaC	5.607195	2.997951333	6.018064	NA
hcaD	9.545709636	5.848468548	10.36471904	NA
hcaE	19.60963645	9.166132393	27.81316011	NA
hcaF	10.28713	4.277131667	13.17801	NA
hcaR	452.2629	64.27177	172.9296	NA
hcaT	37.4591	15.19700667	35.05455	NA
hchA	42.55021	51.15979333	839.1124	NA
hcp	3.307683	5.608552667	7.883579	NA
hcr	3.861463	5.259705333	4.72929	NA
hda	94.85318089	56.82180128	55.89737503	NA
hdeA	106.0636	80.38267667	4057.555	NA
hdeB	61.3999	45.28203333	2795.006	NA
hdeD	16.53871383	16.17183497	655.0363152	NA
hdfR	89.24218	38.19583333	55.08144	NA
hdhA	54.21367	53.6448	340.9139	NA
helD	44.33224	25.46060667	68.94631	NA
hemA	66.78561	50.14564667	71.31272	NA
hemB	173.1263	91.73683667	124.1644	NA
hemC	290.7289843	191.6931919	256.631385	NA
hemD	169.2138582	91.57878553	116.8717905	NA
hemE	154.8943624	70.76508946	90.51739551	NA
hemF	35.38531968	18.09556132	30.04100813	NA
hemG	74.79123	41.96736	55.94535	NA
hemH	50.04436	29.21499333	50.38055	NA
hemL	316.6058	152.8494667	177.6002	NA
hemN	124.9876	72.80063333	100.9536	NA
hemX	193.9906	94.06795333	143.1933	NA
hemY	229.1279	118.5148667	156.2814	NA
hflC	796.3342	326.1603	315.7434	NA
hflD	77.20281	43.85159333	104.1955	NA
hflK	815.2046	284.7148	364.2519	NA
hflX	591.4043804	223.5213893	378.8658297	NA
hfq	1599.086108	715.9601486	1189.134219	NA
hha	184.6804	149.9811	199.5492	NA
hicA	15.69727948	9.935872023	22.68048159	NA
hicB	17.97408089	12.19173803	34.67661197	NA
higA	17.8907165	11.85893767	26.63403135	NA
higB	13.73434	8.820303667	9.448591	NA
hinT	289.7855488	126.4046047	245.5665384	NA
hipB	22.85778	15.93367667	33.39837	NA
hisA	90.79834	19.28508333	474.2111	His synthesis
hisB	123.4907169	35.82838489	794.696352	His synthesis
hisC	73.78618	18.41571	767.8615	His synthesis
hisD	84.36215953	22.62878452	864.4297541	His synthesis
hisF	77.88495	16.73163	375.5349	His synthesis
hisG	99.61557408	23.64180161	1057.008522	His synthesis
hisH	72.65640663	17.01109809	434.0927506	His synthesis
hisI	188.7367	48.93848667	820.3217	NA
hisJ	352.8124	126.05977	238.8149	NA
hisL	319.0343778	505.5436838	920.5850627	NA
hisM	57.77873	12.86226	26.26752	NA
hisP	75.8488764	19.78600384	33.51184101	NA
hisQ	59.81064	13.99906333	34.88952	NA
hisS	362.0921	175.2192667	263.7359	NA
hlyE	3.756372	4.348278333	12.71217	NA
hmp	59.77044	36.19269333	259.1007	NA
hns	3394.467921	2116.025095	2391.448252	NA
hofB	9.261708	7.075751667	11.30149	NA
hofC	7.289785	5.115791333	10.02681	NA
hofM	9.231113	4.229130667	10.55469	NA
hofN	4.868433	2.744302333	4.104699	NA
hofO	4.585441	3.020876	3.297176	NA
hofP	4.435294	2.401800667	3.429798	NA
hofQ	6.007899345	3.90947738	5.773513875	NA
hokB	5.452232	5.587806	11.16706	NA
hokD	155.363	89.19589	451.0543	NA
hokE	3.10349	4.044601	7.222531	NA
holA	91.05257	49.08895333	82.20986	NA
holB	34.62885	23.27670333	49.61654	NA
holC	175.2651	72.63087667	93.75557	NA
holD	55.95382095	28.7267651	45.86845709	NA
holE	105.6619	62.73221667	111.6647	NA
hpf	422.2051096	268.690252	554.8323207	NA
hpt	233.7541	117.6941567	138.6638	NA
hrpA	42.87513	26.63764333	66.78248	NA
hrpB	43.92964279	24.93855062	38.21677715	NA
hscA	232.7797648	51.7723692	186.2170969	Fe-S assembly (ISC)
hscB	280.419863	43.33964952	237.2566435	Fe-S assembly (ISC)
hscC	10.75223	7.248152	6.454253	NA
hsdM	62.87632	27.52638333	33.11279	NA
hsdR	259.2474	148.2118333	92.41786	NA
hsdS	43.2019289	21.24346462	16.37353261	NA
hslJ	48.61869	26.84360667	119.3198	NA
hslO	235.3019129	46.78653182	82.64042396	NA
hslR	186.675	48.85580667	98.01207	NA
hslU	1647.054	314.2319	242.9706	NA
hslV	1536.202	205.8453667	252.3797	NA
hspQ	508.246	137.5060667	513.3601	NA
hsrA	17.56304	17.18200667	12.38894	NA
htpG	2291.554844	706.6803773	387.7194724	NA
htpX	561.9664	144.3808333	295.935	NA
htrE	2.810141	2.906723667	2.824657	NA
hupA	8926.321	5442.717333	2391.128	NA
hupB	2760.413	1194.561333	1651.79	NA
hyaA	2.770690621	2.327150165	3.68283689	Ni-Fe hydrogenase
hyaB	3.102526591	2.49938217	3.521445951	Ni-Fe hydrogenase
hyaC	2.383921882	2.493146822	3.444275481	Ni-Fe hydrogenase
hyaD	3.806986	3.317073	6.50908	NA
hyaE	4.771247	3.537461333	4.745047	NA
hyaF	4.470064829	3.178982468	5.318474642	NA
hybA	30.64436	58.32349	10.22041	Ni-Fe hydrogenase
hybB	17.85949	23.24906667	6.158862	Ni-Fe hydrogenase
hybC	37.14516	22.68681	18.01733	Ni-Fe hydrogenase
hybD	44.02687	25.16768	25.52159	NA
hybE	44.54208	24.17936667	23.17856	NA
hybF	8.926057	6.808895333	8.32705	NA
hybG	18.13111	12.07110333	18.99314	NA
hybO	29.98991	96.70138667	11.17099	Ni-Fe hydrogenase
hycA	2.842617	2.908057333	2.763082	NA
hycB	3.121698	2.459621667	2.932184	Ni-Fe hydrogenase
hycC	3.208994	2.558491	3.408204	Ni-Fe hydrogenase
hycD	3.112583	2.859653667	3.758147	Ni-Fe hydrogenase
hycE	4.258321	3.511147	4.858271	Ni-Fe hydrogenase
hycF	4.080813331	3.552703687	4.543066507	Ni-Fe hydrogenase
hycG	4.759462784	4.093478536	6.639025706	Ni-Fe hydrogenase
hycH	8.144755	6.574068333	10.00206	NA
hycI	35.70022	29.35666667	34.45099	NA
hydN	5.129367739	4.206153535	8.301012616	NA
hyfA	2.90488	2.246413	3.026494	NA
hyfB	3.766048064	3.011784773	3.999639358	NA
hyfC	2.575667058	2.589883604	3.349865998	NA
hyfD	2.930772	2.698828333	3.128639	NA
hyfE	3.138870226	2.863478149	2.791163605	NA
hyfF	4.930496672	3.716899566	6.07049176	NA
hyfG	6.015494	5.366476667	6.987953	NA
hyfH	6.05691	3.902782667	6.82446	NA
hyfI	4.871003	4.30936	7.165538	NA
hyfJ	5.427112	2.694396	4.20238	NA
hyfR	5.430307	4.337427333	5.937909	NA
hyi	2.626384729	2.25258705	3.393869363	NA
hypA	10.83901	41.82563667	6.217177	NA
hypB	36.08352	173.3685	16.82491	NA
hypC	8.613195	29.11708333	4.41143	NA
hypD	43.41084516	95.0280818	18.07454285	NA
hypE	34.14479	67.27059	29.78941	NA
hypF	11.97624	15.11966	12.1006	NA
hypT	31.63302	21.45052667	43.47011	NA
hyuA	4.243278	3.867291667	4.960435	NA
iaaA	81.30098411	40.43544843	697.1857544	NA
iadA	76.31314	42.67327333	33.75797	NA
iap	27.43179	17.33160333	45.78712	NA
ibaG	222.0364	78.08874667	116.9461	NA
ibpA	1151.002	100.1275833	484.1848	NA
ibpB	355.6002415	28.00363109	198.3265859	NA
icd	3285.397	1296.565	2031.451	NA
icdC	6.473984	5.802413667	8.719421	NA
iclR	160.7757	78.84127	108.183	NA
idi	23.09538	21.96704667	72.13374	NA
idnD	23.45671494	16.15409943	15.11498245	NA
idnK	21.66337611	11.71691918	8.156357285	NA
idnO	20.93942201	17.331126	16.60323224	NA
idnR	26.19906	16.92403333	32.0672	NA
idnT	14.5755	9.531344	13.76069	NA
ihfA	579.9824	394.5515333	842.6998	NA
ihfB	740.4953	433.1003667	1047.669	NA
ileS	477.1049	208.3827	315.4789	NA
ilvA	36.5332	16.43739667	24.5439	NA
ilvB	47.33835	30.21757667	63.68895	NA
ilvC	58.39541675	60.78988795	52.82903868	NA
ilvD	45.00403	17.02976667	31.56899	NA
ilvE	77.62269	31.80559667	59.02281	NA
ilvH	18.92705	7.524217333	21.20076	NA
ilvI	17.69954816	8.36329968	23.44823287	NA
ilvL	287.9	241.1837333	471.5701	NA
ilvM	5.919832	3.832734	4.883884	NA
ilvN	21.53624	14.94748	27.00532	NA
ilvX	5.242569295	3.05331766	8.881778419	NA
ilvY	20.69494	10.61703933	15.40773	NA
inaA	53.79655	23.46596667	47.11201	NA
infA	578.6816	375.3085	495.5084	NA
infB	254.1346	123.9761333	190.7891	NA
infC	2058.332	1306.179667	2124.692	NA
insG	37.23312	18.37459667	23.57544	NA
insJ	6.875076	4.081732	5.084848	NA
insM	5.727754	4.461256	6.663949	NA
intA	74.47194	52.54537667	46.21416	NA
intB	24.99241937	20.86575148	28.5001675	NA
intD	28.09818	20.86337667	29.74504	NA
intE	5.014073	4.376600667	6.518892	NA
intF	38.12483	22.37703333	61.30522	NA
intG	124.6414931	58.72265921	5.943875268	NA
intQ	2.603383911	2.802986138	4.635404495	NA
intR	4.416575	4.117854333	7.973951	NA
intS	32.88875	18.37805	13.31079	NA
intZ	74.42731078	34.54953119	31.49311577	NA
iraD	3.742568	11.09151767	260.1778	NA
iraM	6.059733838	3.687432198	3.253892804	NA
iraP	216.1243519	165.2974851	458.2181602	NA
iscA	853.7155	138.6570667	972.1692	Fe-S assembly (ISC)
iscR	941.8742	96.76323	1072.683	Fe-S assembly (ISC)
iscS	1168.685	133.2553333	1223.949	Fe-S assembly (ISC)
iscU	832.2071	125.3654667	951.2124	Fe-S assembly (ISC)
iscX	280.879424	75.66419146	221.3956688	Fe-S assembly (ISC)
ispA	235.1364	121.7715	138.6999	NA
ispB	322.9794	190.5405667	204.3705	NA
ispD	78.35711	28.43447333	44.07069	NA
ispE	248.3882	157.2554	279.0204	NA
ispF	71.63162	21.1855	42.95387	NA
ispG	295.5629	185.0475333	220.3233	NA
ispH	171.1468	81.84096333	113.1177	NA
ispU	258.6372	109.1914333	171.9639	NA
isrC	3.685774	3.587847667	4.414582	NA
ivbL	930.8849293	654.6798409	932.7782253	NA
ivy	98.41912	56.94353667	485.2554	NA
katE	7.193995	5.007158333	297.4775	NA
katG	672.5654224	418.2427521	330.9700342	NA
kbaY	5.803848	5.030283	3.420399	NA
kbaZ	32.26872	15.91755333	11.88424	NA
kbl	753.3779553	315.0989152	440.3118411	NA
kch	28.19918	22.93144	37.49218	NA
kdgK	283.7753	167.9492333	99.43976	NA
kdgR	179.233	80.58313	141.2007	NA
kdgT	18.64439	8.694183	12.37786	NA
kdpA	2.705659	2.468920667	17.07566	NA
kdpB	3.954231	3.010554667	20.47612	NA
kdpC	4.844971424	3.980384769	15.33166994	NA
kdpD	15.88246	10.19229633	36.68978	NA
kdpE	22.37341406	12.55686056	23.72140816	NA
kdsA	282.318	185.0372667	335.8989	NA
kdsB	91.78302	51.51299	67.94177	NA
kdsC	124.1612	71.65700333	107.0454	NA
kdsD	140.5778	76.38694	115.703	NA
kduD	30.87553	15.93443333	17.36094	NA
kduI	36.96283643	17.11567591	15.35242292	NA
kefB	44.71919	14.46292667	18.85194	NA
kefC	15.98367	8.958068333	22.17487	NA
kefF	24.78637	12.80741667	27.08544	NA
kefG	60.21812	12.42270067	31.57281	NA
kgtP	968.431	254.3403	874.9401	NA
kilR	2.198179	2.147729333	2.491757	NA
kptA	19.53411105	10.74340357	25.94002925	NA
kup	16.72925	12.31926667	25.42903	NA
lacA	36.67838	27.32370333	8.167171	NA
lacI	153.4413	42.61988	49.8287	NA
lacY	25.95868	21.49131	7.903566	NA
lacZ	114.7931	99.49201667	18.88429	NA
lafU	3.600452	2.870311333	4.433374	NA
lamB	4504.19	1768.449667	1115.542	NA
ldcA	38.45219	23.81289667	60.35836	NA
ldcC	15.50973	10.13516033	79.05448	NA
ldhA	48.88934	14.64235	47.52855	NA
ldrA	147.3002	98.92965667	157.5024	NA
ldrB	6.673352835	7.045326625	23.36274129	NA
ldrC	2.434986327	4.198370651	6.965341493	NA
ldrD	51.66087	33.61934	33.04298	NA
ldtA	21.64191	20.37083667	158.6472	NA
ldtB	90.6135	48.6227	182.2554	NA
ldtC	36.61769058	13.23995021	31.43601745	NA
ldtD	86.90779456	57.89877088	153.026749	NA
ldtE	22.55294	23.50814667	227.2398	NA
lepA	226.3685	104.6606333	182.707	NA
lepB	173.398	72.97371333	121.7943	NA
leuA	13.75303009	8.825070964	15.18419946	NA
leuB	15.99748634	8.188828293	16.93630393	NA
leuC	18.09202	11.98444667	19.9412	NA
leuD	27.61579	19.53976	31.72542	NA
leuE	30.99511138	17.74655222	22.92302653	NA
leuL	56.77842	35.96783333	37.1875	NA
leuO	8.368011	7.672857667	11.60936	NA
leuP	57.11031	27.00102667	18.67316	NA
leuQ	50.5758	32.74243	32.79243	NA
leuS	242.4143	110.3267667	241.1496	NA
leuT	139.7327	68.41685	44.21836	NA
leuU	21.99436267	15.62389023	4.74406303	NA
leuV	20.82762	14.27285	8.935395	NA
leuZ	209.2774	165.1101667	62.44705	NA
lexA	278.675	161.1872333	133.4006	NA
lfhA	6.684064	5.009025667	7.540042	NA
lgoD	6.010774	4.077769333	5.787601	NA
lgoR	89.63716	59.75316	38.93308	NA
lgoT	37.76641232	22.62303801	13.20008197	NA
lgt	118.0624	54.55594667	93.92609	NA
lhgO	26.81255	10.497615	658.0927	NA
lhr	16.2262	9.899961333	24.69825	NA
ligA	47.72978876	23.06306755	43.41836166	NA
ligB	10.43067	6.462810667	9.366295	NA
ligT	42.62960177	28.75064546	34.59319115	NA
lipA	291.3175964	149.4939301	306.477073	NA
lipB	109.7876	46.42869333	47.05678	NA
lit	17.6671	12.07504	21.2663	NA
livF	21.63223609	7.491651639	9.03599935	NA
livG	15.58632	6.769017667	7.013367	NA
livH	7.679337	3.590625333	4.419253	NA
livJ	42.21045	10.38737767	9.117741	NA
livK	21.81513	7.805203	12.22064	NA
livM	12.01916	4.994989	6.294103	NA
lldD	1137.107	433.9495333	291.1381	NA
lldP	3193.189	425.1645333	661.8215	NA
lldR	913.2906	149.1370333	209.6941	NA
lnt	112.7565	46.65373667	70.94389	NA
loiP	168.9623	99.86497	252.2831	NA
lolA	224.2178	99.27372	128.429	NA
lolB	92.82345	47.19339667	147.317	NA
lolC	98.62354	51.80676667	64.38134	NA
lolD	93.8325	41.97757667	68.20445	NA
lolE	91.00612109	43.29377552	80.57949141	NA
lon	1295.24	252.5162667	330.2512	NA
lpd	1974.131	703.6074667	1064.314	NA
lplA	50.05179282	30.68499811	25.6633656	NA
lplT	38.60360177	16.46846934	26.20890045	NA
lpoA	109.5768289	72.60291985	115.9828789	NA
lpoB	238.445147	110.3047107	205.5022534	NA
lpp	19623.28593	14022.15067	16383.03933	NA
lptA	182.7115	98.04309	170.756	NA
lptB	179.9168795	88.56038576	163.3669312	NA
lptC	120.9652219	65.00175175	117.2746994	NA
lptD	403.4058	183.9888333	343.6423	NA
lptE	232.1648552	99.13536411	170.1063409	NA
lptF	80.24984	35.85898667	68.4217	NA
lptG	89.71537912	44.82968486	72.45241136	NA
lpxA	306.444	175.6413667	233.9213	NA
lpxB	107.441	63.56137	108.2163	NA
lpxC	994.894314	619.6784741	988.2092572	NA
lpxD	522.9382	310.7383667	418.5608	NA
lpxH	71.66813	30.04213667	27.69816	NA
lpxK	42.59327	19.87509333	29.47113	NA
lpxL	60.48684	49.16188667	46.82033	NA
lpxM	73.75938	40.63522333	121.5783	NA
lpxP	27.95112	31.97579333	42.82567	NA
lpxT	38.89455	20.05113	14.51102	NA
lrhA	155.0497548	121.1042841	93.19433622	NA
lrp	966.2161	537.7437667	559.3346	NA
lspA	269.8137	119.4617333	178.6947	NA
lsrA	15.48146	9.24936	16.64536	NA
lsrB	13.96369	8.749945333	22.21373	NA
lsrC	8.097814	5.865531333	11.35563	NA
lsrD	7.264812	4.766640333	9.549761	NA
lsrF	17.34752434	9.202310539	25.02782941	NA
lsrG	16.15237	11.39857667	28.81511	NA
lsrK	19.08711	10.118533	20.50831	NA
lsrR	46.32666	17.1123	39.27231	NA
ltaE	96.43731	44.36329	118.9877	NA
luxS	364.7272	216.6255	632.6199	NA
lysA	14.58255	8.943257333	12.94636	NA
lysC	39.30824	24.32045	40.21086	NA
lysP	45.7089	21.93087333	70.36494	NA
lysR	23.38242	14.84989667	13.28281	NA
lysS	395.3237	157.8791667	312.3058	NA
lysU	455.5823398	432.5467022	690.2525038	NA
lyxK	4.772263	3.775577667	3.72558	NA
maa	131.6708	75.12255667	84.50692	NA
macA	39.1886	25.0613	42.9737	NA
macB	29.42722583	11.33489766	24.59906216	NA
maeA	308.4966	182.1258667	204.9852	NA
maeB	462.3338	148.8715667	206.1636	NA
mak	46.63489	22.15356333	43.09589	NA
malE	4900.836	2202.526667	3257.308	NA
malF	608.478	276.7310333	260.5314	NA
malG	620.0566	235.6221333	232.6419	NA
malI	25.12858	14.77409667	14.18762	NA
malK	1387.171	637.0910667	616.4829	NA
malM	2158.265457	710.6462187	510.4364268	NA
malP	557.5233	266.3257333	144.098	NA
malQ	423.4833	155.439	85.3847	NA
malS	23.5755	17.88421333	24.8822	NA
malT	359.9898172	213.9248753	496.8291827	NA
malX	43.13102	30.72189333	15.011	NA
malY	56.1134	37.5588	42.98558	NA
malZ	20.36061	10.28284	28.52259	NA
manA	124.8255	100.72773	127.6519	NA
manX	1183.59394	754.5454687	561.6551925	NA
manY	835.1545	490.5212333	344.8578	NA
manZ	1164.428	645.1752667	484.0931	NA
map	234.1821	137.5522	196.1829	NA
marA	28.70124	21.94594333	97.78529	NA
marB	9.570280448	6.058459253	21.56063746	NA
marC	23.07173	19.68196333	61.26516	NA
marR	16.60283	12.20077	42.15892	NA
matP	91.38498753	59.453885	67.91832527	NA
mazE	64.80548528	27.3523486	43.98344017	NA
mazF	36.33671195	21.16307882	35.28568984	NA
mazG	54.55991	24.55496	65.21833	NA
mcaS	6.795107	2.921512	6.339369	NA
mcbA	7.563389	7.600275333	48.25534	NA
mcbR	6.971551	5.961693	49.21554	NA
mcrA	14.48807	9.109109667	11.53191	NA
mcrB	58.62671	40.41314333	12.81364	NA
mcrC	27.02298	20.80680333	5.774599	NA
mdaB	73.69386	47.87941667	87.46742	NA
mdfA	11.65777	7.341557	15.867	NA
mdh	3480.325419	1903.314246	2961.429774	NA
mdlA	18.4062	10.55853233	15.25913	NA
mdlB	17.02999239	10.24678267	12.41132367	NA
mdtA	9.452797	5.979715333	15.82629	NA
mdtB	7.859936	5.067714667	10.8232	NA
mdtC	6.724034	4.710272667	9.876832	NA
mdtE	4.249725	4.114108	55.66985	NA
mdtF	7.760215	6.272884333	40.45556	NA
mdtG	9.969039	8.057810333	13.06768	NA
mdtH	6.19682899	5.213022882	13.02583793	NA
mdtI	3.369610444	4.374457307	10.33805755	NA
mdtJ	8.11124	11.578242	39.61187	NA
mdtK	17.52566755	8.99769981	48.16131418	NA
mdtL	17.39139	10.416404	13.64663	NA
mdtM	8.846879	7.412554333	9.690402	NA
mdtN	4.394267	4.053262333	4.271481	NA
mdtO	3.984967792	3.39854449	4.263710412	NA
mdtP	3.140646074	3.41990582	3.395726801	NA
mdtQ	2.917343	2.752002	3.340402	NA
melA	33.17818	30.13691667	76.25593	NA
melB	14.26548378	12.31310953	30.89240594	NA
melR	68.79248547	64.05486065	41.04281569	NA
menA	53.01551912	20.33449108	24.2338119	NA
menB	105.2557	45.99054333	95.88292	NA
menC	70.49044	33.23101	72.52775	NA
menD	34.61725	37.60046333	43.9443	NA
menE	27.16639	14.81111	29.10565	NA
menF	56.67888	34.13832	110.0353	NA
menH	7.630435	4.223608333	7.245225	NA
menI	36.38378	16.12628667	30.24294	NA
mepA	78.28831	35.24940333	51.64277	NA
mepH	124.5364	72.26506333	67.32304	NA
mepM	130.4680981	64.87290343	119.8554006	NA
mepS	1689.375811	883.6595588	1245.044712	NA
metA	16.77203009	7.56523157	12.73019286	NA
metB	30.52875	11.45947667	20.85711	NA
metC	43.0191391	19.21611007	43.85539156	NA
metE	26.20396	6.957904	16.56705	NA
metF	13.52979403	9.183655308	12.61960345	NA
metG	168.4179	79.93449	173.2687	NA
metH	141.5457	53.03442667	58.20562	NA
metI	42.38576907	20.11758206	37.23457018	NA
metJ	184.1591	118.457	199.1481	NA
metK	103.5515	38.66713333	141.1313	NA
metL	43.5240052	18.70307019	29.56536325	NA
metN	37.2976	13.96293333	36.48166	NA
metQ	201.2045	103.7652633	169.402	NA
metR	8.451552	5.485328	11.63078	NA
mfd	172.1311	51.43528333	102.886	NA
mglA	1056.438781	283.1685229	396.4265586	NA
mglB	3949.754741	1353.165084	2435.861942	NA
mglC	788.7467	198.9372333	256.3966	NA
mgrB	91.84256	36.63525	57.71426	NA
mgsA	742.3629	491.1577667	396.7994	NA
mgtA	42.57477	9.199674333	21.99349	NA
mgtL	939.7647	338.7846	638.5759	NA
mhpA	4.941933	3.062189	3.555878	NA
mhpB	3.838567396	2.988138255	3.200814631	NA
mhpC	6.583524492	3.814461088	4.480343648	NA
mhpD	5.486798	3.74565	4.036414	NA
mhpE	5.465237	3.624732	4.718355	NA
mhpF	4.88314	3.497143667	4.639614	NA
mhpR	521.6980773	80.29552152	133.0082625	NA
mhpT	8.208179	4.925069	8.640805	NA
miaA	1158.833	327.6815	557.129	NA
miaB	72.06797	34.67476333	123.1656	NA
micA	108.8552081	74.52413876	144.1285954	NA
micF	23.32059	10.89452633	34.75682	NA
minC	492.2991	315.5698667	391.4584	NA
minD	714.810152	416.2904519	379.7325272	NA
minE	588.8384	342.1061667	311.0511	NA
mioC	403.8278	204.2200667	520.577	NA
mipA	436.2134	155.0364333	369.7723	NA
mlaA	153.1965187	74.47392692	102.7172013	NA
mlaB	206.7132	98.54672667	135.797	NA
mlaC	205.0015432	94.09014786	146.9753373	NA
mlaD	114.6555	42.63212	52.21247	NA
mlaE	116.9004065	41.49075229	52.36052102	NA
mlaF	187.5868	77.71985667	108.4606	NA
mlc	175.9731	55.09893333	78.15271	NA
mliC	20.31076	15.99946667	53.50543	NA
mlrA	13.44584	9.043282667	92.53383	NA
mltA	52.86868	26.43485333	50.44359	NA
mltB	37.41636	15.30494	47.91557	NA
mltC	47.73878893	25.52274112	35.53306139	NA
mltD	139.3784	78.31798333	151.238	NA
mltF	8.70659	7.002543667	9.226782	NA
mmuM	83.44016	50.7397	37.86331	NA
mmuP	5.955036	3.833272667	7.871663	NA
mnaT	61.07797	34.70421333	95.07047	NA
mngA	2.675151231	2.254435397	2.512778283	NA
mngB	7.681928	6.570138667	8.53785	NA
mngR	24.77463358	15.90694756	24.92198514	NA
mnmA	100.5279	57.10068	141.0317	NA
mnmC	42.46074	20.92564	24.38311	NA
mnmE	51.79312	30.97978	67.75847	NA
mnmG	53.46353078	24.66271496	69.08843777	NA
mntH	23.4984137	8.118445076	76.45939077	NA
mntP	6.352177	6.620051	5.452187	NA
mntR	96.0037	38.84335333	113.3359	NA
mntS	160.6888	71.83745333	393.8162	NA
moaA	122.1629	165.8639333	699.845	NA
moaB	93.09915	77.68788333	594.0947	NA
moaC	63.73299	48.65189	419.8777	NA
moaD	22.64743	14.44529233	100.1401	NA
moaE	75.93879015	51.88612485	403.6847384	NA
mobA	39.48167	23.92726	36.59784	NA
mobB	20.26797	7.491479333	15.30757	NA
mocA	45.22931	64.58208	125.6087	NA
modA	153.1471	105.0147767	17.85231	NA
modB	84.71966	37.09254667	20.06937	NA
modC	59.17756	23.02980333	15.29698	NA
modE	68.71316	44.12248333	63.40613	NA
modF	110.511145	44.13073085	46.9555626	NA
moeA	66.24225	34.3515	76.9694	NA
moeB	48.30099482	34.45821685	54.82818613	NA
mog	107.6788	67.15615667	95.88205	NA
motA	204.4134	148.5682	6.967698	NA
motB	159.0726	98.50462667	6.709861	NA
mpaA	54.68561	31.96319333	104.5718	NA
mpl	208.732	92.25489	127.1571	NA
mppA	160.8646876	84.13085942	70.25339986	NA
mprA	226.0583	147.8652667	114.7996	NA
mqo	169.5189	25.48183667	65.06627	NA
mqsA	34.40143	20.06410667	61.14734	NA
mqsR	30.35513828	16.26398597	66.1451514	NA
mraY	114.863365	54.15186605	86.53812234	NA
mraZ	243.7854186	142.198025	262.9993848	NA
mrcA	17.84433	8.584725667	13.55594	NA
mrcB	70.68612	38.48670667	52.48853	NA
mrdA	55.9084	26.70415667	26.48383	NA
mrdB	38.87055	18.62575333	31.20608	NA
mreB	357.6079	143.4705	282.6508	NA
mreC	117.3557572	40.77790635	66.23240411	NA
mreD	72.48209	29.13669333	55.65012	NA
mrp	224.7463	84.41580333	217.0057	NA
mrr	66.21345	44.21662	39.44155	NA
msbA	91.03715159	48.79678632	63.0718867	NA
mscK	28.71748097	19.75400432	39.21351304	NA
mscL	143.0953	59.00856667	239.0396	NA
mscM	48.10502	22.29576	22.64809	NA
mscS	50.35914	43.86349	114.2188	NA
msrA	206.5222273	109.6655833	237.3386085	NA
msrB	442.953	99.47160333	570.3931	NA
msrC	323.7423	154.6633	385.0634	NA
msyB	30.6897005	17.49717739	540.917932	NA
mtfA	203.3187	143.5866333	313.8005	NA
mtgA	74.2804	40.01413667	38.28593	NA
mtlA	96.74781367	46.43562416	358.1350464	NA
mtlD	104.3129952	74.39510886	299.9839038	NA
mtlR	61.87233	36.50211333	115.9275	NA
mtn	248.5492096	164.3219371	254.0597933	NA
mtr	22.09388	13.89003667	22.19339	NA
mug	66.75759	42.18174333	152.6899	NA
mukB	190.5915	91.64173333	107.7373	NA
mukE	155.1297	64.79191	79.30766	NA
mukF	83.95552044	27.53790672	43.63615117	NA
murA	203.1438	71.12465333	83.11502	NA
murB	78.93607	37.64249667	60.28106	NA
murC	183.8834	140.149	170.9154	NA
murD	156.8533342	85.94603293	147.3866694	NA
murE	231.6164	83.04907667	155.8105	NA
murF	233.7548303	105.3941713	167.7909905	NA
murG	138.538	90.97982667	136.1915	NA
murI	85.03716	69.4349	48.40035	NA
murJ	22.29361	13.48681333	17.88619	NA
murP	55.26677	30.59014667	21.73607	NA
murQ	120.7843614	70.75811996	34.86112012	NA
murR	21.23114	13.1127	11.70852	NA
mutH	26.4385	15.62538667	21.08182	NA
mutL	72.12809	41.46815333	62.00171	NA
mutM	119.1278974	12.98343575	15.35302032	NA
mutS	77.51358	36.08750667	48.36847	NA
mutT	36.58025	20.97386	18.52839	NA
mutY	48.43199	26.59761	53.48869	NA
mzrA	59.46283	43.11775	41.29035	NA
nac	5.413043714	5.019274878	8.521159854	NA
nadA	19.78113	11.36375	17.4742	NA
nadB	7.263325	5.804800333	7.542105	NA
nadC	93.52116459	53.44546546	52.98816201	NA
nadD	56.81496	30.47160333	66.25359	NA
nadE	249.6705	92.15952	215.6107	NA
nadK	68.72424293	55.73472135	84.1412342	NA
nadR	72.1749	37.31065333	90.76299	NA
nagA	135.9198505	128.6900772	108.7578671	NA
nagB	254.7925	240.8713	210.4245	NA
nagC	145.8549644	113.3129683	114.4366204	NA
nagE	361.9293	250.4009333	188.7905	NA
nagK	93.80216	43.54339	90.86081	NA
nagZ	113.8719	45.97038333	93.23164	NA
nanA	687.4142	943.4862667	63.7348	NA
nanC	37.41824	79.47763333	7.621693	NA
nanE	134.2031531	140.6253733	25.21494811	NA
nanK	145.5669961	136.5178306	33.9636343	NA
nanM	27.05777	48.23924333	17.42945	NA
nanR	123.9385	93.19936	78.34256	NA
nanS	11.70178	15.19778333	8.040642	NA
nanT	192.9457	236.7798333	25.66679	NA
napA	18.83163889	74.50559124	5.390158082	Anaerobic respiration
napB	10.48257	11.74677333	3.847069	Anaerobic respiration
napC	17.9018	29.02517667	12.4072	Anaerobic respiration
napD	2.548842	16.28955167	2.180815	Anaerobic respiration
napF	19.00283	148.4617533	4.325229	NA
napG	7.802704	15.35818	3.648957	Anaerobic respiration
napH	7.282038	13.15809	3.764072	Anaerobic respiration
narG	45.26416	365.0339	18.25883	Anaerobic respiration
narH	66.63543	108.4552333	15.983	NA
narI	80.22372756	63.10225562	13.26846404	NA
narJ	79.93647	72.43971	14.66373	NA
narK	26.54198745	236.4930535	7.156781079	Anaerobic respiration
narL	52.08703	57.56649667	45.23774	NA
narP	36.31430937	17.07009452	22.65282623	NA
narQ	10.82257	11.519955	12.6167	NA
narU	3.752532	3.477384	71.73798	NA
narV	5.67767	3.438741333	33.23294	NA
narW	3.423584276	2.82945629	36.0477491	NA
narX	23.49771	33.67908667	24.63791	NA
narY	4.561295	3.473442333	55.14183	NA
narZ	4.887884	3.878721333	71.88575	NA
ndh	35.48255	26.99251667	75.0487	NA
ndk	783.5216	196.5952333	323.2155	NA
nei	41.06101	23.80026	20.30675	NA
nemA	63.23668864	23.21755637	68.33070239	NA
nemR	17.75275	11.60414	31.23078	NA
nepI	5.381618647	4.37950058	7.594903258	NA
nfi	108.8306	62.72657667	97.20767	NA
nfo	79.88416107	48.57555432	109.2293779	NA
nfrA	8.767755	6.684060667	14.6068	NA
nfrB	4.859878	5.146543333	9.98224	NA
nfsA	107.0595	54.43029333	77.8876	NA
nfsB	242.0012104	137.9042836	89.25519933	NA
nfuA	1560.803	318.1295	1012.099	NA
nhaA	88.37745	33.04256	107.5678	NA
nhaB	87.51907	51.43124667	64.51509	NA
nhaR	41.77188	20.63715	47.51746	NA
nhoA	9.544263	5.711526	21.21023	NA
nikA	7.950775	62.06907667	3.088645	Ni import
nikB	3.750408149	24.19925093	2.964548982	Ni import
nikC	3.40067857	19.51715659	2.912458056	Ni import
nikD	6.497538	22.60254	4.115704	Ni import
nikE	4.810691123	10.49257956	4.645753228	Ni import
nikR	40.80092	18.66431	24.55685	Ni import repressor
nirB	9.2113	127.2519267	10.4904	Anaerobic respiration
nirC	5.299788	26.86905333	3.755266	Anaerobic respiration
nirD	4.641465299	45.2803117	5.252639416	Anaerobic respiration
nlpA	41.40426	27.64998	778.531	NA
nlpC	72.87967	44.59040333	96.07376	NA
nlpD	266.5504	83.77646667	644.6837	NA
nlpE	66.13886	40.36393	104.7336	NA
nlpI	500.3004	407.0135667	770.4015	NA
nmpC	1171.118	1042.150567	488.9301	NA
norR	17.72732	12.87255	25.48572	NA
norV	4.599435	4.044661667	9.764215	NA
norW	3.895073	3.334742	6.727914	NA
npr	60.04802	39.01164333	44.38243	NA
nrdA	107.2384	57.43001	228.222	NA
nrdB	97.67439	54.35085333	165.1858	NA
nrdD	76.32038	66.88496	104.3456	NA
nrdE	15.09201	9.430721	63.83556	NA
nrdF	11.41914	6.600025667	33.31338	NA
nrdG	29.79571	23.12977667	44.63089	NA
nrdH	22.49320572	11.6146771	160.6864592	NA
nrdI	9.106003	4.738282667	62.68435	NA
nrdR	107.9512	50.71424667	80.05714	NA
nrfA	11.20854	58.53578667	5.73758	NA
nrfB	4.883474	22.30123	4.25481	NA
nrfC	4.166251	8.636535	2.363089	NA
nrfD	4.06888215	4.848943633	2.74837005	NA
nrfE	4.03455	3.22889	3.872482	NA
nrfF	2.193825535	2.476646126	2.709754191	NA
nrfG	5.069433	4.1391	4.306849	NA
nsrR	46.59486894	23.25583231	59.26793892	NA
nth	17.77054	13.25311	23.53774	NA
nudB	142.3159	58.04288667	181.7334	NA
nudC	48.72344	22.80717333	68.07729	NA
nudE	162.799	55.70595	105.7278	NA
nudF	96.56921772	65.25530284	153.0752039	NA
nudG	26.25546	18.37831	23.58825	NA
nudI	31.51366	22.47150667	12.19788	NA
nudJ	19.48525	14.61989667	30.51055	NA
nudK	78.22019934	52.52340308	87.62937327	NA
nudL	27.01764671	17.53924225	51.00825375	NA
nuoA	985.9586	469.2066667	814.5053	NA
nuoB	1378.149049	607.3334239	870.4440769	NA
nuoC	994.1252	390.5561	618.4764	NA
nuoE	990.7371	365.9099333	704.192	NA
nuoF	706.9956	254.7457	453.7209	NA
nuoG	680.694	374.7529333	526.0003	NA
nuoH	435.5899059	213.4529505	346.3220541	NA
nuoI	265.6298	126.4080667	229.1987	NA
nuoJ	209.2283	94.26977667	170.3154	NA
nuoK	88.37751	32.31671667	55.92647	NA
nuoL	385.1367	167.1899333	293.708	NA
nuoM	505.1044914	237.6245631	390.0731871	NA
nuoN	579.434	278.6995333	404.7143	NA
nupC	71.19927	42.60478667	78.96745	NA
nupG	91.82215	94.21512667	50.56461	NA
nupX	3.347457	3.174963667	3.514934	NA
nusA	181.0206	92.82781667	152.4115	NA
nusB	534.3399	180.9543333	197.0616	NA
nusG	434.3921	210.9725667	255.6474	NA
obgE	37.03989	13.86177667	42.46661	NA
ogrK	54.90021224	19.39327473	32.7362405	NA
ogt	31.00505	26.23936333	109.2674	NA
ompA	4590.149887	3901.138982	9464.284419	NA
ompC	9072.591	6365.31	7991.782	NA
ompF	4474.664169	3247.532987	1481.456203	NA
ompG	2.516136414	2.932076354	2.208578758	NA
ompL	3.327484	2.288969667	2.892915	NA
ompN	2.640851	2.893793667	4.636313	NA
ompR	339.1065499	211.498896	252.6831112	NA
ompT	917.6665	594.5936	209.0297	NA
ompW	16.978	16.27960667	6.553477	NA
ompX	1179.700671	975.114159	3702.391153	NA
opgB	101.1501	49.41182333	51.11266	NA
opgC	11.13308815	8.495231625	10.71773533	NA
opgD	110.7953	53.32508333	89.2565	NA
opgE	7.972066	7.220939	9.540058	NA
opgG	206.6976	110.3289433	210.7693	NA
opgH	125.1759223	55.99667788	101.4217674	NA
oppA	560.2152	229.8133333	1627.48	NA
oppB	176.3872183	46.3101312	283.6782116	NA
oppC	190.0754547	60.65075985	257.7798682	NA
oppD	180.1755	66.57775	264.2232	NA
oppF	196.94	85.36841667	283.7873	NA
orn	146.1986868	88.14026317	84.7657218	NA
osmB	40.88684	31.8515	1050.353	NA
osmC	117.8008	102.3518633	1697.861	NA
osmE	140.5845472	70.87260609	1170.485606	NA
osmF	11.47110863	7.27199165	101.4009582	NA
osmY	54.20894	40.95131667	2460.132	NA
otsA	15.88117	15.59466333	416.3482	NA
otsB	9.744353	9.691474	335.5851	NA
oxc	2.839248	2.597731333	3.069552	NA
oxyR	203.8579	102.9380567	71.65666	NA
paaA	30.59375	11.83454067	19.68894	NA
paaB	17.28051818	5.42569473	8.346786943	NA
paaC	20.67299	10.74601667	11.34198	NA
paaD	20.53668	6.681692	11.43398	NA
paaE	17.81422667	8.099682279	10.7769054	NA
paaF	11.09765	5.963915333	8.632623	NA
paaG	8.136639	3.587351333	5.674828	NA
paaH	7.288903089	4.065789757	6.511986354	NA
paaI	5.968496	4.288920333	5.07484	NA
paaJ	47.02005	18.97695	45.44386	NA
paaK	61.55632	17.8426	60.61092	NA
paaX	36.77625597	15.18451481	50.62115307	NA
paaY	42.8769	24.21385	53.23099	NA
paaZ	5.866838	3.021188333	4.72198	NA
pabA	16.60946	9.207504667	27.00352	NA
pabB	25.10871	13.43059	31.66215	NA
pabC	26.60177	12.23146667	34.48437	NA
pagP	6.546279981	8.696422691	16.80594622	NA
pal	881.7602	601.7624667	818.5744	NA
panB	241.8487	160.4861667	180.8388	NA
panC	359.1674	219.0513667	261.7801	NA
panD	718.4934	337.3981	401.1263	NA
panE	55.326	39.77872667	59.51561	NA
panF	18.30092	9.382272	14.68992	NA
paoA	3.901463	2.874516333	18.14813	NA
paoB	4.393059	3.030884667	12.98362	NA
paoC	4.967945	3.384962	15.04307	NA
paoD	5.04057	4.019247	14.02016	NA
parC	128.4567	55.06979	79.54243	NA
parE	106.4515	55.17046333	77.79461	NA
patA	14.13493	9.958069667	354.5436	NA
patD	7.645414	5.078619667	106.1576	NA
pbl	2.45833995	2.866399737	2.764080394	NA
pbpC	17.7191	8.281511333	11.09604	NA
pbpG	76.95763	48.08322	65.31144	NA
pck	2402.238	1534.452333	670.8895	NA
pcm	97.50941346	51.7177113	90.62229304	NA
pcnB	160.5981256	81.55086707	130.4878898	NA
pdhR	87.61011	51.41281333	132.6281	NA
pdxA	217.2577	81.76157667	105.6354	NA
pdxB	127.0123	61.51031667	132.9429	NA
pdxH	87.17212371	39.71119751	115.0460502	NA
pdxJ	160.5821791	99.64981967	121.4147619	NA
pdxK	108.0154	73.91281333	62.69319	NA
pdxY	79.00242	24.69024667	42.61648	NA
pepA	400.8239	201.6800333	256.8977	NA
pepB	161.9103	85.47761667	295.0943	NA
pepD	883.0278	469.6914667	658.4462	NA
pepE	175.2113318	162.2153033	47.2368539	NA
pepN	305.6171195	102.6646254	176.2045219	NA
pepP	251.1901	137.1297	209.3567	NA
pepQ	407.422	165.139	213.6588	NA
pepT	67.08198	127.4928367	168.4559	NA
perR	11.75396	8.984089333	14.16523	NA
pfkA	261.9301	366.8047	492.8552	NA
pfkB	60.12525	38.89619333	307.0529	NA
pflA	118.8688	73.70228	103.8106	NA
pflB	1379.539236	1209.117391	1083.663992	NA
pflC	8.454906	5.565145667	6.501462	NA
pflD	19.32038	10.842711	8.842283	NA
pgaA	8.944537	7.633625667	6.000617	NA
pgaB	4.745865051	3.963081463	3.335514462	NA
pgaC	4.251604	4.160659667	3.287019	NA
pgi	376.5522	288.8305	567.6944	NA
pgk	1104.215	559.9512333	1726.579	NA
pgl	444.6988	216.8183667	281.4498	NA
pgm	374.7154986	187.6580214	254.635787	NA
pgpA	92.00709	54.88807667	80.01832	NA
pgpB	35.97498445	21.48388631	49.81670861	NA
pgpC	52.93999	34.60885333	81.544	NA
pgrR	20.56017	13.68368333	26.54019	NA
pgsA	156.8349	102.9106967	155.8105	NA
pheA	109.1468	72.89784333	152.9366	NA
pheP	20.66829	12.93840333	13.98543	NA
pheS	243.4286	100.10076	162.1337	NA
pheT	227.2649	104.3712033	193.318	NA
phnC	2.478683	2.341527	3.007975	NA
phnD	3.173993	2.353403667	2.912069	NA
phnF	2.309414	2.241380667	2.486303	NA
phnG	2.360916	2.691583	2.924375	NA
phnH	2.941702	2.766378333	3.118598	NA
phnI	2.720756	2.561610667	2.836794	NA
phnJ	4.069748589	2.925491603	2.742812332	NA
phnK	4.537543	3.285795667	3.750563	NA
phnL	9.378099	8.076419667	8.360488	NA
phnM	3.78178	3.391149	4.014248	NA
phnN	4.993182066	2.950232197	5.278730172	NA
phnO	9.59684	4.924061	16.05769	NA
phnP	14.66188	7.970659667	24.06565	NA
phoA	25.44833	12.12309333	26.6096	NA
phoB	26.43822013	16.37019926	49.51108186	NA
phoE	3.033432	2.844105667	2.852138	NA
phoH	152.3681	22.55178667	39.35206	NA
phoP	184.225	85.22624333	204.2784	NA
phoQ	77.80337	34.87491	77.23314	NA
phoR	12.83931	7.903264	23.34267	NA
phoU	62.87681281	38.68116665	85.23588622	NA
php	3.713335	3.838782	4.632795	NA
phr	10.87981	7.791385	53.97635	NA
pinE	3.079111	2.272484	2.401473	NA
pinH	3.529269	4.124971333	4.411108	NA
pinQ	2.618719	4.010186333	5.464208	NA
pinR	3.360115033	3.730553723	7.128392405	NA
pitA	75.53417	44.85674667	62.7234	NA
pitB	3.192564	2.698819333	3.513648	NA
pka	202.5227	176.8275333	99.61447	NA
plaP	25.23557	14.96834333	13.85053	NA
pldA	71.27046	30.78242333	41.64327	NA
pldB	103.9913692	53.37534649	96.01474236	NA
pliG	47.80327	46.00853	56.75817	NA
plsB	226.6406	124.6981667	127.1265	NA
plsC	94.2324	51.6993	79.45418	NA
plsX	134.0901	70.44177333	131.0932	NA
pmbA	194.7043	97.29704333	170.3747	NA
pmrD	88.61444	53.83269667	46.18999	NA
pmrR	4.195473	4.462031667	9.348053	NA
pncA	48.20617	24.07588333	63.13315	NA
pncB	105.3384	47.95221667	74.94724	NA
pncC	71.11561	29.95976667	41.37378	NA
pnp	933.2175228	508.4274047	606.5270633	NA
pntA	267.4368	97.39535667	241.0096	NA
pntB	205.0396473	68.47260287	161.5676945	NA
pnuC	11.93795493	8.414776201	20.83663439	NA
polA	173.0376	82.51553	102.2597	NA
polB	27.84596	17.08902333	35.36185	NA
potA	35.29032	23.31508667	53.9501	NA
potB	10.67803	4.972083667	13.78444	NA
potC	21.59769549	12.02356393	28.64471006	NA
potD	133.354	52.83272667	136.271	NA
potE	5.797013	4.003179	8.954879	NA
potF	14.18617	7.230214667	47.33515	NA
potG	5.823646	3.509281667	14.86018	NA
potH	3.617159074	2.637087235	4.978237786	NA
potI	5.169176079	3.987610742	8.828164857	NA
poxB	16.27166594	16.18588435	453.079001	NA
ppa	1516.308	708.917	899.7142	NA
ppc	286.0447	146.6279	245.0141	NA
ppdA	9.29189088	5.962004375	9.056158005	NA
ppdB	11.33692	5.517825	8.972193	NA
ppdC	20.37644114	11.40813206	19.57951704	NA
ppdD	3.773738	4.161444333	4.43424	NA
pphA	5.581357	5.393492333	17.27848	NA
pphB	4.226593	3.650303	3.867947	NA
ppiA	216.9891	95.07113333	188.4206	NA
ppiB	796.2844818	462.8501148	641.2473247	NA
ppiC	125.4253	63.75358	88.15444	NA
ppiD	326.0612	153.6119	141.5064	NA
ppk	135.749	96.18440333	130.2846	NA
pppA	16.27148	12.45109	5.580666	NA
ppsA	436.0513964	193.2820442	158.63067	NA
ppsR	99.6068	52.77923333	107.1875	NA
pptA	28.89952658	24.64402732	54.26421693	NA
ppx	105.5956	62.49026667	95.57053	NA
pqiA	17.82051	11.76217	26.54986	NA
pqiB	24.63704	14.61427	28.5407	NA
pqqL	4.978148999	4.966178889	5.934264605	NA
prc	214.9387	94.02112667	181.6708	NA
preA	129.1831	55.75260667	58.83943	NA
preT	93.11099	63.63474333	42.13533	NA
prfA	53.66826	35.77303667	48.04532	NA
prfC	85.49682	43.64690333	63.45345	NA
prfH	4.584455	4.259940667	4.886653	NA
priA	19.2149	11.94345667	20.40659	NA
priB	693.7639	453.4191667	408.4194	NA
priC	47.90561	27.18493333	50.05819	NA
prkB	87.78322	51.77501667	76.78779	NA
prlC	539.2208	99.33790667	189.6695	NA
prlF	56.4126	49.68578333	69.75854	NA
prmA	44.83831185	24.77515205	44.26432948	NA
prmB	185.2370017	89.08614245	90.50766623	NA
prmC	27.49824274	16.56004221	18.30149988	NA
proA	162.2708	84.48838	128.7141	NA
proB	198.9453	119.4286333	172.887	NA
proC	151.4518	78.51416	121.4937	NA
proP	61.46076	32.38412667	132.6572	NA
proQ	729.4869	321.3504667	500.3327	NA
proS	264.2224	126.5314	245.9476	NA
proV	623.0277	196.9911667	118.5812	NA
proW	371.1891	126.2462333	55.89394	NA
proX	1548.231	545.0228333	137.5878	NA
proY	34.21832	18.83103333	26.20688	NA
prpB	5.327473	3.968140333	5.598989	NA
prpC	3.661194	2.536220333	4.646999	NA
prpD	3.023954618	2.728835746	3.483822827	NA
prpE	3.686479	2.847974333	3.947976	NA
prpR	24.53288977	5.43265019	45.36202613	NA
prs	417.0808735	222.6983331	321.8542826	NA
psd	235.9215	106.0875667	155.1626	NA
psiE	5.250332	4.159224667	13.5617	NA
psiF	20.06962	15.63073667	191.1007	NA
pspA	47.55421	39.64294667	124.9409	NA
pspB	10.44537194	5.827731583	21.50598341	NA
pspC	9.669364521	5.712407885	17.14723413	NA
pspD	13.09633	12.15798667	35.47565	NA
pspE	524.2498602	394.876789	193.8640426	NA
pspF	29.44761	16.58980667	20.85163	NA
pspG	10.32388	6.694845	22.56012	NA
psrO	8.64658	6.377397	5.721069	NA
pssA	305.532	197.9121667	243.4562	NA
pstA	12.87482	6.830891667	52.33329	NA
pstB	52.92297431	33.45719337	139.6440211	NA
pstC	14.31282	8.968493667	54.63744	NA
pstS	20.78357	10.44564667	169.1558	NA
psuG	10.57389	7.018086667	6.094523	NA
psuK	5.495591	4.551537667	3.921411	NA
psuT	7.520495	4.306185667	7.467727	NA
pta	221.813	127.5116	149.634	NA
pth	50.58297	30.39954	50.81494	NA
ptrA	48.92907992	25.74948122	30.68894968	NA
ptrB	18.69352	10.773827	54.03081	NA
ptsG	441.6444	122.2172833	162.4212	NA
ptsH	1828.546	1512.939333	2598.38	NA
ptsI	625.190273	514.3511272	945.3664651	NA
ptsN	297.9779	165.9082	280.382	NA
ptsP	192.5560794	101.1016412	174.5450255	NA
purA	886.4648	526.1588667	1053.53	NA
[truncated: 2,130 more rows]
